# Supplementary material for: Evolution of transient RNA structure–RNA polymerase interactions in respiratory RNA virus genomes
Source: Virus Evol. 2023 Aug 26;9(2):vead056. doi: 10.1093/ve/vead056 (PMC10492445; doi:10.1093/ve/vead056)
Supplement: vead056_Supp [file vead056_supp.zip]

Archive with 1 entries (1 files):
- suppl_data/Rigby_Table S1_revised_merged.xlsx
