# Supplementary material for: Evolution of transient RNA structure–RNA polymerase interactions in respiratory RNA virus genomes
Source: Virus Evol. 2023 Aug 26;9(2):vead056. doi: 10.1093/ve/vead056 (PMC10492445; doi:10.1093/ve/vead056)
Supplement: vead056_Supp [file vead056_supp.zip › suppl_data/Rigby_Table S1_revised_merged.xlsx]

## Sheet: PB2
Table S1: t-loop free energy for different H3N2 isolates. Data used to generate Fig. 3D.
cRNA										vRNA
Active site position	H3N2 1968	H3N2 1972	H3N2 1982	H3N2 1993	H3N2 2003	H3N2 2008	H3N2 2014	H3N2 2017		Active site position	H3N2 1968	H3N2 1972	H3N2 1982	H3N2 1993	H3N2 2003	H3N2 2008	H3N2 2014	H3N2 2017
17	3.9	3.9	3.9	3.9	3.9	3.9	3.9	3.9		17	3.9	3.9	3.9	3.9	3.9	3.9	3.9	3.9
18	1.7	1.7	1.7	1.7	1.7	1.7	1.7	1.7		18	1.8	1.8	1.8	1.8	1.8	1.8	1.8	1.8
19	0.6	0.6	0.6	0.6	0.6	0.6	0.6	0.6		19	0.8	1.7	1.7	1.7	1.7	1.7	1.7	-1.7
20	0.7	0.7	0.7	1.8	0.7	1.8	0.7	1.8		20	0.3	1.2	1.9	1.2	1.2	1.2	1.2	-1.7
21	0.7	0.7	0.7	1.8	0.7	1.8	0.7	1.8		21	0.6	1	1.9	1	1	1	1	-0.5
22	-0.8	-0.8	-0.8	0.2	-0.8	0.2	-0.8	0.2		22	1.9	1	1.9	1	1	1	1	1
23	-1	-1	-1	0	-1	0	-1	0		23	1.9	1	1.9	1	1	1	1	1
24	-0.2	-0.2	-0.2	0.8	-0.2	0.8	-0.2	0.8		24	1.9	1.6	1.9	1.6	1.6	1.6	1.6	1.6
25	0.7	0.7	0.7	0.4	0.7	0.4	0.7	0.7		25	2.2	2.4	2.2	2.4	2.4	2.4	2.4	2.4
26	0.7	0.7	0.7	0.4	0.7	0.4	0.7	0.7		26	2.2	2.4	2.2	2.4	2.4	2.4	2.4	2.4
27	0.4	0.4	0.4	0.4	0.4	0.4	0.4	0.4		27	2.2	2.4	2.2	2.4	2.4	2.4	2.4	2.4
28	0.1	0.1	0.1	0.1	0.1	0.1	0.1	0.1		28	2.4	2.4	2.4	2.4	2.4	2.4	2.4	2.4
29	0.1	0.1	0.1	0.1	0.1	0.1	0.1	0.1		29	2.4	2.4	2.4	2.4	2.4	2.4	2.4	2.4
30	0.1	0.1	0.1	0.1	0.1	0.1	0.1	0.1		30	0.5	0.5	0.5	0.5	0.5	0.5	0.5	0.5
31	-0.1	-0.1	-0.1	-0.1	-0.1	-0.1	-0.1	-0.1		31	0.3	0.3	0.3	0.3	0.3	0.3	0.3	0.3
32	0.1	0.1	0.1	0.1	0.1	0.1	0.1	0.1		32	-0.2	-0.2	-0.2	-1.7	-0.2	-0.2	-0.2	-0.2
33	-1.5	-1.5	-1.5	-1.5	-1.5	-1.5	-1.5	-1.5		33	-0.6	-0.6	-0.6	-0.7	-0.6	-0.6	-0.6	-0.6
34	-1.5	-1.5	-1.5	-1.5	-1.5	-1.5	-1.5	-1.5		34	-0.9	-0.9	-0.9	-0.9	-0.9	-0.9	-0.9	-0.9
35	-1.5	-1.5	-1.5	-1.5	-1.5	-1.5	-1.5	-1.5		35	-0.4	-0.4	-0.4	-0.1	-0.4	-0.4	-0.4	-0.4
36	-1.5	-1.5	-1.5	-1.5	-1.5	-1.5	-1.5	-1.5		36	-0.4	-0.4	-0.4	0.2	-0.4	-0.4	-0.4	-0.4
37	-0.3	-0.3	-0.3	-0.3	-0.3	-0.3	-0.3	-0.3		37	-0.1	-0.1	-0.1	0.3	-0.1	-0.1	-0.1	-0.1
38	-1	-1	-1	-1	-1	-1	-1	-1		38	-0.1	-0.1	-0.1	0.8	-0.1	-0.1	-0.1	-0.1
39	-1.8	-1.8	-1.8	-1.8	-1.8	-1.8	-1.8	-1.8		39	0.8	0.8	0.8	0.8	0.8	0.8	0.8	0.8
40	0	0	0	0	0	0	0	0		40	-1.3	-1.3	-1.6	-1.6	-1.6	-1.3	-1.3	-1.3
41	0.4	0.4	0.4	0.4	0.4	0.4	0.4	0.4		41	-1.7	-1.7	-2	-2	-2	-1.7	-1.7	-1.7
42	0.6	0.6	0.6	0.6	0.6	0.6	0.6	0.6		42	-1.7	-1.7	-2	-2	-2	-1.7	-1.7	-1.7
43	-0.3	-0.3	-0.3	-0.3	-0.3	-0.3	-0.3	-0.3		43	-1.7	-1.7	-2	-2.8	-2.8	-2.3	-2.1	-2.4
44	-0.6	-0.6	-0.6	-0.6	-0.6	-0.6	-0.6	-0.6		44	-1.7	-1.7	-2	-4.4	-4.4	-3.9	-1.7	-1.9
45	-0.6	-0.6	-0.6	-0.6	-0.6	-0.6	-0.6	-0.6		45	-1.7	-1.7	-2	-4.4	-4.4	-3.9	-1.7	-1.9
46	-3	-3	-3	-3	-3	-3	-3	-3		46	-1.6	-1.2	-1.4	-4.4	-4.4	-3.9	-1.7	-1.9
47	-0.9	-0.9	-0.9	-0.9	-0.9	-0.9	-0.9	-0.9		47	-1.6	-1.2	-1.4	-4.4	-4.4	-3.9	-1.7	-1.9
48	-0.3	-0.3	-0.3	0.3	-0.3	0.3	-0.3	0.3		48	-2.9	-0.7	-1.4	-3.9	-3.9	-3.4	-1.2	-1.4
49	-0.7	-0.7	-0.7	0	-0.7	0	-0.7	0		49	-4.1	0.4	-0.8	-1.8	-1.8	-1.3	0.2	-0.3
50	-0.7	-0.7	-0.7	0	-0.7	0	-0.7	0		50	-2.5	0.3	0.3	0.3	0.3	0.3	0.3	-2
51	-0.7	-0.7	-0.7	0	-0.7	0	-0.7	0		51	-1.3	-0.2	-0.2	-0.2	-0.2	-0.2	-0.2	-0.8
52	-2.7	-2.7	-2.7	0	-2.7	0	-2.7	0		52	-0.4	-0.4	-0.4	-0.4	-0.4	-0.4	-0.4	-0.4
53	-2.9	-2.9	-2.9	-2	-2.9	-2	-2.9	0		53	-0.4	-0.4	-0.4	-0.4	-0.4	-0.4	-0.4	-0.4
54	-2.9	-2.9	-2.9	-3.1	-2.9	-3.1	-2.9	0		54	0.1	0.1	0.1	0.1	0.1	0.1	0.1	0.1
55	-2.6	-2.6	-2.6	-5	-2.6	-5	-2.6	-1.2		55	-0.2	-0.2	-0.2	-0.2	-0.2	-0.2	-0.2	-0.2
56	-0.3	-0.3	-0.3	-2.7	-0.3	-2.7	-0.3	1.1		56	-1.5	-1.5	-1.5	-1.5	-1.5	-1.5	-1.5	-1.5
57	-0.4	-0.4	-0.4	-1	-0.4	-1	-0.4	1.3		57	-2	-2	-2	-2	-2	-2	-2	-2
58	0.2	0.2	0.2	0.2	0.2	0.2	0.2	0.2		58	-1.7	-1.7	-1.7	-1.7	-1.7	-1.7	-1.7	-1.7
59	0.1	0.1	0.1	0.1	0.1	0.1	0.1	0.1		59	-0.5	-0.5	-0.5	-0.5	-0.5	-0.5	-0.5	-0.5
60	0.1	0.1	0.1	0.1	0.1	0.1	0.1	0.1		60	-1.8	-1.8	-1.8	-1.8	-1.8	-1.8	-1.8	-1.8
61	0.1	0.1	0.1	0.1	0.1	0.1	0.1	0.1		61	-2.6	-2.6	-2.6	-2.9	-2.6	-2.6	-2.6	-2.6
62	-1.1	-1.1	-1.1	-1.1	-1.1	-1.1	-1.1	-1.1		62	-2.4	-2.4	-2.4	-4.3	-2.4	-2.4	-2.4	-2.4
63	-5.3	-5.3	-5.3	-5.3	-5.3	-5.3	-5.3	-5.3		63	-2.6	-2.6	-2.6	-4.3	-2.6	-2.6	-2.6	-2.6
64	-6	-6	-6	-6	-6	-6	-6	-6		64	-2.6	-2.6	-2.6	-4.3	-2.6	-2.6	-2.6	-2.6
65	-7.4	-7.4	-7.4	-7.4	-7.4	-7.4	-7.4	-7.4		65	-3.2	-3.2	-3.2	-5.4	-3.2	-3.2	-3.2	-3.2
66	-6	-6	-6	-6	-6	-6	-6	-6		66	-2.2	-2.2	-2.2	-4.3	-2.2	-2.2	-2.2	-2.2
67	-5.5	-5.5	-5.5	-5.5	-5.5	-5.5	-5.5	-5.5		67	-2.6	-2.6	-2.6	-4.3	-2.6	-2.6	-2.6	-2.6
68	-3.6	-3.6	-3.6	-3.6	-3.6	-3.6	-3.6	-3.6		68	-2.6	-2.6	-2.6	-3	-2.6	-2.6	-2.6	-2.6
69	-2.9	-2.9	-2.9	-2.9	-2.9	-2.9	-2.9	-2.9		69	-2.6	-2.6	-2.6	-2.6	-2.6	-2.6	-2.6	-2.6
70	-3.1	-3.1	-3.1	-3.1	-3.1	-3.1	-3.1	-3.1		70	-2.6	-2.6	-2.6	-2.6	-2.6	-2.6	-2.6	-2.6
71	-3.1	-3.1	-3.1	-3.1	-3.1	-3.1	-3.1	-3.1		71	-1.4	-1.4	-1.4	-1.4	-1.4	-1.4	-1.4	-1.4
72	-3.1	-3.1	-3.1	-3.1	-3.1	-3.1	-3.1	-3.1		72	-1.1	-1.1	-0.5	-0.5	-0.5	-1.1	-1.1	-1.1
73	-2.6	-2.6	-2.6	-2.6	-2.6	-2.6	-2.6	-2.6		73	-1.6	-1.6	-1	-1	-1	-1.6	-1.5	-1.5
74	-0.6	-0.6	-0.6	-0.6	-0.6	-0.6	-0.6	-0.6		74	-1.6	-1.6	-1	-1	-1	-1.6	-1.5	-1.5
75	-0.2	-0.2	-0.2	-0.2	-0.2	-0.2	-0.2	-0.2		75	-1.3	-1.3	-0.7	-0.7	-0.7	-1.3	-1.2	-1.2
76	-0.5	-0.5	-0.5	-0.5	-0.5	-0.5	-0.5	-0.5		76	0.4	0.4	1	1	1	-1.2	-1.2	-1.2
77	-0.5	-0.5	-0.5	-0.5	-0.5	-0.5	-0.5	-0.5		77	-0.1	-0.1	-0.1	-0.1	-0.1	-1.2	-1.2	-1.2
78	0.2	0.2	0.2	0.2	0.2	0.2	0.2	0.2		78	-2	-2	-2	-2	-4.6	-4.6	-4.6	-4.6
79	0.4	0.4	0.4	0.4	0.4	0.4	0.4	0.4		79	-2.1	-2.1	-2.1	-2.1	-4.4	-4.4	-4.4	-4.4
80	-1.2	-1.2	-1.2	-1.2	-1.2	-1.2	-1.2	-1.2		80	-2.1	-2.1	-2.1	-2.1	-4.4	-4.4	-4.4	-4.4
81	-0.5	-0.5	-0.5	-0.5	-0.5	-0.5	-0.5	-0.5		81	-2.1	-2.1	-2.1	-2.1	-4.4	-4.4	-4.4	-4.4
82	0.1	0.1	0.1	0.1	0.1	0.1	0.1	0.1		82	-1.6	-1.6	-1.6	-1.6	-3.2	-3.2	-3.2	-3.2
83	-2.4	-2.4	-2.4	-2.4	-2.4	-2.4	0	0		83	-1	-1	-1	-1	-1	-1	-1	-1
84	-2.4	-2.4	-2.4	-2.4	-2.4	-2.4	-2.4	-2.4		84	-5	-5	-5	-5	-5	-5	-5	-5
85	-2.5	-2.5	-2.5	-2.5	-2.5	-2.5	-2.5	-2.5		85	-5.6	-5.6	-5.6	-5.6	-5.6	-5.6	-5.6	-5.6
86	-2.3	-2.3	-2.3	-2.3	-2.3	-2.3	-2.3	-2.3		86	-7	-7	-7	-7	-7	-7	-7	-7
87	-1.1	-1.1	-1.1	-1.1	-1.1	-1.1	-1.1	-1.1		87	-5.7	-5.7	-5.7	-5.7	-5.7	-5.7	-5.7	-5.7
88	-0.8	-0.8	-0.8	-0.8	-0.8	-0.8	-0.8	-0.8		88	-3.5	-3.5	-3.5	-3.5	-3.5	-3.5	-3.5	-3.5
89	-0.8	-0.8	-0.8	-0.8	-0.8	-0.8	-0.8	-0.8		89	-0.6	-0.7	-0.7	-0.7	-0.7	-0.7	-0.7	-0.7
90	-2	-2	-2	-2	-2	-2	-2	-2		90	-0.6	-3.6	-3.6	-3.6	-3.6	-3.6	-3.6	-3.6
91	-2.1	-2.1	-2.1	-2.1	-2.1	-2.1	-2.1	-2.1		91	-2	-4.7	-4.7	-4.7	-4.7	-4.7	-4.7	-4.7
92	-2.1	-2.1	-2.1	-2.1	-2.1	-2.1	-2.1	-2.1		92	-1.7	-5.2	-5.2	-5.2	-5.2	-5.2	-5.2	-5.2
93	-0.9	-0.9	-0.9	-0.9	-0.9	-0.9	-0.9	-0.9		93	-1.7	-5.2	-5.2	-5.2	-5.2	-5.2	-5.2	-5.2
94	1.1	1.1	1.1	1.1	1.1	1.1	1.1	1.1		94	-0.8	-3.8	-3.8	-3.8	-3.8	-3.8	-3.8	-3.8
95	1.1	1.1	1.1	1.1	1.1	1.1	1.1	1.1		95	-0.8	-1.1	-1.1	-1.1	-1.1	-1.1	-1.1	-1.1
96	0.9	0.9	0.9	0.9	0.9	0.9	0.9	0.9		96	-0.8	-0.4	-0.4	-0.4	-0.4	-0.4	-0.4	-0.4
97	0.6	0.6	0.6	0.6	0.6	0.6	0.6	0.6		97	-0.8	-0.4	-0.4	-0.4	-0.4	-0.4	-0.4	-0.4
98	0.6	0.6	0.6	0.6	0.6	0.6	0.6	0.6		98	-0.2	-0.2	-0.2	-0.2	-0.2	-0.2	-0.2	-0.2
99	0.6	0.6	0.6	0.6	0.6	0.6	0.6	0.6		99	-2.1	-2.1	-2.1	-2.1	-2.1	-2.1	-2.1	-2.1
100	0.6	0.6	0.6	0.6	0.6	0.6	0.6	0.6		100	-2	-2	-2	-2	-2	-2	-2	-2
101	-1.8	-1.8	-1.8	-1.8	-1.8	-1.8	-1.8	-1.8		101	-2	-2	-2	-2	-2	-2	-2	-2
102	-2.9	-2.9	-2.9	-2.9	-2.9	-2.9	-2.9	-2.9		102	-0.4	-0.4	-0.4	-0.4	-0.4	-0.4	-0.4	-0.4
103	-3	-3	-3	-3	-3	-3	-3	-3		103	0	0	0	0	0	0	0	0
104	-3	-3	-3	-3	-3	-3	-3	-3		104	0	0	0	0	0	0	0	0
105	-3.3	-3.3	-3.3	-3.3	-3.3	-3.3	-3.3	-3.3		105	-1	-1	-1	-1	-3.1	-3.1	-3.1	-3.1
106	-2.1	-2.1	-2.1	-2.1	-2.1	-2.1	-2.1	-2.1		106	-1.3	-1.3	-1.3	-1.3	-3.4	-3.4	-3.4	-3.4
107	-2.9	-2.9	-2.9	-2.9	-2.9	-2.9	-1.8	-1.8		107	-0.2	-0.2	-0.2	-0.2	-2.3	-2.3	-2.3	-2.3
108	-4.4	-4.4	-4.4	-4.4	-4.4	-4.4	-2.2	-2.2		108	-0.2	-0.2	-0.2	-0.2	0.2	0.2	0.2	0.2
109	-6.8	-6.8	-6.8	-6.8	-6.8	-6.8	-2.3	-2.3		109	-0.4	-0.4	-0.4	-0.4	1.3	1.3	1.3	1.3
110	-6.3	-6.3	-6.3	-6.3	-6.3	-6.3	-1.4	-1.4		110	0	0	0	0	1.8	1.8	1.8	1.8
111	-3.7	-3.7	-3.7	-3.7	-3.7	-3.7	-0.6	-0.6		111	0.8	0.8	0.8	0.8	1.8	1.8	1.8	1.8
112	-2.1	-2.1	-2.1	-2.1	-2.1	-2.1	-1.6	-1.6		112	1.3	1.3	1.3	1.3	1.3	1.3	1.3	1.3
113	-1.5	-1.5	-1.5	-1.5	-1.5	-1.5	-2.3	-2.3		113	0.2	0.2	1.3	0.2	0.2	0.2	0.2	0.2
114	-1.8	-1.8	-1.8	-1.8	-1.8	-1.8	-1.8	-1.8		114	-0.7	-0.7	1.3	-0.7	-0.7	-0.7	-0.7	-0.7
115	-2.7	-2.7	-2.7	-2.7	-2.7	-2.7	-2.7	-2.7		115	-0.7	-0.7	1.3	-0.7	-0.7	-0.7	-0.7	-0.7
116	-6	-6	-6	-6	-6	-6	-6	-6		116	-0.7	-0.7	1.3	-0.7	-0.7	-0.7	-0.7	-0.7
117	-4.8	-4.8	-4.8	-4.8	-4.8	-4.8	-4.8	-4.8		117	-0.7	-0.7	0.5	-0.7	-0.7	-0.7	-0.7	-0.7
118	-2.5	-2.5	-2.5	-2.5	-2.5	-2.5	-2.5	-2.5		118	-0.4	-2	-2	-0.4	-2	-2	-2	-2
119	-0.4	-0.4	-0.4	-0.4	-0.4	-0.4	-0.4	-0.4		119	-0.4	-2.4	-2.4	-0.4	-2.4	-2.4	-2.4	-2.4
120	0.5	0.5	0.5	0.5	0.5	0.5	0.5	0.5		120	-0.4	-2.4	-2.4	-0.4	-2.4	-2.4	-2.4	-2.4
121	0.5	0.5	0.5	0.5	0.5	0.5	0.5	0.5		121	-2.3	-2.4	-2.4	-0.7	-2.4	-2.4	-2.4	-2.4
122	0.8	0.8	0.8	0.8	0.8	0.8	0.8	0.8		122	-2.6	-2.4	-2.4	-0.8	-2.4	-2.4	-2.4	-2.4
123	0.8	0.8	0.8	0.8	-1.2	-1.2	0.8	0.8		123	-2.6	-2.4	-2.4	-1	-2.4	-2.4	-2.4	-2.4
124	-0.5	-0.5	-0.5	-0.5	-2.6	-2.6	-0.5	-0.5		124	-2.6	-1.7	-1.7	-1.4	-1.7	-1.7	-1.7	-1.7
125	-0.5	-0.5	-0.5	-0.5	-2.6	-2.6	-0.5	-0.5		125	-2.6	-1.4	-1.4	-1.4	-1.7	-1.7	-1.7	-1.7
126	-0.5	-0.5	-0.5	-0.5	-2.6	-2.6	-0.5	-0.5		126	-2.6	-1.4	-1.4	-1.4	-1.7	-1.7	-1.7	-1.7
127	-0.5	-0.5	-0.5	-0.5	-2.6	-2.6	-0.5	-0.5		127	-1.4	-1.4	-1.4	-1.4	-1.7	-1.7	-1.7	-1.7
128	-0.5	-0.5	-0.5	-0.5	-2.6	-2.6	-0.5	-0.5		128	-1.4	-1.4	-1.4	-1.4	-1.7	-1.7	-1.7	-1.7
129	0	0	0	0	-2.1	-2.1	0	0		129	-1.4	-1.4	-1.4	-1.4	-1.7	-1.7	-1.7	-1.7
130	0.2	0.2	0.2	-0.4	-0.1	-0.1	0.2	-0.7		130	-1.9	-1.9	-1.9	-1.9	-1.9	-1.9	-1.9	-1.9
131	-0.9	-0.9	-0.9	-0.9	-0.9	-0.9	-0.9	-0.7		131	-1.9	-1.9	-1.9	-1.9	-1.9	-1.9	-1.9	-1.9
132	-2	-2	-2	-2	-2	-2	-2	-0.7		132	-1.9	-1.9	-1.9	-1.9	-1.9	-1.9	-1.9	-1.9
133	-3.1	-3.1	-3.1	-2.1	-3.1	-3.1	-3.1	-0.5		133	-1.9	-1.9	-1.9	-1.9	-1.9	-1.9	-1.9	-1.9
134	-3.3	-3.3	-3.3	-2.3	-3.3	-3.3	-3.3	-0.7		134	-1.9	-1.9	-1.9	-1.9	-1.9	-1.9	-1.9	-1.9
135	-2.5	-2.5	-2.5	-2.1	-2.5	-2.5	-2.5	0.1		135	-0.9	-0.9	-0.9	-0.9	-0.9	-0.9	-0.9	-0.9
136	-2.2	-2.2	-2.2	-2.2	-2.2	-2.2	-2.2	-2.2		136	-0.9	-0.9	-0.9	-0.9	-0.9	-0.9	-0.9	-0.9
137	-4.3	-4.3	-4.3	-4.3	-4.3	-4.3	-4.3	-4.3		137	-0.9	-0.9	-0.9	-0.9	-0.9	-0.9	-0.9	-0.9
138	-4.7	-4.7	-4.7	-4.7	-4.7	-4.7	-4.7	-4.7		138	-0.5	-0.5	-0.5	-0.5	-0.5	-0.5	-0.5	-0.5
139	-4	-4	-4	-4	-4	-4	-4	-4		139	2.2	2.2	2.2	2.2	2.2	2.2	2.2	2.2
140	-3.6	-3.6	-3.6	-3.6	-3.6	-3.6	-3.6	-3.6		140	1.1	1.1	1.1	1.1	1.1	1.1	1.1	1.1
141	-4	-4	-4	-4	-4	-4	-4	-4		141	0.6	0.6	0.6	0.6	0.6	0.6	0.6	0.6
142	-3.2	-3.2	-3.2	-3.2	-3.2	-3.2	-3.2	-3.2		142	0.3	0.3	0.3	0.3	0.3	0.3	0.3	0.3
143	-1.7	-1.7	-1.7	-1.7	-1.7	-1.7	-1.7	-1.7		143	-0.4	-0.4	0.3	-0.4	-0.4	-0.4	-0.4	-0.4
144	-0.5	-0.5	-0.5	-0.5	-0.5	-0.5	-0.5	-0.5		144	-0.8	-0.8	0.3	-0.8	-0.8	-0.8	-0.8	-0.8
145	1	1	1	0.8	0.8	0.8	0.8	0.8		145	-0.8	-0.8	-0.4	-0.8	-0.8	-0.8	-0.8	-0.8
146	0.8	0.8	0.8	0.8	0.8	0.8	0.8	0.8		146	-0.8	-0.8	-0.4	-0.8	-0.8	-0.8	-0.8	-0.8
147	1.1	1.1	1.1	0.9	0.9	0.9	0.9	0.9		147	-2.2	-2.2	-0.5	-2.2	-2.2	-2.2	-2.2	-2.2
148	1.1	1.1	1.1	0.9	0.9	0.9	0.9	0.9		148	-3.1	-3.1	-0.8	-3.1	-3.1	-3.1	-3.1	-3.1
149	1.1	1.1	1.1	0.9	0.9	0.9	0.9	0.9		149	-3	-3	-0.7	-3	-3	-3	-3	-3
150	1.2	1.2	1.2	1.2	1.2	1.2	1.2	1.2		150	-2.2	-2.2	-0.3	-2.2	-2.2	-2.2	-2.2	-2.2
151	1.1	1.1	1.1	1.1	1.1	1.1	1.1	1.1		151	0.9	0.4	1.2	0.9	0.4	0.4	0.4	0.4
152	-2.4	-2.4	-2.4	-2.4	-2.4	-2.4	-2.4	-2.4		152	0.8	0.8	0.8	0.8	0.5	0.5	0.5	0.5
153	-3.1	-3.1	-3.1	-3.1	-3.1	-3.1	-3.1	-3.1		153	-0.4	-0.4	-0.4	-0.4	-0.7	-0.7	-0.7	-0.7
154	-4	-4	-4	-4	-4	-4	-4	-4		154	-2.9	-2.9	-2.9	-2.9	-3.2	-3.2	-3.2	-3.2
155	-5.8	-5.8	-5.8	-5.8	-5.8	-5.8	-5.8	-5.8		155	-3	-3	-3	-3	-3.3	-3.3	-3.3	-3.3
156	-3.3	-3.3	-3.3	-3.3	-3.3	-3.3	-3.3	-3.3		156	-2.4	-2.4	-2.4	-2.4	-2.7	-2.7	-2.7	-2.7
157	-2.5	-2.5	-2.5	-2.6	-2.5	-2.5	-2.5	-2.5		157	-1	-1	-1	-1	-0.3	-0.3	-0.3	-0.3
158	-2.4	-2.4	-2.4	-2.8	-2.5	-2.5	-2.4	-2.4		158	-0.4	-0.4	-0.4	-0.4	0.5	0.5	0.5	0.5
159	-2	-3.2	-3.2	-3.2	-2.6	-2.6	-3.2	-2		159	1.2	1.2	1.2	1.2	1.2	1.2	1.2	1.2
160	-0.9	-0.9	-2.9	-0.9	-1.1	-2.9	-0.9	-0.9		160	0.7	0.7	0.7	0.7	0.7	0.7	0.7	0.7
161	-2	-2	-4	-2	-2	-4	-2	-0.7		161	0.7	0.7	0.7	0.7	0.7	0.7	0.7	0.7
162	-2.4	-2.4	-4.4	-2.5	-2.4	-4.4	-2.4	-1.1		162	0.7	0.7	0.7	0.7	0.7	0.7	0.7	0.7
163	-2.4	-2.4	-4.4	-2.6	-2.4	-4.4	-2.4	-1.1		163	0.7	0.7	0.7	0.7	0.7	0.7	0.7	0.7
164	-2.4	-2.4	-4.4	-2.5	-2.4	-4.4	-2.4	-1.1		164	0.7	0.7	0.7	0.7	0.7	0.7	0.7	0.7
165	-2.4	-2.4	-4.4	-2.5	-2.4	-4.4	-2.4	-0.3		165	0.7	0.7	0.7	0.7	0.7	0.7	0.7	0.7
166	-1.7	-1.7	-3.7	-1.7	-1.7	-3.7	-1.7	-0.2		166	0.7	0.7	0.7	0.7	0.7	0.7	0.7	0.7
167	-1.3	-1.3	-3.7	-1.3	-1.3	-3.7	-1.3	-3.7		167	1.4	1.4	1.4	1.4	1.4	1.4	1.4	1.4
168	-1	-1	-2	-1	-1	-2	-1	-1		168	2.2	2.2	2.2	2.2	2.2	2.2	2.2	2.2
169	0.2	0.2	0.2	0.2	0.2	0.2	0.2	0.2		169	0.8	0.8	0.8	0.8	0.8	0.8	0.8	0.8
170	-0.2	-0.2	-0.2	-0.2	-0.2	-0.2	-0.2	-0.2		170	-3.4	-3.4	-3.4	-3.4	-3.4	-3.4	-3.4	-3.4
171	-0.2	-0.2	-0.2	-0.2	-0.2	-0.2	-0.2	-0.2		171	-3.1	-3.1	-3.1	-3.1	-3.1	-3.1	-3.1	-3.1
172	0.6	0.6	0.6	0.6	0.6	0.6	0.6	0.6		172	-3.1	-3.1	-3.1	-3.1	-3.1	-3.1	-3.1	-3.1
173	-0.3	-0.3	-0.3	-0.3	-0.3	-0.3	-0.3	-0.3		173	-3.1	-3.1	-3.1	-3.1	-3.1	-3.1	-3.1	-3.1
174	-0.1	-0.1	-0.1	0	0	0	0	0		174	-3.1	-3.1	-3.1	-3.1	-3.1	-3.1	-3.1	-3.1
175	-0.7	-0.7	-0.7	-0.7	-0.7	-0.7	-0.7	-0.7		175	-1.7	-1.7	-1.7	-1.7	-1.7	-1.7	-1.7	-1.7
176	-0.1	-0.1	-0.1	0	0	0	0	0		176	-1.6	-1.6	-1.6	-1.6	-1.6	-1.6	-1.6	-1.6
177	-0.1	-0.1	-0.1	0	0	0	0	0		177	-2.8	-2.8	-2.8	-2.8	-2.8	-2.8	-2.8	-2.8
178	-0.1	-0.1	-0.1	0	0	0	0	0		178	-2.4	-2.4	-2.4	-2.4	-2.4	-2.4	-2.4	-2.4
179	-0.1	-0.1	-0.1	0	0	0	0	0		179	-1.8	-1.8	-1.8	-1.8	-1.8	-1.8	-1.8	-1.8
180	1.2	1.2	1.2	1.2	1.2	1.2	1.2	1.2		180	-0.3	-0.3	-0.3	-0.3	-0.3	-0.3	-0.3	-0.3
181	1.2	1.2	1.2	1.2	1.2	1.2	1.2	1.2		181	-1.5	-1.5	-1.5	-1.5	-3.2	-1.5	-1.5	-1.5
182	-2.7	-2.7	-2.7	-2.7	-2.7	-2.7	-2.7	-2.7		182	-2.9	-2.9	-2.9	-2.9	-4.2	-2.9	-2.9	-2.9
183	-3	-3	-3	-3	-3	-3	-3	-3		183	-4.1	-4.1	-4.1	-4.1	-4.2	-4.1	-4.1	-4.1
184	-3.2	-3.2	-3.2	-3.2	-3.2	-3.2	-3.2	-3.2		184	-4.2	-4.2	-4.2	-4.2	-4.2	-4.2	-4.2	-4.2
185	-3.2	-3.2	-3.2	-3.2	-3.2	-3.2	-3.2	-3.2		185	-4.2	-4.2	-4.2	-4.2	-4.2	-4.2	-4.2	-4.2
186	-3.2	-3.2	-3.2	-3.2	-3.2	-3.2	-3.2	-3.2		186	-3.7	-3.7	-3.7	-3.7	-3.7	-3.7	-3.7	-3.7
187	-3.2	-3.2	-3.2	-3.2	-3.2	-3.2	-3.2	-3.2		187	-2.6	-2.6	-2.6	-2.6	-2.3	-2.6	-2.6	-2.6
188	-3.2	-3.2	-3.2	-3.2	-3.2	-3.2	-3.2	-3.2		188	-0.5	-0.5	-0.5	-2.3	-2.3	-2.3	-2.3	-2.3
189	-2.6	-2.6	-2.6	-2.6	-2.6	-2.6	-2.6	-2.6		189	0.8	0.8	0.8	-2.3	-2.3	-2.3	-2.3	-2.3
190	-1.5	-1.7	-1.7	-1.7	-2.5	-1.7	-1.7	-1.7		190	0.7	0.7	0.7	-2.3	-2.3	-2.3	-2.3	-2.3
191	-1.5	-1.7	-1.7	-1.7	-2.5	-1.7	-1.7	-1.7		191	0.7	0.7	0.7	-1.9	-1.9	-1.9	-1.9	-1.9
192	-1.5	-1.7	-1.7	-1.7	-2.5	-1.7	-1.7	-1.7		192	0.7	0.7	0.7	-1.8	-1.8	-1.8	-1.8	-1.8
193	-3.1	-1.7	-1.7	-1.7	-2.2	-1.7	-1.7	-1.7		193	0.7	0.7	0.7	-0.4	-0.4	-0.4	-0.4	-0.4
194	-2.1	-1.6	-1.6	-1.6	-1.8	-1.6	-1.6	-1.6		194	0.7	0.7	0.7	0.9	0.9	0.9	0.9	0.9
195	-0.4	-1.6	-1.6	-1.6	-2.1	-1.6	-1.6	-1.6		195	0.7	0.7	0.7	0.7	0.7	0.7	0.7	0.7
196	-0.7	-1.1	-1	-1.1	-1.1	-1	-1.1	-1.1		196	0.7	0.7	0.7	0.7	0.7	0.7	0.7	0.7
197	-0.7	-0.6	0.3	-0.6	-0.6	0.3	-0.6	-0.6		197	0.7	0.7	0.7	0.7	0.7	0.7	0.7	0.7
198	-0.7	-0.4	-0.4	-2.3	-2.3	-2.3	-2.3	-2.3		198	0.5	0.5	0.5	0.5	0.5	0.5	0.5	0.5
199	-0.7	0.1	0.1	-2.3	-2.3	-2.3	-2.3	-2.3		199	0.6	0.6	0.6	0.6	0.6	0.6	0.6	0.6
200	-0.2	0.1	0.1	-2.3	-2.3	-2.3	-2.3	-2.3		200	0.7	0.7	0.7	0.7	0.7	0.7	0.7	0.7
201	-0.2	0.1	0.1	-1.7	-1.7	-1.7	-1.7	-1.7		201	0.7	0.7	0.7	0.7	0.7	0.7	0.7	0.7
202	-0.1	-0.1	-0.1	-0.1	-0.1	-0.1	-0.1	-0.1		202	1.4	1.4	1.4	1.4	1.4	1.4	1.4	1.4
203	-1.1	-1.1	-1.1	-0.3	-0.3	-0.3	-0.3	-0.3		203	2.2	2.2	2.2	2.2	2.2	2.2	2.2	2.2
204	-1.2	-1.2	-1.2	0	0	0	-0.1	-0.1		204	0.8	0.8	0.8	0.8	0.8	0.8	0.8	0.8
205	-1.2	-1.2	-1.2	0	0	0	-0.1	-0.1		205	0.8	0.8	0.8	0.8	0.8	0.8	0.8	0.8
206	-1.2	-1.2	-1.2	0	0	0	-0.1	-0.1		206	1	1	1	1	1	1	1	1
207	-0.7	-0.7	-0.7	0	0	0	-0.1	-0.1		207	0.9	0.9	0.9	0.9	0.9	0.9	0.9	0.9
208	-0.6	-0.6	-0.6	-0.6	-0.6	-0.6	-0.6	-0.6		208	0.9	0.9	0.9	0.9	0.9	0.9	0.9	0.9
209	-0.8	-0.8	-0.8	-0.8	-0.8	-0.8	-0.8	-0.8		209	-0.1	-0.1	-0.1	-0.1	1	-0.1	-0.1	-0.1
210	-0.3	-0.3	-0.3	-0.3	-0.3	-0.3	-0.3	-0.3		210	-0.9	-0.9	-0.9	-0.9	0.2	-0.9	-0.9	-0.9
211	-0.3	-0.3	-0.3	-0.3	-0.3	-0.3	-0.3	-0.3		211	-1	-1	-1	-1	0.1	-1	-1	-1
212	-0.3	-0.3	-0.3	-0.3	-0.3	-0.3	-0.3	-0.3		212	-2.7	-2.7	-2.7	-2.7	-2.9	-2.7	-2.7	-2.7
213	-0.3	-0.3	-0.3	-0.3	-0.3	-0.3	-0.3	-0.3		213	-2.7	-2.7	-2.7	-2.7	-3.2	-2.7	-2.7	-2.7
214	-1.9	-0.3	-0.3	-0.3	-0.3	-0.3	-0.3	-0.3		214	-2.7	-2.7	-2.7	-3	-4.2	-3	-3	-3
215	-5.2	-1.3	-1.3	-1.3	-1.3	-1.3	-1.3	-1.3		215	-2.7	-2.7	-2.7	-2.7	-3.3	-2.7	-2.7	-2.7
216	-5.5	-2.4	-2.4	-2.4	-2.7	-2.4	-2.4	-2.4		216	-2.7	-2.7	-2.7	-2.7	-3.2	-2.7	-2.7	-2.7
217	-5.5	-1.2	-1.2	-1.2	-0.9	-1.2	-1.2	-1.2		217	-2.7	-2.7	-2.7	-2.7	-3.2	-2.7	-2.7	-2.7
218	-4.4	-0.8	-0.8	-0.2	-1.6	0.1	0.1	0.1		218	-2.1	-2.1	-2.1	-2.1	-2.1	-2.1	-2.1	-2.1
219	-1.5	-0.9	-0.9	-0.7	-1.5	-0.5	-1.7	-1.7		219	-2.2	-2.2	-2.2	0.3	0.3	0.3	0.3	0.3
220	-2.8	-0.7	-0.7	-0.7	-1.5	-0.7	-3	-3		220	-2.2	-2.2	-2.2	0.3	0.3	0.3	0.3	0.3
221	-3	-0.7	-0.7	-0.7	-1.5	-0.7	-3.2	-3.2		221	-2.2	-2.2	-2.2	0.4	0.4	0.4	0.4	0.4
222	-3.3	-0.7	-0.8	-0.7	-1.5	-0.8	-3.5	-3.5		222	-2.2	-2.2	-2.2	-0.2	-0.2	-0.2	-0.2	-0.2
223	-5	-0.7	-3.6	-0.7	-3.1	-3.6	-5.3	-5.3		223	-2.2	-2.2	-2.2	0.5	0.5	0.5	0.5	0.5
224	-3	-0.7	-2.3	-0.7	-2.3	-2.3	-3.2	-3.2		224	-2.2	-2.2	-2.2	0.5	0.5	0.5	0.5	0.5
225	-2.5	-0.9	-2.9	-0.9	-2.9	-2.9	-2.7	-2.7		225	-0.4	-0.4	-0.4	1.1	1.1	1.1	1.1	1.1
226	-1.8	-0.9	-2.5	-0.9	-2.5	-2.5	-1.9	-1.9		226	0.8	0.8	0.8	1.4	1.4	1.4	1.4	1.4
227	-0.5	0.1	-0.8	0.1	-0.8	-0.8	-1.9	-1.9		227	1.1	1.1	1.1	1.1	1.1	1.1	1.1	1.1
228	0.3	0.7	0.4	0.7	0.4	0.4	0.3	0.3		228	1	1	1	1	1	1	1	1
229	2.4	1.3	1	0.6	0.6	0.6	0.6	0.6		229	1	1	1	1	1	1	1	1
230	0.1	2.2	2.2	0	0	0	0	0		230	0.8	0.8	0.8	1	1	1	1	1
231	-1.5	1.1	1.1	-0.7	0.4	-0.7	-0.7	-0.7		231	0.7	0.7	0.7	1	1	1	1	1
232	-2.4	0.2	0.2	-1.5	0.4	-1.5	-1.5	-1.5		232	1.6	1.6	1.6	1.6	1.6	1.6	1.6	1.6
233	-1.8	-1	-1	-5.9	-0.4	-5.9	-5.9	-5.9		233	2.2	2.2	2.2	1.9	1.9	1.9	1.9	1.9
234	-2.3	-2.1	-2.1	-6.6	-1.1	-5.7	-5.7	-5.7		234	0.4	0.4	0.4	1.7	1.7	1.7	1.7	1.7
235	-2.3	-3.9	-3.9	-8.4	-2.9	-5.7	-5.7	-5.7		235	0.4	0.4	0.4	1.8	1.8	1.8	1.8	1.8
236	-2.3	-1.4	-1.4	-5.9	-0.4	-5.7	-5.7	-5.7		236	0.4	0.4	0.4	1.9	1.9	1.9	1.9	1.9
237	-2.3	-0.5	-0.5	-4.2	0	-4.5	-4.5	-4.5		237	0.4	0.4	0.4	1.9	1.9	1.9	1.9	1.9
238	-1.4	-1.7	-1.7	-1.7	-1.7	-1.9	-1.4	-1.4		238	1.6	1.6	1.6	1.9	1.9	1.9	1.9	1.9
239	-1.2	-3.4	-3.4	-3.4	-3.4	-6.1	-3.7	-3.7		239	1.9	1.9	1.9	1.9	1.9	1.9	1.9	1.9
240	-1.3	-3.3	-3.3	-5.2	-3.3	-5.8	-3.4	-3.4		240	1.9	1.9	1.9	1.9	1.9	1.9	1.9	1.9
241	-1.3	-2.7	-2.7	-4.7	-2.7	-5.2	-3.4	-3.4		241	1.1	0.7	0.7	1.1	1.1	1.1	1.1	1.1
242	-3.3	-1.3	-1.3	-2.8	-1.3	-3.4	-3.4	-3.4		242	-0.2	-2.2	-2.2	-0.2	-0.2	-0.2	-0.2	-0.2
243	-3.4	-1.3	-1.3	-2.8	-1.3	-2.2	-2.2	-2.2		243	-1.3	-2.4	-2.4	-1.3	-1.3	-1.3	-1.3	-1.3
244	-3.4	-2.4	-2.4	-2.8	-1.3	-1.3	-1.3	-1.3		244	-0.8	-3.3	-3.3	-0.8	-0.8	-0.8	-0.8	-0.8
245	-3	-3.3	-3.3	-2.7	-1.3	-1.3	-1.3	-1.3		245	-1.5	-5.2	-5.2	-1.5	-1.5	-1.5	-1.5	-1.5
246	-2.8	-3.8	-3.8	-2.7	-1.5	-0.1	-1.5	-1.5		246	-1.2	-4.9	-4.9	-1.2	-1.2	-1.2	-1.2	-1.2
247	-5.4	-5.4	-5.4	-5.4	-2.4	-0.3	-2.4	-2.4		247	-1.8	-3.6	-3.6	-1.8	-1.8	-1.8	-1.8	-1.8
248	-6.7	-6.7	-6.7	-6.1	-2.6	-2.5	-2.6	-2.6		248	-3.4	-3.4	-3.4	-3.4	-3.4	-3.4	-3.4	-3.4
249	-7.9	-7	-7	-6.8	-2.8	-2.5	-2.8	-2.8		249	-3.6	-3.6	-3.6	-3.6	-3.6	-3.6	-3.6	-3.6
250	-6.3	-6.3	-6.3	-6.3	-2.6	-2.5	-3.3	-3.3		250	-3.6	-3.8	-3.8	-3.6	-3.6	-3.6	-3.6	-3.6
251	-3.9	-3.9	-3.9	-3.9	-2.5	-2.5	-3.7	-3.7		251	-3.6	-3.6	-3.6	-3.6	-3.6	-3.6	-3.6	-3.6
252	-3.7	-2.5	-2.5	-2.5	-2.5	-2.5	-3.7	-3.7		252	-3.6	-3.6	-3.6	-3.6	-3.6	-3.6	-3.6	-3.6
253	-3.7	-2.5	-2.5	-2.5	-2.5	-2.5	-3.7	-3.7		253	-2.7	-2.7	-2.7	-2.7	-2.7	-2.7	-2.7	-2.7
254	-3.9	-4.5	-3.9	-4.5	-3.9	-3.9	-3.9	-3.9		254	-0.8	-0.8	-0.8	-0.8	-0.8	-0.8	-0.8	-0.8
255	-3.6	-4.2	-3.6	-4.2	-3.6	-3.6	-3.6	-3.6		255	1	1.4	1.4	2.2	2.2	2.2	2.2	2.2
256	-3.6	-4.2	-3.6	-4.2	-3.6	-3.6	-3.6	-3.6		256	1.8	3.3	3.3	3.3	3.3	3.3	3.3	3.3
257	-3.8	-4.2	-3.6	-4.2	-3.6	-3.6	-3.6	-3.6		257	1.3	2.8	2.8	2.8	2.8	2.8	2.8	2.8
258	-2.4	-3	-2.4	-3	-2.4	-2.4	-3.1	-2.4		258	1.2	2.8	2.8	2.8	2.8	2.8	2.8	2.8
259	0.5	0.5	-0.2	0.5	-0.2	-0.2	-0.3	-0.2		259	1.6	2.8	2.8	2.8	2.8	2.8	2.8	2.8
260	0.1	0.5	0.4	0.5	0.4	0.4	0.4	0.4		260	1.8	1.8	1.8	0.6	0.6	0.6	0.6	0.6
261	-0.2	0.5	0.5	0.1	0.5	0.1	-0.7	0.1		261	1.4	1.4	1.4	0.6	0.6	0.6	0.6	0.6
262	-0.7	0.4	0.4	0	0.5	0	-2.3	0		262	1.2	1.2	1.2	0.6	0.6	0.6	0.6	0.6
263	-0.7	-3.5	-3.5	-1.1	-0.6	-1.1	-2.3	-1.1		263	1.2	1.2	1.2	0.6	0.6	0.6	0.6	0.6
264	-1.2	-1.8	-1.8	-1.7	0.4	-3.9	-3.9	-3.9		264	-2.9	-2.9	-2.9	-0.4	-0.4	-0.4	-0.4	-0.4
265	-4.4	-1.8	-1.8	-2.2	-1.8	-4.8	-4.8	-4.8		265	-3.4	-3.4	-3.4	-1	-1	-1	-1	-1
266	-4.3	-2.4	-2.4	-2.4	-2.4	-4.8	-4.8	-4.8		266	-3.9	-3.9	-3.9	-1.5	-1.5	-1.5	-1.5	-1.5
267	-3.1	-2.4	-2.4	-2.4	-2.4	-4.8	-4.8	-4.8		267	-3.6	-3.6	-3.6	-1.2	-1.2	-1.2	-1.2	-1.2
268	-3.1	-2.7	-2.7	-2.7	-2.7	-4.8	-4.8	-4.8		268	-3.4	-3.4	-3.4	-1	-1	-1	-1	-1
269	-2.4	-2.4	-2.4	-2.5	-2.4	-3.3	-3.3	-3.3		269	-3.4	-3.4	-3.4	-1	-1	-1	-1	-1
270	-2.8	-2.4	-2.4	-2.4	-2.4	-2.3	-2.3	-2.3		270	-3.4	-3.4	-3.4	-3.1	-1.6	-1.6	-1.6	-1.6
271	-3	-2.5	-2.5	-2.5	-2.5	-2.5	-2.5	-2.5		271	-2.8	-3.5	-3.5	-2.9	-1.4	-1.4	-1.4	-1.4
272	-3.4	-2.9	-2.9	-2.9	-2.9	-2.9	-2.9	-2.9		272	-1	-7.7	-7.7	-2.1	-0.5	-0.5	-0.5	-0.5
273	-6.5	-6	-6	-6	-6	-2.7	-6	-6		273	-0.9	-7.4	-7.4	-1.3	-0.9	-0.9	-0.9	-0.9
274	-4.8	-4.3	-4.3	-4.3	-4.3	-2.5	-4.3	-4.3		274	-2	-7.4	-7.4	-2	-2	-2	-2	-2
275	-3	-2.5	-2.5	-2.5	-2.5	-2.5	-2.5	-2.5		275	-1.5	-6.2	-6.2	-1.5	-1.5	-1.5	-1.5	-1.5
276	-2.2	-1.7	-1.7	-1.7	-1.7	-1.7	-1.7	-1.7		276	-1.5	-2.7	-2.7	-1.5	-2	-1.6	-1.6	-1.6
277	0.8	0.8	0.8	0.8	0.8	0.9	0.8	0.8		277	-1.5	-2	-2	-1.5	-2	-3.2	-3.2	-3.2
278	0.8	0.8	0.8	0.8	0.8	0.9	0.8	0.8		278	-2.4	-1.5	-1.5	-2.4	-2.4	-5.6	-5.6	-5.6
279	0.7	0.7	0.7	0.7	0.7	0.3	0.7	0.7		279	-2.3	-1.4	-1.4	-2.3	-2.3	-5.5	-5.5	-5.5
280	-0.7	-0.7	-0.7	-0.7	-0.7	-0.7	-0.7	-0.7		280	0.1	0.3	0.3	0.1	-1.4	-2.5	-2.5	-2.5
281	-2.5	-2.5	-2.5	-2.5	-2.5	-2.5	-2.5	-2.5		281	0.3	0.3	0.3	0.3	-1.4	-0.6	-0.6	-0.6
282	-4.4	-4.4	-4.4	-4.4	-4.4	-2.6	-4.4	-4.4		282	0.3	0.3	0.3	0.3	-1.4	2.3	2.3	2.3
283	-2.1	-2.1	-2.1	-2.1	-2.1	-2.1	-2.1	-2.1		283	1	1	1	1	-0.8	2.9	2.9	2.9
284	-1.4	-1.4	-1.4	-1.4	-1.4	-1.4	-1.4	-1.4		284	1	2.2	2.2	2.2	2.2	3.5	3.5	3.5
285	-1.4	-1.4	-1.4	-1.4	-3.4	-3.4	-3.4	-3.4		285	1	3.3	3.3	3.3	3.3	3.3	3.3	3.3
286	-3.2	-3.2	-3.2	-3.2	-5.4	-5.4	-5.4	-5.4		286	1	2.6	2.6	2.6	2.6	2.6	2.6	2.6
287	-1.2	-3.3	-3.3	-3.3	-2.4	-2.4	-2.4	-2.4		287	1	2.5	2.5	2.5	2.5	2.5	2.5	2.5
288	-1.5	-4.1	-4.1	-4.1	-2.4	-2.4	-2.6	-2.4		288	-0.3	-0.3	-0.3	-0.3	-0.3	-0.3	-0.3	-0.3
289	-1.6	-4.2	-4.2	-4.2	-2.5	-2.5	-2.5	-2.5		289	-0.8	-0.8	-0.8	-0.8	-0.8	-0.8	-0.8	-0.8
290	-3.9	-5.6	-5.6	-5.6	-2.5	-2.5	-2.5	-2.5		290	-2.5	-2.5	-2.5	-2.5	-2.5	-2.5	-2.5	-2.5
291	-2.2	-4.2	-4.2	-4.2	-2.5	-2.5	-2.5	-2.5		291	-4.4	-4.4	-4.4	-4.4	-4.4	-4.4	-4.4	-4.4
292	-1.6	-4.2	-4.2	-4.2	-2.5	-2.5	-2.5	-2.5		292	-9.2	-6.2	-6.2	-6.2	-6.2	-6.2	-6.2	-6.2
293	-1.3	-3.9	-3.9	-3.9	-2.2	-2.2	-2.2	-2.2		293	-9.1	-6.3	-6.3	-6.3	-6.3	-6.3	-6.3	-6.3
294	0	-1.2	-1.2	-1.2	-0.3	-0.3	-0.3	-0.3		294	-9.1	-6.3	-6.3	-6.3	-6.3	-6.3	-6.3	-6.3
295	1.3	1.3	1.3	1.3	1.3	1.3	1.3	1.3		295	-7.3	-5.8	-5.8	-5.8	-5.8	-5.8	-5.8	-5.8
296	-2	-2	-2	-2	-2	-2	-2	-2		296	-4.4	-4.3	-4.3	-4.3	-4.3	-4.3	-4.3	-4.3
297	-2.2	-2.2	-2.2	-2.2	-2.2	-2.2	-2.2	-3.1		297	-6.1	-5.8	-5.8	-2.6	-2.6	-2.6	-2.6	-2.6
298	-2.2	-2.2	-2.2	-2.2	-2.2	-2.2	-2.2	-3.7		298	-6.9	-5.7	-6.4	-2.5	-1.8	-1.8	-1.8	-1.8
299	-2.3	-2.3	-2.3	-2.3	-2.3	-2.3	-2.3	-3.9		299	-7	-5.6	-6.5	-2.7	-1.8	-1.8	-1.8	-1.8
300	-3.7	-3.7	-3.7	-3.7	-3.7	-3.7	-2.3	-3.9		300	-6.5	-5.6	-6.5	-2.7	-1.8	-1.8	-1.8	-1.8
301	-3.3	-3.3	-3.3	-3.3	-3.3	-3.3	-2.3	-3.9		301	-5.8	-5.6	-5.8	-2	-1.8	-1.8	-1.8	-1.8
302	-2.2	-2.2	-2.2	-2.2	-2.2	-2.2	-2.2	-3.3		302	-4.1	-4.4	-4.1	-1.9	-1.6	-1.6	-1.6	-1.6
303	-2.2	-2.2	-2.2	-2.2	-2.2	-2.2	-2.2	-2.5		303	-1.6	-3.6	-3.6	-3.6	-1.7	-1.7	-1.7	-1.7
304	-1.1	-1.1	-1.1	-1.1	-1.1	-1.1	-0.8	-2.2		304	-2	-3.6	-3.6	-3.6	-2	-1.7	-1.7	-1.7
305	-0.8	-0.8	-0.8	-0.8	-0.8	-0.8	-1.3	-2.2		305	-2	-3.6	-3.6	-3.6	-2	-1.7	-1.7	-1.7
306	-1.6	-1.6	-1.6	-1.6	-1.6	-1.6	-1.6	-1.6		306	-2.5	-3.6	-3.6	-3.6	-2	-1.3	-1.3	-1.3
307	-2	-2	-2	-2	-2	-2	-1.6	-2		307	-2.9	-2.9	-2.9	-2.9	-1.7	0.2	0.2	0.2
308	-2	-2	-2	-2	-2	-2	-1.6	-2		308	-2.9	-2.9	-2.9	-2.9	-2.5	0.2	0.2	0.2
309	-1.7	-1.7	-1.7	-1.7	-1.7	-1.7	-1.6	-1.7		309	-1.7	-1.7	-1.7	-1.7	-3	1.1	1.1	1.1
310	-0.9	-0.9	-0.9	-0.9	-0.9	-0.9	-0.9	-0.9		310	0	0	0	0	-3	0.6	0.6	0.6
311	0.8	0.8	0.8	0.8	0.8	0.8	0.7	0.7		311	0.5	0.5	0.5	0.5	-3	0.9	0.9	0.9
312	0.4	0.4	0.4	0.4	0.4	0.4	-0.8	-0.8		312	0.3	0.3	0.3	0.3	-2.7	1.8	1.8	1.8
313	-1.1	-1.1	-1.1	-1.1	-1.1	-1.1	-4.1	-4.1		313	0.9	0.9	0.9	0.9	-1.2	3.1	3.1	3.1
314	-1.4	-1.4	-1.4	-1.4	-1.4	-1.4	-5.5	-5.5		314	2.3	2.3	2.3	2.3	2.3	2.9	2.9	2.9
315	-1.4	-1.4	-1.4	-1.4	-1.4	-1.4	-5.6	-5.6		315	2.9	2.9	2.9	2.9	2.9	2.9	2.9	2.9
316	-0.7	-0.7	-0.7	-0.7	-0.7	-0.7	-4.4	-4.4		316	2.5	2.5	2.5	2.5	2.5	2.5	2.5	2.5
317	0.1	-0.6	-0.6	-0.6	0.2	0.2	-4	-4		317	1.9	1.9	1.9	1.9	1.9	1.9	1.9	1.9
318	0.1	-0.6	-0.6	-0.6	0.6	0.6	-0.8	-0.8		318	0.2	0.2	0.2	0.2	0.2	0.2	0.6	0.6
319	0.2	-1.9	-1.9	-1.9	-1.1	-1.1	-1.1	-1.1		319	0.2	0.2	0.2	0.2	0.2	0.2	0.2	0.2
320	-0.1	-2.6	-2.6	-2.6	-1.8	-1.8	-1.8	-1.8		320	-0.1	-0.1	-0.1	-0.1	-0.1	-0.1	-0.1	-0.1
321	-0.1	-2.6	-2.6	-2.6	-2	-1.8	-1.8	-1.8		321	-1.5	-1.5	-1.5	-1.5	-1.5	-1.5	-1.5	-1.5
322	-0.2	-2	-2	-2	-1.8	-1.2	-1.2	-1.2		322	-2.5	-1.6	-1.6	-1.6	-1.6	-1.6	-2.2	-2.2
323	-0.6	0.1	0.1	0.1	-1.8	0.3	0.3	0.3		323	-2.3	-2.2	-2.2	-2.2	-2.2	-2.2	-1.8	-1.8
324	0.2	0.9	0.9	0.9	-1.8	1	1	1		324	-2.3	-2.2	-2.2	-2.2	-2.2	-2.2	-1.6	-1.6
325	0.6	0.6	0.6	0.6	-1.8	0.6	0.6	0.6		325	-2.3	-1.8	-1.8	-1.8	-1.8	-1.8	-1.6	-1.6
326	0.8	-2	-2	-2	-2	-2	-2	-2		326	-3.1	-2.4	-2.4	-2.4	-2	-2	-2	-2
327	1	-0.6	-0.6	-0.6	-0.6	-0.6	-0.6	-0.3		327	-4.6	-3.9	-3.9	-3.9	-2.7	-2.7	-2.7	-2.7
328	0.3	0.3	0.3	0.3	0.3	0.3	0.3	-0.8		328	-5	-4.4	-4.3	-4.3	-3.3	-3.3	-3.3	-3.3
329	0.5	0.5	0.5	0.5	0.5	0.5	0.5	-3.7		329	-5	-4.4	-4.3	-4.3	-3.3	-3.3	-3.3	-3.3
330	0.6	0.6	0.6	0.6	0.6	0.6	0.6	-2.7		330	-5	-4.4	-4.3	-4.3	-3.3	-3.3	-3.3	-3.3
331	0.6	0.6	0.6	0.6	0.6	0.6	0.6	-0.7		331	-4.7	-4.1	-4	-4	-2.9	-2.9	-2.9	-2.9
332	0.6	0.6	0.6	0.6	0.6	0.6	0.6	-0.7		332	-2.2	-2	-2	-2	-2.1	-2.1	-2.1	-2.1
333	0.6	0.6	0.6	0.6	0.6	0.6	0.6	-0.7		333	-0.5	-0.5	-0.8	-0.8	-3	-3	-3	-3
334	1	1	1	1	1	1	1	-0.6		334	-1	-0.9	-0.9	-0.9	-2.8	-2.8	-2.8	-2.8
335	2.1	2.1	2.1	2.1	2.1	2.1	2.1	0.8		335	-1.5	-1	-1	-1	-1.3	-1.3	-1.3	-1.3
336	2.4	2.4	2.4	2.4	2.4	2.4	1.8	2.4		336	-0.9	-0.7	-0.9	-0.7	-1.4	-1.4	-1.4	-1.4
337	2	2	2	2	2	2	0.7	2		337	-1.5	-1.2	-1.5	0.1	-1.6	-1.6	-1.6	-1.6
338	-0.3	-0.3	-0.3	-0.3	-0.3	-0.3	-1.5	-0.3		338	-0.5	-0.5	-0.5	0	-0.5	-0.4	-0.4	-0.4
339	-1	-1	-1	-1	-1	-1	-1	-1		339	0	0	0	0	0	0	0	0
340	-1.2	-1.2	-1.2	-1.2	-1.2	-1.2	-1.2	-1.2		340	0	0	0	0	-1.3	0	0	0
341	-1.2	-1.2	-1.2	-1.2	-1.2	-1.2	-1.9	-1.9		341	0	0	0	0	-3.3	-3.3	-3.3	-3.3
342	-0.3	-0.3	-0.3	-0.3	-0.3	-0.3	-2.4	-2.4		342	0	0	0	0	-3.9	-3.9	-3.9	-3.9
343	-0.1	-0.1	-0.1	-0.1	-0.1	-0.1	-2.4	-2.4		343	-0.1	-0.1	-0.1	-2.5	-4	-4	-4	-4
344	-0.6	-0.6	-0.6	-0.6	-0.6	-0.6	-2.4	-2.4		344	-0.1	-0.1	-0.1	-2.7	-4	-4	-4	-4
345	-0.8	-0.8	-0.8	-0.8	-0.8	-0.8	-2.4	-2.4		345	-0.1	-0.1	-0.1	-2.7	-4	-4	-4	-4
346	-0.9	-0.8	-0.8	-0.8	-0.8	-0.8	-2.4	-2.4		346	-0.1	-0.1	-0.1	-1.9	-4	-4	-4	-4
347	-0.9	-0.8	-0.8	-0.8	-0.8	-0.8	-2.4	-2.4		347	-0.4	-0.4	-0.4	-2	-7.2	-7.2	-6.1	-6.1
348	-0.9	-0.3	-0.3	-0.3	-0.3	-0.3	-1.2	-1.2		348	-2.4	-2.4	-2.4	-4.9	-5	-5	-4.4	-4.4
349	-0.9	1.7	1.7	1.7	1.7	1.7	1.7	1.7		349	-1.8	-1.8	-1.8	-3.9	-1.1	-1.1	-3.2	-3.2
350	-0.9	-2	-2	-2	-2	-2	-2	-2		350	-2.9	-2.9	-2.9	-2.9	-2.4	-2.4	-5.3	-5.3
351	-0.9	-2.5	-2.5	-2.5	-2.5	-2.5	-2.5	-2.5		351	-2.7	-2.7	-2.7	-2.7	-2.9	-2.9	-3.3	-3.3
352	-0.3	-2.5	-2.5	-2.5	-2.5	-2.5	-2.5	-2.5		352	-4.1	-4.1	-4.1	-4.1	-3.2	-3.2	-3.2	-3.2
353	0	-2.6	-2.6	-2.6	-2.6	-2.6	-2.6	-2.6		353	-5.6	-5.6	-5.6	-5.6	-3.2	-3.2	-3.2	-3.2
354	0	-2.3	-2.3	-2.3	-2.3	-2.3	-2.3	-2.3		354	-5.3	-5.3	-5.3	-5.3	-3.2	-3.2	-3.2	-3.2
355	1	-2.3	-2.3	-2.3	-2.3	-2.3	-2.3	-2.3		355	-3.7	-3.7	-3.7	-3.7	-3.1	-3.1	-3.1	-3.1
356	-0.4	-2.3	-2.3	-2.3	-2.3	-2.3	-2.3	-2.3		356	-3.6	-3.6	-3.6	-3.6	-1.7	-1.7	-1.7	-1.7
357	-1	-1	-1	-1	-1	-1	-1	-1		357	-3.6	-3.6	-3.6	-3.6	-0.8	-0.9	-0.9	-0.9
358	-1.9	-1.9	-1.9	-1.9	-1.9	-1.9	-1.9	-1.9		358	-3.6	-3.6	-3.6	-3.6	-0.8	-0.9	-0.9	-0.9
359	-4.8	-4.8	-4.8	-4.8	-4.8	-4.8	-4.8	-4.8		359	-3.6	-3.6	-3.6	-3.6	-0.8	-0.9	-0.9	-0.9
360	-4.2	-4.2	-4.2	-4.2	-4.2	-4.2	-4.2	-4.2		360	-3.2	-3.4	-3.4	-3.4	-0.6	-1.7	-1.7	-1.7
361	-3.1	-3.1	-3.1	-3.1	-3.1	-3.1	-3.1	-3.1		361	-3.2	-3.8	-3.8	-3.8	-3	-2.4	-2.4	-2.4
362	-3.1	-3.1	-3.1	-3.1	-3.1	-3.1	-3.1	-3.1		362	-2	-2.2	-2.2	-2.2	-2.5	-2.5	-2.5	-2.5
363	-2.2	-2.2	-2.2	-2.2	-2.2	-2.2	-2.2	-2.2		363	0.5	0.2	0.2	0.2	-0.3	-1.5	-1.5	-1.5
364	-0.4	-0.4	-0.4	-0.4	-0.4	-0.4	-0.4	-0.4		364	-0.8	-0.8	-0.8	0.2	-0.8	0.1	0.1	0.1
365	-0.8	-0.8	-0.8	-0.8	-0.8	-0.8	-0.8	-0.8		365	-1.4	-1.4	-1.4	0.8	-1.4	-1.3	-1.3	-1.3
366	-2	-2	-2	-2	-2	-2	-2	-2		366	-2.2	-2.2	-2.2	0.1	-2.2	-2.2	-2.2	-2.2
367	-3.1	-3.1	-3.1	-3.1	-3.1	-3.1	-3.1	-3.1		367	-3.1	-3.1	-3.1	-0.8	-3.1	-3.1	-3.1	-3.1
368	-5.3	-5.3	-5.3	-5.3	-5.3	-5.3	-5.3	-5.3		368	-3.3	-3.3	-3.3	-1	-3.3	-3.3	-3.3	-3.3
369	-2.8	-2.8	-2.8	-2.8	-2.8	-2.8	-2.8	-2.8		369	-1.9	-1.9	-1.9	-0.6	-1.9	-1.9	-1.9	-1.9
370	-3.2	-3.2	-3.2	-3.2	-3.2	-3.2	-3.2	-3.2		370	-0.8	-0.8	-0.8	-0.2	-1.5	-0.8	-0.8	-0.8
371	-3.3	-3.3	-3.3	-3.3	-3.3	-3.3	-3.3	-3.3		371	0.3	0.3	0.3	0.7	0.3	-0.4	-0.4	-0.4
372	-3.8	-3.8	-3.8	-3.8	-3.8	-3.8	-3.8	-3.8		372	-1	-1	-1	-1	-0.1	-0.5	-0.5	-0.5
373	-6	-6	-6	-6	-6	-6	-6	-6		373	-1.2	-1	-1	-1	-2.7	-3	-3	-3
374	-6.1	-6.1	-6.1	-6.1	-6.1	-6.1	-6.1	-6.1		374	-1.2	-1	-1	-1	-2.7	-3	-3	-3
375	-6.3	-6.3	-6.3	-6.3	-6.3	-6.3	-6.3	-6.3		375	-1.2	-1	-1	-1	-2.7	-3	-3	-3
376	-6.3	-6.3	-6.3	-6.3	-6.3	-6.3	-6.3	-6.3		376	-1.2	-1	-1	-1	-2.7	-3	-3	-3
377	-5.5	-5.5	-5.5	-5.5	-5.5	-5.5	-5.5	-5.5		377	-1.2	-3.6	-3.6	-3.1	-1.9	-2.2	-2.2	-2.2
378	-3.5	-3.5	-3.5	-3.5	-3.5	-3.5	-3.5	-3.5		378	-1.2	-3.3	-3.3	-2.8	-0.6	-0.6	-0.6	-0.6
379	-5.5	-5.5	-5.5	-5.5	-5.5	-5.5	-5.5	-5.5		379	-0.7	-3.3	-3.3	-2.8	-1.3	-1.3	-1.3	-1.3
380	-3.8	-3.8	-3.8	-3.8	-3.8	-3.8	-3.8	-3.8		380	-0.7	-1.9	-1.9	-1.4	-1.3	-1.3	-1.3	-1.3
381	-2	-2	-2	-2	-2	-2	-2	-2		381	-0.6	-0.6	-0.6	-0.6	-1.3	-1.3	-1.3	-1.3
382	0	0	0	0	0	0	0	0		382	-1.7	-1.7	-1.7	-1.7	-1.3	-1.3	-1.3	-1.3
383	-0.4	-0.4	-0.4	-0.4	-0.4	-0.4	-0.4	-0.4		383	-1.9	-1.9	-1.9	-1.9	-1.3	-1.3	-1.3	-1.3
384	-1.1	-1.1	-1.1	-1.1	-1.1	-1.1	-1.1	-1.1		384	-1.9	-1.9	-1.9	-1.9	-0.9	-0.9	-0.9	-0.9
385	-1.1	-1.1	-1.1	-1.1	-1.1	-1.1	-1.1	-1.1		385	-1.5	-1.5	-1.5	-1.5	-1.7	-1.7	-1.7	-1.7
386	-0.6	-0.6	-0.6	-0.6	-0.6	-0.6	-0.6	-0.6		386	-0.9	-0.9	-0.9	-0.9	-0.9	-0.9	-0.9	-0.9
387	1.3	1.3	1.3	1.3	1.3	1.3	1.3	1.3		387	0.1	0.1	0.1	0.1	1.6	1.5	1.5	1.5
388	1.9	1.9	1.9	1.9	1.8	1.9	1.9	1.8		388	0.1	0.1	0.1	0.1	0.6	0.6	0.6	0.6
389	1.8	1.8	1.8	1.8	1.6	1.8	1.8	1.6		389	0.5	0.5	0.5	0.5	0.6	0.6	0.6	0.6
390	0.5	0.5	0.5	0.5	0.5	0.5	0.5	0.5		390	0.5	0.5	0.5	0.5	0.6	0.6	0.6	0.6
391	-0.6	-0.6	-0.6	-0.6	-0.9	-0.6	-0.6	-0.9		391	0.4	0.4	0.4	0.4	0.6	0.6	0.6	0.6
392	-0.1	-0.1	-0.1	-0.1	-0.9	-0.1	-0.1	-0.9		392	0	0	0	0	0.6	0.2	0.2	0.2
393	-0.2	-0.2	-0.2	-0.2	-1	-0.2	-0.2	-1		393	0.6	0.6	0.6	0.6	0.6	-0.7	-0.7	-0.7
394	-0.1	-0.1	-0.1	-0.1	-0.9	-0.1	-0.1	-0.9		394	1.4	1.4	1.4	1.4	1.4	0.8	0.8	0.8
395	-0.1	-0.1	-0.1	-0.1	-0.9	-0.1	-0.1	-0.9		395	1.1	1.1	1.1	1.1	1.1	1.1	1.1	1.1
396	-0.1	-0.1	-0.1	-0.1	-0.4	-0.1	-0.1	-0.4		396	0.7	0.7	0.7	0.7	0.7	0.7	0.7	0.7
397	0.2	0.2	0.2	0.2	0.2	0.2	0.2	0.2		397	1.4	1.4	1.4	1.4	1.4	1.4	1.4	1.4
398	-1.4	-1.4	-1.4	-1.4	-0.8	-0.8	-0.8	-1.4		398	0.9	0.9	0.9	0.9	0.9	0.9	0.9	0.9
399	-3.9	-3.9	-3.9	-3.9	-1.4	-1.4	-1.4	-3.9		399	0.7	0.7	0.7	0.7	0.7	0.7	0.7	0.7
400	-4.2	-4.2	-4.2	-4.2	-2.2	-2.2	-2.2	-4.2		400	1	1	1	1	1	-0.3	-0.3	-0.3
401	-4.2	-4.2	-4.2	-4.2	-2.3	-2.3	-2.3	-4.2		401	1	1	1	1	1	-0.6	-0.6	-0.6
402	-4.5	-4.5	-4.5	-4.5	-4.9	-4.9	-4.9	-4.5		402	1	1	1	1	1	-0.6	-0.6	-0.6
403	-4.2	-4.2	-4.2	-4.2	-4.2	-4.2	-4.2	-4.2		403	0.5	0.1	0.1	1	1	-0.6	-0.6	-0.6
404	-4.4	-4.4	-4.4	-4.4	-4.4	-4.4	-4.4	-4.4		404	0.2	-0.3	-0.3	1	1	-0.6	-0.6	-0.6
405	-4.4	-4.4	-4.4	-4.4	-4.4	-4.4	-4.4	-4.4		405	0.2	-0.3	-0.3	-0.2	-0.2	-0.2	-0.2	-0.2
406	-4.4	-4.4	-4.4	-4.4	-4.4	-4.4	-4.4	-4.4		406	0.2	-0.3	-0.3	-1.1	-1.3	-1.3	-1.3	-1.1
407	-3.8	-3.8	-3.8	-3.8	-3.8	-3.8	-3.8	-3.8		407	-1.2	-1.4	-1.4	-4.2	-5.1	-5.1	-5.1	-5.7
408	-3.8	-3.8	-3.8	-3.8	-3.8	-3.8	-3.8	-3.8		408	-3.4	-1.7	-1.7	-4.5	-5.1	-5.3	-5.3	-5.9
409	-3.9	-3.9	-3.9	-3.9	-3.9	-3.9	-3.9	-3.9		409	-2.1	-0.6	-0.6	-3.6	-4	-4.2	-4.2	-4.8
410	-2.3	-2.3	-2.3	-2.3	-2.3	-2.3	-2.3	-2.3		410	-0.3	-0.5	-0.5	-4.4	-2.9	-2.9	-2.9	-1.3
411	-3.9	-0.3	-0.3	-3.9	-0.3	-0.3	-0.3	-0.3		411	-0.3	-0.5	-0.5	-4.4	-4	-4	-4	-1.3
412	-2.2	0	0	-2.2	0	0	0	0		412	-0.3	-0.5	-0.5	-4.4	-2.8	-2.8	-2.8	-0.2
413	-0.4	-0.4	-0.4	-0.4	-0.4	-0.4	-0.4	-0.4		413	-0.6	-0.6	-0.6	-4.4	-1.1	-1.1	-0.6	-0.6
414	-1.1	-1.1	-1.1	-1.1	-1.1	-1.1	-1.1	-1.1		414	-1.4	-1.4	-1.4	-3.3	-1.4	-1.4	-1.4	-1.4
415	-0.6	-0.6	-0.6	-1	-1	-1	-1	-1		415	-4.7	-4.7	-4.7	-4	-4.5	-4.5	-4.7	-4.5
416	1.3	1.3	1.3	-0.8	-0.8	-0.8	-0.8	-0.8		416	-3.9	-3.9	-3.9	-3.9	-3.7	-3.7	-3.9	-3.9
417	1.7	1.8	1.8	-0.8	-0.8	-0.8	-0.8	-0.8		417	-1.5	-1.5	-1.5	-1.5	-0.9	-0.9	-1.5	-1.5
418	2.2	1.8	1.8	-0.8	-0.8	-0.8	-0.8	-0.8		418	-1.5	-1.5	-1.5	-1.5	-0.9	-0.9	-1.5	-1.5
419	0.6	0.6	0.6	-0.8	-0.8	-0.8	-0.8	-0.8		419	-1.5	-1.5	-1.5	-1.5	0.6	0.6	-1.5	-1.5
420	-1	-1	-1	-2.7	-1.6	-2.7	-2.7	-1.6		420	-1.5	-1.5	-1.5	-1.5	0.2	0.2	-1.5	-1.5
421	-1	-1	-1	-4.1	-3.1	-4.1	-4.1	-3.1		421	-0.9	-0.9	-0.9	-0.9	-0.5	-0.5	-0.9	-0.9
422	-1.9	-1.9	-1.9	-1	-1.5	-1	-1	-1.5		422	-2	-2	-2	-2	-2	-2	-2	-2
423	-1.6	-1.6	-1.6	-1	-1.5	-1	-1	-1.5		423	-1.5	-1.5	-1.5	-1.5	-1.5	-1.5	-1.5	-1.5
424	-1.3	-1.3	-1.3	-1.3	-1.5	-1.3	-1	-1.5		424	-0.1	-0.1	-0.1	-0.1	-0.1	-0.1	-0.1	-0.1
425	-2.6	-2.6	-2.6	-2.6	-1.5	-1.9	-1.2	-1.5		425	0.8	0.8	0.8	0.8	0.8	0.8	0.8	0.8
426	-1	-1	-1	-1	-1.5	-1	-1	-1.5		426	-2	-2	-2	0.4	0.4	0.4	0.4	0.4
427	-0.7	-0.7	-0.7	-0.7	0	0	0.1	-0.4		427	-2.3	-2.3	-2.3	0.2	0.2	0.2	0.2	0.2
428	-0.7	-0.7	-0.7	-0.7	0	0	-0.1	-0.4		428	-2.3	-2.3	-2.3	0.2	0.2	0.2	0.2	0.2
429	-0.7	-0.7	-0.7	-0.7	0	0	-1	-1		429	-3	-3	-3	-0.5	-0.5	-0.5	-0.5	-0.5
430	-0.7	-0.7	-0.7	-0.7	0	0	-0.3	-0.4		430	-3.3	-3.3	-3.3	-0.8	-0.8	-0.8	-0.8	-0.8
431	-0.2	-0.2	-0.2	-0.2	0	0	0.3	0.1		431	-2.3	-2.3	-2.3	-2.3	-2.3	-2.3	-2.3	-2.3
432	1.5	1.5	1.5	1.5	1.5	1.5	1.5	1.4		432	-2.7	-2.7	-2.7	-2.7	-2.7	-2.7	-2.7	-2.7
433	2.1	2.1	2.1	2.1	1.6	1.3	1.3	1.2		433	-2.7	-2.7	-2.7	-2.7	-2.7	-2.7	-2.7	-2.7
434	1.9	1.9	1.9	1.9	1.9	1.3	1.3	1.2		434	-2.7	-2.7	-2.7	-2.7	-2.7	-2.7	-2.7	-2.7
435	0.6	0.6	0.6	0.3	0.3	0.2	0.2	0.2		435	-2	-2	-2	-2	-2	-2	-2	-2
436	-0.1	-0.1	-0.1	-0.2	-0.2	-1.4	-1.4	-1.4		436	-2	-2	-2	-2	-2.4	-2.4	-2.4	-2.4
437	-0.1	-0.1	-0.1	-0.7	-0.7	-3.7	-3.7	-3.7		437	-2	-2	-2	-2	-2.1	-2.1	-2.1	-2.1
438	-3.4	-3.4	-3.4	-3.4	-3.4	-7.9	-7.9	-7.9		438	-2	-2	-2	-2	-1	-1	-1	-1
439	-4.5	-4.5	-4.5	-4.5	-4.5	-6.7	-6.7	-6.7		439	-2	-2	-2	-0.6	-2	-2	-2	-1.3
440	-4.5	-4.5	-4.5	-4.5	-4.5	-4.5	-4.5	-4.5		440	-6.2	-6.2	-6.2	-2.4	-6.2	-2	-2	-1.2
441	-4.5	-4.5	-4.5	-4.5	-4.5	-4.5	-4.5	-4.5		441	-6	-6	-6	-2.7	-6	-2.5	-2.5	-2.5
442	-4.5	-4.5	-4.5	-4.5	-4.5	-4.5	-4.5	-4.5		442	-6	-6	-6	-2.7	-6	-3	-3.2	-3.2
443	-4.5	-4.5	-4.5	-4.5	-4.5	-4.5	-4.5	-4.5		443	-4.8	-4.8	-4.8	-2.7	-4.8	-3.2	-3.3	-4.1
444	-3.8	-3.8	-3.8	-3.8	-3.8	-3.8	-3.8	-3.8		444	-1.2	-1.2	-1.2	-1.9	-1.2	-3.4	-3.5	-4.3
445	-2.8	-1.8	-1.8	-4.1	-4.5	-4.5	-4.5	-4.5		445	-0.9	-0.9	-0.9	-0.7	-0.9	-3.2	-3.3	-3.7
446	-2.9	0.2	0.2	-2.9	-1.3	-1.3	-1.3	-1.3		446	-1.7	-1.7	-1.7	-1.7	-2.2	-2.7	-2.8	-2.8
447	-2.9	-0.7	-0.7	-2.9	-0.8	-0.8	-0.8	-0.8		447	-0.9	-0.9	-0.9	-0.9	-1.4	-1.3	-1.3	-1.3
448	-2.9	-1.4	-1.4	-2.9	-1.8	-1.8	-1.8	-1.8		448	-0.6	-0.6	-0.6	-0.6	-0.9	-0.6	-0.9	-0.9
449	-2.5	-0.9	-0.9	-2.9	-1	-1	-1	-1		449	-0.6	-0.6	-0.6	-0.6	-0.9	-0.6	-0.6	-0.6
450	-2.2	-2.2	-2.2	-4.2	-4.2	-4.2	-4.2	-4.2		450	-0.1	-0.1	-0.1	-1	0	0	-1	-1
451	-2.5	-2.5	-2.5	-4	-4	-4	-4	-4		451	0.2	0.2	0.2	0.8	0.8	0.8	0.8	0.8
452	-3.4	-3.4	-3.4	-4	-4	-4	-4	-4		452	1.6	1.6	1.6	2.1	2.1	2.1	2.1	2.1
453	-4	-4	-4	-4	-4	-4	-7.4	-7.4		453	2.2	2.2	2.2	2.1	2.1	2.1	2.1	2.1
454	-4	-4	-4	-4	-4	-4	-7.6	-7.6		454	-0.3	-0.3	-0.3	2.1	2.1	2.1	2.1	2.1
455	-4	-4	-4	-4	-4	-4	-6.5	-6.5		455	0.8	0.8	0.8	-0.9	-0.9	-0.9	-0.9	-0.9
456	-3.6	-3.6	-3.6	-3.6	-3.6	-3.6	-3.7	-3.7		456	0.1	0.1	0.1	-0.9	-0.9	-0.9	-0.9	-0.9
457	-2.7	-2.7	-2.7	-2.7	-2.7	-2.7	-2.7	-2.7		457	0.7	0.7	0.7	-0.9	-0.9	-0.9	-0.9	-0.9
458	0.3	0.3	0.3	0.3	0.3	0.3	0.3	0.3		458	1.3	1.3	1.3	0.3	0.3	0.3	0.3	0.3
459	0.9	0.9	0.9	0.8	0.8	0.8	0.8	0.8		459	-0.5	-0.5	-0.5	-0.5	-0.5	-0.5	-0.5	-0.5
460	1.1	1.1	1.1	0.4	0.4	0.4	0.4	0.4		460	-1.6	-1.6	-1.6	-1.6	-1.6	-1.6	-1.6	-1.6
461	1.1	1.1	1.1	0.4	0.4	0.4	0.4	0.4		461	-3.6	-3.6	-3.6	-3.4	-3.4	-3.4	-3.4	-3.4
462	1.1	1.1	1.1	0.4	0.4	0.4	0.4	0.4		462	-6.2	-6.2	-6.2	-3.8	-3.8	-3.8	-3.8	-3.8
463	1.1	1.1	1.1	0.4	0.4	-1.9	-1.9	-1.9		463	-6.1	-6.1	-6.1	-3.8	-3.8	-3.8	-3.8	-3.8
464	1.1	1.1	1.1	0.4	0.4	-2.1	-2.1	-2.1		464	-2.6	-2.6	-2.6	-2.6	-3.8	-3.8	-3.8	-3.8
465	1.1	1.1	1.1	0.4	0.4	-2.1	-2.1	-2.1		465	-2	-2	-2	-2	-4.6	-4.6	-4.6	-4.6
466	1.2	1.2	1.2	0.4	0.4	-2.1	-2.1	-2.1		466	-1.1	-1.1	-1.1	-1.1	-3.7	-3.7	-3.7	-3.7
467	1.2	1.2	1.2	0.6	0.6	-2.1	-5.4	-5.4		467	-0.6	-0.6	-0.6	-0.6	-2.3	-2.3	-2.3	-2.3
468	1	1	1	1	1	-1	-5.4	-5.4		468	-0.1	-0.1	-0.1	-1.6	-1	-1	-1	-1
469	1.1	1.1	1.1	1	0.7	0.6	-5.9	-5.9		469	-2.5	-2.5	-2.5	-4.6	-4	-2.5	-2.5	-2.5
470	0.9	0.9	0.9	0.9	0.5	0.5	-5.4	-5.4		470	-2.4	-2.4	-2.4	-4.9	-4.1	-3.2	-3.2	-3.2
471	0.4	0.4	0.4	0.4	-0.2	-0.2	-5.4	-5.4		471	-2.4	-2.4	-2.4	-4.9	-4.1	-3.4	-3.4	-3.4
472	0.1	0.1	0.1	0.1	-0.5	-0.5	-4.6	-4.6		472	-3	-3	-3	-4.9	-4.3	-3.4	-3.4	-3.4
473	0.2	0.2	0.2	0.2	-0.4	-0.4	-0.8	-0.8		473	-2.9	-2.9	-2.9	-4.9	-4.1	-3.4	-3.4	-3.4
474	1	1	1	1	0.4	0.4	0.4	0.4		474	-2.9	-2.9	-2.9	-3.8	-4.1	-3.4	-3.4	-3.4
475	0.8	0.8	0.8	0.8	0.7	0.7	0.7	0.7		475	-3.4	-3.4	-3.4	-3.4	-4.1	-2.9	-2.9	-2.9
476	0.6	0.6	0.6	0.6	0.7	0.7	0.7	0.7		476	-3.4	-3.4	-3.4	-3.4	-3.4	-2.9	-2.9	-2.9
477	0.4	0.4	0.4	0.4	0.5	0.5	0.5	0.5		477	-5.6	-5.6	-5.6	-5.6	-5.6	-3.2	-3.2	-3.2
478	-2.6	-2.6	-2.6	-2.6	-2.6	-2.6	-2.6	-2.6		478	-5.7	-5.7	-5.7	-5.7	-5.7	-3.2	-3.2	-3.2
479	-5.9	-5.9	-5.9	-6.3	-6.3	-6.3	-6.3	-6.3		479	-3.2	-3.2	-3.2	-3.2	-3.2	-3.2	-3.2	-3.2
480	-5.9	-5.9	-5.9	-6.3	-6.3	-6.3	-6.3	-6.3		480	-3.2	-3.2	-3.2	-3.2	-3.2	-3.2	-3.2	-3.2
481	-5.1	-5.1	-5.1	-5.1	-5.1	-5.1	-5.1	-5.1		481	-3.3	-3.3	-3.3	-3.2	-3.2	-3.2	-3.2	-3.2
482	-2.9	-2.9	-2.9	-2.9	-2.9	-2.9	-2.9	-2.9		482	-4.4	-4.4	-4.4	-3.2	-3.2	-3.2	-3.2	-3.2
483	-2.1	-2.1	-2.1	-2.1	-2.1	-2.1	-2.1	-2.1		483	-5.1	-5.1	-5.1	-3.3	-3.3	-3.3	-3.3	-3.3
484	-0.7	-0.7	-0.7	-0.7	-0.7	-0.7	-0.7	-0.7		484	-5.3	-5.3	-5.3	-3.3	-3.3	-3.3	-3.3	-3.3
485	-0.6	-0.6	-0.6	-0.6	-0.6	-0.6	-0.6	-0.6		485	-5.3	-5.3	-5.3	-3.3	-3.3	-3.3	-3.3	-3.3
486	-0.6	-0.6	-0.6	-0.6	-0.6	-0.6	-0.6	-0.6		486	-4.7	-4.7	-4.7	-3.3	-3.3	-3.3	-3.3	-3.3
487	-0.6	-0.6	-0.6	-0.6	-0.6	-0.6	-0.6	-0.6		487	-3.6	-3.6	-3.6	-3	-3	-3	-3	-3
488	-0.6	-0.6	-0.6	-0.6	-0.6	-0.6	-0.6	-0.6		488	-1.1	-1.1	-1.1	-1.1	-1.1	-1	-1	-1
489	0.8	0.8	0.8	0.8	0.8	0.8	0.8	0.8		489	-3	-3	-3	-3	-3	-3	-3	-3
490	0.8	0.8	0.8	0.8	1.4	1.4	1.4	1.4		490	-4	-4	-4	-4	-4	-4	-4	-4
491	0.8	0.8	0.8	0.8	1.5	1.5	1.5	1.5		491	-4	-4	-4	-4	-4	-4	-4	-4
492	-2	-2	-2	0.7	0.9	0.9	0.9	0.9		492	-4	-4	-4	-4	-4	-4	-4	-4
493	-5.1	-5.1	-5.1	-0.5	0.2	0.2	0.2	0.2		493	-4	-4	-4	-4	-4	-4	-4	-4
494	-5.1	-5.1	-5.1	-0.6	0.2	0.2	0.2	0.2		494	-4	-4	-4	-4	-4	-4	-4	-4
495	-5.1	-5.1	-5.1	-0.5	0.2	0.2	0.2	0.2		495	-3.3	-3.3	-3.3	-3.3	-3.3	-3.3	-3.3	-3.3
496	-5.1	-5.1	-5.1	-0.8	0.2	0.2	0.2	0.2		496	-3.2	-3.2	-3.2	-3.2	-3.2	-3.2	-3.2	-3.2
497	-4.5	-4.5	-4.5	-0.8	0.2	0.2	0.2	0.2		497	-1.8	-1.8	-1.8	-1.8	-1.8	-1.8	-1.8	-1.8
498	-1.6	-1.6	-1.6	-0.8	0.2	0.2	0.2	0.2		498	-2.4	-2.4	-2.4	-1.4	-2.4	-2.4	-2.4	-2.4
499	0.4	0.4	0.4	-0.8	0.4	0.4	0.4	0.4		499	-1.9	-1.9	-1.9	-0.9	-2	-1.9	-1.9	-1.9
500	0.4	0.4	0.4	-0.8	0.4	0.4	0.4	0.4		500	-0.3	-0.3	-0.3	-1.9	-0.3	-0.3	-0.3	-0.3
501	0.2	0.2	0.2	0.2	0.2	0.2	0.2	0.2		501	-0.3	-0.3	-0.3	-2	-0.3	-0.3	-0.3	-0.3
502	-0.4	-0.4	-0.4	-0.4	-0.4	-0.4	-0.4	-0.4		502	-0.5	-0.5	-0.5	-1.7	-0.3	-0.3	-0.3	-0.3
503	-0.6	-0.6	-0.6	-0.6	-0.6	-0.6	-0.6	-0.6		503	-1.6	-1.6	-1.6	-0.3	0.3	0.3	0.3	0.3
504	-0.6	-0.6	-0.6	-0.6	-0.6	-0.6	-0.6	-0.6		504	-1.9	-1.9	-1.9	0.5	0.5	0.5	0.5	0.5
505	-0.6	-0.6	-0.6	-0.6	-0.6	-0.6	-0.6	-0.6		505	-1.9	-1.9	-1.9	0.5	0.5	0.5	0.5	0.5
506	-0.6	-0.6	-0.6	-0.6	-0.6	-0.6	-0.6	-0.6		506	-1.9	-1.9	-1.9	-1.3	-1.3	-1.3	-1.3	-1.3
507	-0.1	-0.1	-0.1	-0.1	-0.1	-0.1	-0.1	-0.1		507	-1.9	-1.9	-1.9	-1.4	-1.4	-1.4	-1.4	-1.4
508	-3.5	-3.5	-3.5	-3.5	-3.5	-3.5	-3.5	-3.5		508	-1.4	-1.4	-1.4	-1.4	-1.4	-1.4	-1.4	-1.4
509	-2.1	-2.1	-2.1	-2.1	-2.1	-2.1	-2.1	-2.1		509	-3	-3	-3	-2.4	-2.4	-2.4	-2.4	-2.4
510	-1.8	-1.8	-1.8	-1.8	-1.8	-1.8	-1.8	-1.8		510	-4.3	-4.3	-4.3	-3.5	-3.5	-3.5	-3.5	-3.5
511	-2.3	-1.8	-1.8	-1.8	-1.8	-1.8	-1.8	-1.8		511	-2.3	-2.3	-2.3	-2.3	-2.3	-2.3	-2.3	-2.3
512	-2.1	-1.8	-1.8	-1.8	-1.8	-1.8	-1.8	-1.8		512	-1.9	-1.9	-1.9	-1.9	-1.9	-1.9	-1.9	-1.9
513	-2.1	-1.8	-1.8	-1.8	-1.8	-1.8	-1.8	-1.8		513	-1.5	-1.5	-1.5	-1.5	-1.5	-1.5	-1.5	-1.5
514	-1.8	-1.8	-1.8	-1.8	-1.8	-1.8	-1.8	-1.8		514	-0.7	-0.7	-0.7	-0.7	-0.7	-0.7	-0.7	-0.7
515	-2.4	-0.9	-0.9	-0.9	-0.9	-0.9	-0.9	-0.9		515	-0.7	-0.7	-0.7	-0.7	-0.7	-0.7	-0.7	-0.7
516	-2.4	-0.9	-0.9	-0.9	-0.9	-0.9	-0.9	-0.9		516	-0.7	-0.7	-0.7	-0.7	-0.7	-0.7	-0.7	-0.7
517	-1.2	-0.6	-0.6	-0.6	-0.6	-0.6	-0.6	-0.6		517	-0.7	-0.7	-0.7	-0.7	-0.7	-0.7	-0.7	-0.7
518	-0.4	-1.7	-1.7	-1.7	-3.7	-3.7	-3.7	-3.7		518	-3.3	-3.3	-3.3	-3.3	-0.7	-0.7	-0.7	-0.7
519	0.4	-1.4	-1.4	-2.7	-5.2	-5.2	-5.2	-5.2		519	-3.8	-3.8	-3.8	-3.8	-3.3	-1.7	-1.7	-1.7
520	0.2	-1.4	-1.4	-3.1	-5.6	-5.6	-5.6	-5.6		520	-5.5	-5.5	-5.5	-5.5	-3.8	-2.2	-2.2	-2.2
521	0	-1.4	-1.4	-1.5	-4	-4	-4	-4		521	-5.5	-5.5	-5.5	-5.5	-4.2	-2.6	-2.6	-2.6
522	-1.5	-3.1	-3.1	-3.5	-5	-5	-5	-5		522	-5.5	-5.5	-5.5	-5.5	-3.9	-2.6	-2.6	-2.6
523	-0.1	-0.1	-0.1	-0.3	-2.3	-2.3	-2.3	-2.3		523	-4.9	-4.9	-4.9	-4.9	-2.6	-2.6	-2.6	-2.6
524	0.2	0.2	0.2	-0.2	-2.3	-2.3	-2.3	-2.3		524	-4.1	-4.1	-4.1	-4.1	-2.6	-2.6	-2.6	-2.6
525	0.6	0.6	0.6	0.6	0.1	0.1	0.1	0.1		525	-2.5	-2.5	-2.5	-2.5	-2.3	-2.3	-2.3	-2.3
526	0.6	0.6	0.6	0.6	0.6	0.6	0.6	0.6		526	-1.7	-1.7	-1.7	-1.7	-1.6	-1.6	-1.6	-1.6
527	0.1	0.1	0.1	0.1	0.1	0.1	0.1	0.1		527	-1.6	-1.6	-1.6	-1.6	-1.6	-1.6	-1.6	-1.6
528	-0.2	-0.2	-0.2	-0.2	-0.2	-0.2	-0.2	-0.2		528	0.1	0.1	0.1	0.1	0.1	0.1	0.1	0.1
529	-0.2	-0.2	-0.2	-0.2	-0.2	-0.2	-0.2	-0.2		529	0.9	0.9	0.9	1	0.9	0.9	0.9	0.9
530	-0.2	-0.2	-0.2	-0.2	-0.2	-0.2	-0.2	-0.2		530	1.5	1.5	1.5	1.5	1.5	1.5	1.5	1.5
531	0.6	0.6	0.6	0.6	0.6	0.6	0.6	0.6		531	3.1	3.1	3.1	3.1	3.1	3.1	3.1	3.1
532	1.3	1.3	1.3	1.3	1.3	1.3	1.3	1.3		532	-0.3	-0.3	-0.3	3.6	3.3	3.3	3.3	3.3
533	-1.4	-1.4	-1.4	-1.4	1.5	1.5	1.5	1.5		533	0.5	0.5	0.5	3.6	2.9	2.9	2.9	2.9
534	-1.2	-1.2	-1.2	-1.2	1.5	1.5	1.5	1.5		534	0.4	0.4	0.4	1.3	1.3	1.3	1.3	1.3
535	-1.2	-1.2	-1.2	-1.2	-0.3	-0.3	-0.3	-0.3		535	0.4	0.4	0.4	0.8	0.8	0.8	0.8	0.8
536	-1.2	-1.2	-1.2	-1.2	-0.5	-0.5	-0.5	-0.5		536	-1.8	-1.8	-1.8	-1.8	-1.8	-1.8	-1.8	-1.8
537	-2.1	-2.1	-2.1	-2.1	-2.1	-2.1	-2.1	-2.1		537	-2.1	-2.1	-2.1	-2.1	-2.1	-2.1	-2.1	-2.1
538	-5.4	-5.4	-5.4	-5.4	-2.5	-2.5	-2.5	-2.5		538	-2.6	-2.1	-2.1	-2.1	-2.1	-2.1	-2.1	-2.1
539	-5.7	-5.7	-5.7	-5.7	-2.5	-2.5	-2.5	-2.5		539	-2.8	-3.1	-3.1	-2.1	-2.1	-2.1	-2.1	-2.1
540	-5.7	-5.7	-5.7	-5.7	-2.5	-2.5	-2.5	-2.5		540	-2.2	-2.8	-2.8	-2.1	-2.1	-2.1	-2.1	-2.1
541	-5.7	-5.7	-5.7	-5.7	-2.5	-2.5	-2.5	-2.5		541	-2.1	-2.1	-2.1	-2.1	-2.1	-2.1	-2.1	-2.1
542	-4.6	-4.6	-4.6	-4.6	-2.5	-2.5	-2.5	-2.5		542	-2.1	-2.1	-2.1	-2.1	-2.1	-2.1	-2.1	-2.1
543	-2	-1	-1	-1	-1	-1	-0.9	-0.9		543	-1	-1	-1	-1	-1	-1	-1	-1
544	-2.6	0.1	0.1	0.1	0.1	0.1	0.1	0.1		544	-0.7	-0.7	-0.7	-0.7	-0.7	-0.7	-0.7	-0.7
545	-2.6	-2.2	-2.2	-2.2	-2.2	-2.2	-2.2	-2.2		545	-0.7	-0.7	-0.7	-0.7	-0.7	-0.7	-0.7	-0.7
546	-2.2	-2.2	-2.2	-2.2	-2.2	-2.2	-2.2	-2.2		546	-1.2	-1.2	-1.2	-1.2	-1.2	-1.2	-1.2	-1.2
547	-2.4	-2.2	-2.2	-2.2	-2.2	-2.2	-2.2	-2.2		547	-1.4	-1.4	-1.4	-1.9	-1.9	-1.9	-1.9	-1.9
548	-5.5	-2.2	-2.2	-2.2	-2.2	-2.2	-2.2	-2.2		548	-1	-1	-1	-1.9	-1.9	-1.9	-1.9	-1.9
549	-4.5	-2.2	-2.2	-2.2	-2.2	-2.2	-2.2	-2.2		549	-1	-1	-1	-1.9	-1.9	-1.9	-1.9	-1.9
550	-1.4	-1.4	-1.4	-1.4	-1.9	-1.9	-1.9	-1.9		550	-1	-1	-1	-1.4	-1.4	-1.4	-1.4	-1.4
551	-3.1	-3.1	-3.1	-2.2	-5.2	-5.2	-5.2	-5.2		551	-2.2	-2.2	-2.2	-0.1	0.1	0.1	0.1	0.1
552	-3.1	-3.1	-3.1	-3.3	-5.9	-5.9	-5.9	-5.9		552	-3.7	-3.7	-3.7	-1	-1.7	-1.7	-1.7	-1.7
553	-3.3	-3.3	-3.3	-3.3	-5.9	-5.9	-5.9	-5.9		553	-4.4	-4.4	-4.4	-2.6	-3.4	-3.4	-3.4	-3.4
554	-3.1	-3.1	-3.1	-2.7	-5.3	-5.3	-5.3	-5.3		554	-4	-4	-4	-4.8	-5.9	-5.9	-5.9	-5.9
555	-3.1	-3.1	-3.1	-2	-4	-4	-4	-4		555	-4	-4	-4	-4.3	-5.4	-5.4	-5.4	-5.4
556	-1.9	-1.9	-1.9	-0.8	-3.2	-3.2	-3.2	-3.2		556	-4	-4	-4	-1.9	-2.5	-2.5	-2.5	-2.5
557	-0.6	-0.6	-0.6	0.3	-0.8	-0.8	-0.8	-0.8		557	-3.2	-3.2	-3.2	-1.7	-1.2	-1.7	-1.7	-1.7
558	-0.2	-0.2	-0.2	0.2	0.4	0.4	0.4	0.4		558	-2.1	-2.1	-2.1	-2.1	-1.2	-2.1	-2.1	-2.1
559	0.4	0.4	0.4	0.4	0.7	0.7	0.7	0.7		559	-2.5	-2.5	-2.5	-2.1	-0.1	-2.5	-2.5	-2.5
560	0.4	0.4	0.4	0.4	1.2	1.2	1.2	1.2		560	-2.9	-2.9	-2.9	-2.5	-0.1	-2.9	-3.1	-3.1
561	0.4	0.4	0.4	0.4	1.2	1.2	1.2	1.2		561	-2.9	-2.9	-2.9	-2.5	-0.1	-2.9	-2.9	-2.9
562	0.4	0.4	0.4	0.4	1.8	1.8	1.8	1.8		562	-2.9	-2.9	-2.9	-2.5	-0.2	-2.9	-2.9	-2.9
563	-2.1	-2.1	-2.1	-2.1	1.9	1.9	1.9	1.9		563	-2.9	-2.9	-2.9	-2.5	0.3	-2.9	-2.9	-2.9
564	-2.5	-2.5	-2.5	-2.5	1.7	1.7	1.7	1.7		564	-1.7	-1.7	-1.7	-1.3	-2.2	-1.7	-2.7	-2.7
565	-1.2	-1.2	-1.2	-1.2	-1.6	-1.7	-1.6	-1.6		565	0.1	0.1	-2.4	-0.3	-0.5	-0.3	-4.2	-4.2
566	-1.1	-1.1	-1.1	-1.1	-1.4	-1.5	-1.4	-1.4		566	-1	-1	-3.1	-1.4	-1.4	-1.4	-4.5	-4.5
567	-4.9	-4.9	-4.9	-1.8	-1.4	-1.5	-1.4	-1.4		567	-1.2	-1.2	-3.3	-1.6	-1.6	-1.6	-3.6	-3.6
568	-5.1	-5.1	-5.1	-1.8	-1.4	-1.5	-1.4	-1.4		568	-1.2	-1.2	-3.3	-1.6	-1.6	-1.6	-3.7	-3.7
569	-5.1	-5.1	-5.1	-1.8	-0.1	-1.5	-0.1	-0.1		569	-1.2	-1.2	-3.3	-1.6	-1.6	-1.6	-3.3	-3.3
570	-4.3	-4.3	-4.3	-1.8	0.8	-1.2	0.9	0.9		570	-1	-1	-2.4	-1.4	-1.4	-1.4	-1.4	-1.4
571	-0.9	-0.9	-0.9	-1.2	0.2	-0.3	0.3	0.3		571	-3.5	-3.5	-1.2	-1.8	-1.8	-1.8	-1.8	-1.8
572	-2	-2	-2	-0.7	-0.7	-0.7	0.3	0.3		572	-0.2	-1.9	-0.4	-1.9	-0.4	-0.4	-0.4	-0.4
573	-6.2	-6.2	-6.2	-2	-2	-1.5	-2	-2		573	-0.9	-3.1	-0.8	-3.1	-0.8	-0.8	-0.8	-0.8
574	-4.7	-4.7	-4.7	-0.5	-0.5	-0.5	-0.5	-0.5		574	-0.4	-2.6	0.3	-2.6	0.3	0.3	0.5	0.5
575	-1.2	-1.2	-1.2	0.2	0.2	0.2	0.3	0.3		575	0.1	-2.1	1.3	-2.1	1.3	1.3	1.3	1.3
576	-2.3	-2.3	-2.3	-2.3	-3.7	-3.7	-3.7	-3.7		576	1.3	0.1	1.3	0.1	1.3	1.3	1.3	1.3
577	-2.8	-2.8	-2.8	-2.8	-4.6	-4.6	-4.5	-4.5		577	1.3	1.2	1.3	1.2	1.3	1.3	1.3	1.3
578	-2.5	-2.5	-2.5	-2.5	-3.1	-3.1	-3.1	-3.1		578	0.7	0.7	0.7	1.3	1.3	1.3	1.3	1.3
579	-3.1	-3.1	-3.1	-3.1	-3.1	-3.1	-3.1	-3.1		579	0.3	0.3	0.3	0.2	0.2	0.2	0.2	0.2
580	-3.8	-3.8	-3.8	-3.8	-3.1	-3.1	-3.1	-3.1		580	0.1	0.1	0.1	0.2	0.2	0.2	0.2	0.2
581	-4.6	-4.6	-4.6	-4.6	-3.1	-3.1	-3.1	-3.1		581	0.1	0.1	0.1	0.2	0.2	0.2	0.2	0.2
582	-3.4	-3.4	-3.4	-3.4	-3.1	-3.1	-3.1	-3.1		582	0.1	0.1	0.1	0.2	0.2	0.2	0.2	0.2
583	-2.5	-2.5	-2.5	-2.5	-3.1	-3.1	-3.1	-3.1		583	0.1	0.1	0.1	0.2	0.2	0.2	0.2	0.2
584	-0.5	-0.5	-0.5	-0.5	-1.4	-1.4	-1.4	-1.4		584	0.1	0.1	0.1	0.2	0.2	0.2	0.2	0.2
585	-0.6	-0.6	-0.6	-0.6	0.2	0.2	0.2	0.2		585	0.1	0.1	0.1	0.2	0.2	0.2	0.2	0.2
586	-0.6	-0.6	-0.6	-0.6	0.2	0.2	0.2	0.2		586	0.1	0.1	0.1	0.2	0	0.2	0.2	0.2
587	-0.6	-0.6	-0.6	-0.6	0.2	0.2	0.2	0.2		587	0.2	0.2	0.2	0.2	0	0.2	0.2	0.2
588	-0.3	-0.3	-0.3	-0.3	0.2	0.2	0.2	0.2		588	0.2	0.2	0.2	0.2	0	0.2	0.2	0.2
589	0.2	0.2	0.2	0.2	0.6	0.6	0.6	0.6		589	0.2	0.2	0.2	0.2	0	0.2	0.2	0.2
590	0.2	0.2	0.2	0.2	0.4	0.4	0.4	0.4		590	0.2	0.2	0.2	0.2	-0.1	0.2	0.2	0.2
591	0.4	0.4	0.4	0.4	-0.6	-0.6	-0.6	-0.6		591	0.2	0.2	0.2	0.2	0	0.2	-0.9	-0.9
592	0.4	0.4	0.4	0.4	-1	-1	-1	-1		592	0.2	0.2	0.2	0.2	0	0.2	-1.8	-2.2
593	0.4	0.4	0.4	0.4	-1	-1	-1	-1		593	0.3	0.3	0	0.3	-1.9	0.3	-2	-2.2
594	0.7	0.6	0.6	0.6	-1	-1	-1	-1		594	0.2	0.2	-0.1	-0.9	-2.6	-0.9	-3.2	-2.2
595	-0.7	-0.7	-0.7	-0.7	-1	-1	-1	-1		595	0.5	0.5	-0.8	0.5	-0.5	0.5	-1.8	-2.2
596	-1.1	-1.1	-1.1	-1.5	-1.5	-0.7	-1.5	-1.5		596	0.5	0.5	-1	0.5	0.5	0.5	-1.8	-1.8
597	-1.1	-1.1	-1.1	-2.2	-2.2	1	-2.2	-2.2		597	1.1	1.1	-1	1.5	1.5	1.5	-0.7	-0.5
598	-1.1	-1.1	-1.1	-1.5	-1.5	0.7	-1.5	-1.5		598	1.1	1.1	-1	1.5	1.5	1.5	1	0.8
599	-1.1	-1.1	-1.1	-1.1	-1.1	1.1	-1.1	-1.1		599	1.5	1.5	-0.3	1.5	1.5	1.5	1.5	0.8
600	-0.4	-0.4	-0.4	-0.4	-0.4	0.4	-0.4	-0.4		600	-0.6	-0.6	-0.6	-1.5	-1.5	-1.5	-1.5	-1.5
601	-0.4	-0.4	-0.4	-0.3	-0.3	-0.3	-0.3	-0.3		601	-2.1	-2.1	-2.1	-2.9	-2.7	-2.7	-2.7	-2.7
602	0	0	0	0.1	0.1	0.1	0.1	0.1		602	-2.2	-2.2	-2.2	-3	-2.8	-2.8	-2.8	-2.8
603	-0.2	-0.2	-0.2	0.6	0.6	0.6	0.6	0.6		603	-1.2	-1.2	-0.2	-1.2	-0.2	-0.2	-0.2	-0.2
604	0.6	0.6	0.6	0.6	0.6	0.6	0.6	0.6		604	-1.2	-1.2	0.1	-1.2	0.1	0.1	0.1	0.1
605	-2.3	-2.3	-2.3	-2.3	-2.3	-2.3	-2.3	-2.3		605	-0.6	-0.6	0.1	-0.6	0.1	0.1	0.1	0.1
606	-7.6	-7.6	-7.6	-7.6	-7.6	-7.6	-7.6	-7.6		606	-0.6	-0.6	0.1	-0.6	0.1	0.1	0.1	0.1
607	-5.7	-5.7	-5.7	-5.7	-5.7	-5.7	-5.7	-5.7		607	0	0	0.1	0	0.1	0.1	0.1	0.1
608	-0.7	-0.7	-0.7	-0.7	-0.7	-0.7	-0.7	-0.7		608	0.5	0.5	0.4	0.5	0.4	0.4	0.4	0.4
609	-0.7	-0.7	-0.7	-0.7	-0.7	-0.7	-0.7	-0.7		609	-0.7	-0.7	-0.7	-0.7	-0.7	-0.7	-0.7	-0.7
610	-0.7	-0.7	-0.7	-0.7	-0.7	-0.7	-0.7	-0.7		610	-1.9	-1.9	-1.9	-1.4	-1.9	-1.9	-1.9	-1.9
611	-0.7	-0.7	-0.7	-0.7	-0.7	-0.7	-0.7	-0.7		611	-6.1	-6.1	-6.1	-5.4	-6.1	-6.1	-6.1	-6.1
612	-0.7	-0.7	-0.7	-0.7	-0.7	-0.7	-0.7	-0.7		612	-6.6	-6.6	-6.6	-5.9	-6.6	-6.6	-6.6	-6.6
613	-0.1	-0.1	-0.1	-0.1	-0.1	-0.1	-0.1	-0.1		613	-6.8	-6.8	-6.8	-6.8	-7.1	-7.1	-7.1	-7.1
614	0.1	0.1	0.1	0.1	0.1	0.1	0.1	0.1		614	-5	-5	-5	-7.6	-6.1	-6.1	-6.1	-6.1
615	0.1	0.1	0.1	0.1	0.1	0.1	0.1	0.1		615	-4.5	-4.5	-4.5	-6.5	-4.4	-4.4	-4.4	-4.4
616	0.1	0.1	0.1	0.1	0.1	0.1	0.1	0.1		616	-5.2	-5.2	-5.2	-4	-4.8	-4.8	-4.8	-4.7
617	0.1	0.1	0.1	0.1	0.1	0.1	0.1	0.1		617	-5.9	-5.9	-5.9	-5.9	-5.6	-5.6	-5.6	-5.5
618	0.1	0.1	0.1	0.1	0.1	0.1	0.1	0.1		618	-4.9	-4.9	-4.9	-4.9	-4.6	-4.6	-4.6	-4.5
619	1.2	1	1	1	1	1	1	1		619	-2.3	-2.3	-2.3	-2.3	-2	-2	-2	-1.9
620	2.4	0.3	0.3	0.3	0.3	0.3	0.3	0.3		620	-1.1	-1.1	-1.1	-1.1	-1	-1	-1	-0.9
621	1.7	0.7	0.7	0.7	0.2	0.2	0.2	0.2		621	0.8	0.8	0.8	0.8	-0.5	-0.5	-0.5	-0.4
622	1	1.2	1.2	1.2	0.1	0.1	0.1	0.1		622	-0.3	-0.3	-0.3	-0.3	-0.3	-0.3	-0.7	0
623	0.2	-0.1	-0.1	-1.4	-1.7	0.1	-1.7	-1.7		623	-2	-2	-2	-2	-2	-2	-2	-0.5
624	1	1.2	1.2	0.3	0	0.1	0	0		624	-2.5	-2.5	-2.5	-1.8	-1.8	-1.8	-1.8	-2.1
625	0.4	0.9	0.9	0.9	0.1	0.1	0.1	0.1		625	-2.7	-2.7	-2.7	-1.8	-1.8	-1.8	-2.4	-4.5
626	-2	-0.3	-0.3	-1.2	-2.2	-2.2	-2.2	-2.2		626	-2.7	-2.7	-2.7	-1.8	-1.8	-1.8	-2.6	-4.7
627	-2.8	-0.7	-0.7	-2.3	-2	-2	-2	-2		627	-2.1	-2.1	-2.1	-1.8	-1.8	-1.8	-2.6	-4.7
628	-2.8	-0.7	-0.7	-2.5	-2	-2	-2	-2		628	-0.8	-0.8	-0.8	-0.6	-0.6	-0.6	-2.8	-4.7
629	-2.8	-0.7	-0.7	-2.5	-2	-2	-2	-2		629	-0.8	-0.8	-0.8	0.9	0.9	0.9	-2.6	-4.7
630	-3.1	-3.1	-3.1	-3.1	-3.1	-3.1	-3.1	-3.1		630	0.1	0.1	0.1	1.1	1.1	1.1	-1.7	-3.6
631	-4.2	-4.2	-4.2	-4.2	-4.2	-4.2	-4.2	-4.2		631	-4	-4	-4	-3.4	-3.4	-3.4	-4.4	-3.4
632	-5	-5	-5	-4.3	-4.3	-4.3	-4.3	-4.3		632	-1.9	-1.9	-1.9	-1.9	-1.9	-1.9	-2.7	-1.9
633	-5.2	-5.2	-5.2	-4.3	-4.5	-4.5	-4.5	-4.5		633	-2.1	-2.1	-2.1	-2.1	-2.1	-2.1	-2.5	-2.1
634	-5.2	-5.2	-5.2	-4.3	-4.3	-4.3	-4.3	-4.3		634	-2.1	-2.1	-2.1	-2.1	-2.1	-2.1	-2.5	-2.1
635	-4.6	-4.6	-4.7	-4.3	-4.3	-4.3	-4.3	-4.3		635	-1.5	-1.5	-1.5	-1.5	-1.5	-1.5	-1.9	-1.5
636	-3.7	-3.7	-3.7	-3.7	-3.7	-3.7	-3.7	-3.7		636	-0.5	-0.5	-0.5	-0.5	-0.5	-0.5	-0.5	-0.5
637	-5.9	-5.9	-3.2	-3.2	-3.2	-3.2	-5.3	-5.3		637	0.6	0.6	0.6	0.6	0.6	0.6	0.6	0.6
638	-4.9	-4.9	-2.2	-2.2	-2.2	-2.2	-2.2	-2.2		638	0.6	0.6	0.6	0.6	0.6	0.6	0.6	0.6
639	-2.7	-2.7	-0.8	-0.8	-0.8	-0.8	-0.9	-0.9		639	0	0	0	0	0	0	0	0
640	-2.7	-2.7	-0.8	-0.8	-0.8	-0.8	-0.9	-0.9		640	-1.1	-1.1	-1.1	-1.1	-1.1	-1.1	-1.1	-1.1
641	-1.9	-1.9	-0.8	-0.8	-0.8	-0.8	-0.9	-0.9		641	-4.5	-4.5	-4.5	-4.5	-4.5	-4.5	-4.5	-4.5
642	-1.3	-1.3	-1.3	-1.3	-1.3	-1.3	-1.3	-1.3		642	-5.6	-5.6	-5.6	-5.6	-5.6	-5.6	-5.6	-5.6
643	-1.3	-1.3	-1.3	-1.3	-1.3	-1.3	-1.3	-1.3		643	-6.3	-6.3	-5.2	-6.3	-8.8	-8.8	-8.8	-8.8
644	-1.8	-1.8	-1.8	-1.8	-1.8	-1.8	-1.8	-1.8		644	-6.3	-6.3	-4.6	-6.3	-9.3	-9.3	-9.3	-9.3
645	-5.8	-5.8	-5.8	-5.8	-5.8	-5.8	-5.8	-5.8		645	-6.3	-6.3	-4.6	-6.3	-9.5	-9.5	-9.5	-9.5
646	-4.6	-4.6	-4.6	-4.6	-4.6	-4.6	-4.6	-4.6		646	-5.7	-5.7	-4	-5.7	-7.2	-7.2	-7.2	-7.2
647	-2.1	-2.1	-2.1	-2.1	-2.1	-2.1	-2.1	-2.1		647	-4.4	-4.4	-3.5	-4.4	-4.7	-4.7	-4.7	-4.7
648	-2.4	-2.4	-2.4	-2.4	-2.4	-2.4	-2.4	-2.4		648	-1.3	-1.3	-3.1	-1.3	-2.6	-2.6	-2.6	-2.6
649	-2.4	-2.4	-2.4	-2.4	-2.4	-2.4	-2.4	-2.4		649	-0.3	-0.3	-1.5	-0.3	-0.3	-0.3	-0.3	-0.3
650	-2.4	-2.4	-2.4	-2.4	-2.4	-2.4	-2.4	-2.4		650	-2	-2	-2	-0.3	-2	1	1	1
651	-2.4	-2.4	-2.4	-2.4	-2.4	-2.4	-2.4	-2.4		651	-1.8	-1.8	-1.8	-0.1	-1.8	0.6	1	1
652	-1.4	-1.5	-1.5	-1.5	-1.5	-1.5	-1.5	-1.5		652	-1.8	-1.8	-1.8	-0.1	-1.8	0.3	0.9	0.9
653	-0.1	1.3	1.3	1.4	-0.1	0.2	-0.1	-0.1		653	-1.8	-1.8	-1.8	-0.1	-1.8	0.3	-0.2	-0.2
654	0.2	0.7	0.7	0.9	0.2	0.2	0.2	0.2		654	-1.8	-1.8	-1.8	-0.1	-1.8	-0.1	-4.9	-4.9
655	0.6	0.5	0.5	0.8	0.8	1.6	0.8	0.8		655	-1.8	-1.8	-1.8	1.1	-1.8	-0.9	-5.3	-5.3
656	-0.2	0.5	0.5	0.8	0.8	1.9	0.8	0.8		656	-1.8	-1.8	-1.8	1.1	-1.8	-1	-5.4	-5.4
657	0.8	0.5	0.5	-0.5	0.7	1.1	0.8	0.8		657	-1.8	-1.8	-1.8	-0.1	-1.8	-0.7	-5.1	-5.1
658	1.1	1.1	1.1	-0.5	-0.2	0.7	0.7	0.7		658	-0.2	-0.2	-0.2	-0.2	-0.8	-0.8	-3.2	-3.2
659	1.1	0.4	0.4	-0.5	-0.6	0.1	0.1	0.1		659	0.1	0.1	0.1	0.1	-1.4	-1.4	-1.1	-1.1
660	-2.1	-1.5	-1.5	-1.5	-0.6	-1.5	-1.5	-1.5		660	0.1	0.1	0.1	0.1	-1	-1	-0.7	-0.7
661	-3.3	-2.6	-2.6	-2.6	-0.6	-2.6	-2.6	-2.6		661	0.1	0.1	0.1	0.1	-0.2	-0.2	0.1	0.1
662	-2.2	-2.1	-2.1	-2.1	-0.1	-2.1	-2.1	-2.1		662	0.5	0.5	0.5	0.5	-0.1	-0.1	-0.1	-0.1
663	-0.8	-0.8	-0.8	-0.8	-0.8	-0.8	-0.8	-0.8		663	-0.1	-0.1	-0.1	-0.1	-1	-1	-1	-1
664	-0.3	-0.3	-2	-2	-2	-2	-2	-2		664	-0.2	-0.2	-0.2	-0.2	-1.1	-1.1	-1.1	-1.1
665	-0.9	-0.9	-2.3	-2.3	-2.3	-2.3	-2.3	-2.3		665	0.6	0.6	0.6	0.6	-0.3	-0.3	-0.3	-0.3
666	-0.9	-0.9	-1.6	-1.6	-1.6	-1.6	-1.6	-1.6		666	-0.9	-0.9	-0.9	-0.9	-0.9	-0.9	-0.9	-0.9
667	-0.9	-0.9	-0.5	-0.5	-0.5	-0.5	-0.5	-0.5		667	-2.7	-2.7	-2.7	-2.7	-2.7	-2.7	-2.7	-2.7
668	-0.9	-0.9	-0.1	-0.1	-0.1	-0.1	0	0		668	-5.4	-5.4	-5.4	-5.4	-5.4	-5.4	-5.4	-5.4
669	-1.8	-1.8	-0.2	-2.4	-2.4	-2.4	-2	-2		669	-6.3	-6.3	-6.3	-6.3	-6.3	-6.3	-6.3	-6.3
670	-4	-4	-1.7	-3.1	-2.7	-2.7	-2.3	-2.3		670	-7.9	-7.9	-6.7	-7.9	-7.9	-7.9	-7.9	-7.9
671	-1.6	-1.6	-0.4	-2.6	-2.6	-2.6	-2.2	-2.2		671	-8.1	-8.1	-6.7	-8.1	-8.1	-8.1	-8.1	-8.1
672	-0.2	-0.2	-0.2	-1.2	-1.2	-1.2	-0.8	-0.8		672	-8.1	-8.1	-6.7	-8.1	-8.1	-8.1	-8.1	-8.1
673	-0.3	-0.3	-0.3	-0.1	-0.4	-0.4	-0.4	-0.4		673	-7.3	-7.3	-7	-7.3	-7.3	-7.3	-7.3	-7.3
674	-0.3	-0.3	-0.3	-0.3	-0.4	-0.4	-0.4	-0.4		674	-5.3	-5.3	-6.6	-5.3	-5.3	-5.3	-5.3	-5.3
675	-2.4	-2.4	-2.4	-2.4	-2.4	-2.4	-2.4	-2.4		675	-2.8	-2.8	-5.8	-2.8	-2.8	-2.8	-2.8	-2.8
676	-3.9	-3.9	-3.9	-3.9	-4.1	-4.1	-4.1	-4.1		676	-2	-2	-3.8	-2	-2	-2	-2	-2
677	-2.7	-2.7	-2.7	-2.7	-2	-2	-2	-2		677	-2.5	-2.5	-1.8	-2.5	-2.5	-2.5	-2.5	-2.5
678	-2.1	-2.2	-2.2	-2.2	-2.9	-2.9	-2.9	-2.9		678	-2.5	-2.5	-1.8	-2.5	-2.5	-2.5	-2.5	-2.5
679	-2.3	-1.9	-1.9	-1.9	-3.8	-3.8	-3.8	-3.8		679	-1.4	-1.4	-1	-1.4	-1.4	-1.4	-1.4	-1.4
680	-5.9	-2.4	-2.4	-2.4	-7.4	-7.4	-7.4	-7.4		680	-2	-2	-2	-0.6	-2.2	-0.6	-2.5	-2.5
681	-6.9	-2.3	-2.3	-2.3	-6.3	-6.3	-6.3	-6.3		681	-1.8	-1.8	-1.8	-0.3	-3.1	-0.4	-2.3	-2.3
682	-6.4	-1.9	-1.9	-1.9	-4.1	-4.1	-4.1	-4.1		682	-3.1	-3.1	-3.1	-0.3	-4.5	-0.4	-2.3	-2.3
683	-4.3	-1.9	-1.9	-1.9	-2.5	-2.5	-2.5	-2.5		683	-3.3	-3.3	-3.3	-0.3	-4.7	0.2	-1.9	-1.9
684	-0.8	-0.7	-0.7	-0.7	-0.5	-0.5	-0.5	-0.5		684	-3.7	-3.7	-3.7	-0.3	-4.7	-0.5	-1.9	-1.9
685	-1	-1	-1	-1	-0.3	-1.2	-1.2	-1.2		685	-3.6	-3.6	-3.6	-0.3	-4.7	-0.4	-1.9	-1.9
686	-1.5	-1.5	-1.5	-1.5	-0.3	-2.4	-2.4	-2.4		686	-3.3	-3.3	-3.3	-0.3	-4.7	0.2	-1.9	-1.9
687	-1.5	-1.5	-1.5	-1.5	-1.1	-2.5	-2.5	-2.5		687	-2.8	-2.8	-2.8	-0.3	-4.2	0.2	-1.1	-1.1
688	-0.9	-0.9	-0.9	-0.9	-0.9	-1.1	-1.1	-1.1		688	-0.8	-0.8	-0.8	0.1	-1.8	0.6	-0.7	-0.7
689	-0.1	-0.1	-0.1	-0.1	-0.6	-0.1	-0.1	-0.1		689	0.2	0.2	0.2	0.2	0.4	0.4	0.4	0.4
690	-1.5	-1.5	-1.5	-1.5	-1	-1.5	-1.5	-1.5		690	0.2	0.2	0.2	0.2	0.4	0.4	0.4	0.4
691	-2.6	-2.6	-2.6	-2.6	-1	-2.6	-2.6	-2.6		691	0.2	0.2	0.2	0.2	0.4	0.4	0.4	0.4
692	-2.1	-2.1	-2.1	-2.1	-0.8	-2.1	-2.1	-2.1		692	0.2	0.2	0.2	0.2	0.4	0.4	0.4	0.4
693	-1.7	-1.7	-1.7	-1.7	-2.1	-1.7	-1.7	-1.7		693	0.2	0.2	0.2	0.2	0.4	0.4	0.4	0.4
694	-1.1	-1.1	-1.1	-1.1	-1.1	-1.1	-1.1	-1.1		694	0.2	0.2	0.2	0.2	0.4	0.4	0.4	0.4
695	-0.1	-0.1	-0.1	-0.1	-0.1	-0.1	-0.1	-0.1		695	0.5	0.5	0.5	0.5	0.7	0.7	0.7	0.7
696	-1.7	-1.7	-1.7	-1.7	-1.7	-1.7	-1.7	-1.7		696	0.7	0.7	0.7	0.7	0.7	0.7	0.7	0.5
697	-2.4	-2.4	-2.4	-2.4	-2.4	-2.4	-2.4	-2.4		697	0.2	0.2	0.2	0.2	0.2	0.2	0.2	0
698	-1.9	-1.9	-1.9	-1.9	-1.9	-1.9	-1.9	-1.9		698	0.8	0.8	0.8	1	1	1	1	0.8
699	0	0	0	0	-0.7	-0.7	-0.7	-0.7		699	0.8	0.8	0.8	2.2	2.2	2.2	2.2	2.2
700	-2.8	-2.8	-2.8	-1.1	-0.7	-0.7	-0.7	-0.7		700	0.9	0.4	0.4	2.5	2.5	2.5	2.5	2.5
701	-3.1	-3.1	-3.1	-1.4	-2.4	-2.4	-2.4	-2.4		701	0.9	0.2	0.2	0.2	0.2	0.2	0.2	0.2
702	-2.9	-2.9	-2.9	-2.3	-3.9	-3.9	-3.9	-3.9		702	-0.6	-0.4	-0.4	-0.4	-0.4	-0.4	-0.4	-0.4
703	-2.5	-2.5	-2.5	-1.9	-3.7	-3.7	-3.7	-3.7		703	-1.5	-1.3	-1.3	-1.3	-1.3	-1.3	-1.3	-1.3
704	-1	-1	-1	-0.4	-3.7	-3.7	-3.7	-3.7		704	-3.2	-2.2	-2.2	-2.2	-2.2	-2.2	-2.2	-2.2
705	-1	-1	-1	-1	-3.7	-3.7	-3.7	-3.7		705	-1.3	-1	-1	-1	-1	-1	-1	-1
706	-1.2	-1.2	-1.2	-1.2	-3.5	-3.5	-3.5	-3.5		706	0.2	-0.5	-0.5	-0.5	-0.5	-0.5	-0.5	-0.5
707	-1.2	-1.2	-1.2	-1.2	-1.9	-1.9	-1.9	-1.9		707	0.2	0	0	0	0	0	0	0
708	-3.4	-3.4	-3.4	-3.4	-1.4	-1.4	-1.4	-1.4		708	0.8	0.8	0.8	0.8	0.8	0.8	0.8	0.8
709	-4.6	-4.6	-4.6	-4.6	-2.3	-2.3	-2.3	-2.3		709	0.8	0.8	0.8	0.8	0.8	0.8	0.8	0.8
710	-4.8	-4.8	-4.8	-4.8	-2.4	-2.4	-2.4	-2.4		710	-0.6	-0.6	-0.6	-0.6	-0.6	-0.6	-0.6	-0.6
711	-3.3	-3.3	-3.3	-3.3	-1.3	-1.3	-1.3	-1.3		711	-1.3	-1.3	-1.3	-1.3	-1.3	-1.3	-1.3	-1.3
712	-0.4	-0.4	-0.4	-0.4	-0.4	-0.4	-0.4	-0.4		712	-2	-2	-2	-0.8	-0.8	-0.8	-0.8	-0.8
713	-0.6	-0.6	-0.6	-0.6	0.1	0.1	0.1	0.1		713	-2.2	-2.2	-2.2	0.5	0.5	0.5	0.5	0.5
714	0.5	0.5	0.5	0.5	-0.5	-0.5	-0.5	-0.5		714	-4.8	-4.8	-4.8	0.5	0.5	0.5	0.5	0.5
715	0.9	0.9	0.9	0.9	-0.5	-0.5	-0.5	-0.5		715	-3.1	-3.1	-3.1	0.5	0.5	0.5	0.5	0.5
716	0.9	0.9	0.9	0.9	-0.5	-0.5	-0.5	-0.5		716	-2.2	-2.2	-2.2	0.1	0.1	0.1	0.1	0.1
717	0.9	0.9	0.9	0.9	-0.1	-0.1	-0.1	-0.1		717	-2.3	-2.3	-2.3	-0.8	-0.1	-0.1	-0.1	-0.1
718	0.3	0.3	0.3	0.3	1.1	1.1	1.1	1.1		718	-4.4	-4.4	-4.4	-1	-0.1	-0.1	-0.1	-0.1
719	-0.1	-0.1	-0.1	-0.1	0.1	0.1	0.1	0.1		719	-6.3	-6.3	-6.3	-2	-2	-2	-2	-2
720	0.8	0.8	0.8	0.8	0.8	0.8	0.8	0.8		720	-4.9	-4.9	-4.9	-2.1	-2.1	-2.1	-2.1	-2.1
721	0.8	0.8	0.8	0.8	0.8	0.8	0.8	0.8		721	-2.1	-2.1	-2.1	-2.1	-2.1	-2.1	-2.1	-2.1
722	-1.6	-1.6	-1.6	-1.6	-1.6	-1.6	-1.6	-1.6		722	-2.1	-2.1	-2.1	-2.1	-2.1	-2.1	-2.1	-2.1
723	-3.7	-3.7	-3.7	-3.7	-3.7	-3.7	-3.7	-3.7		723	-2.1	-2.1	-2.1	-2.1	-2.1	-2.1	-2.1	-2.1
724	-4.4	-4.4	-4.4	-4.4	-4.4	-4.4	-4.4	-4.4		724	-1.5	-1.5	-1.5	-1.5	-1.5	-1.5	-1.5	-1.5
725	-4.4	-4.4	-4.4	-4.4	-4.4	-4.4	-4.4	-4.4		725	-0.7	-0.7	-0.7	-0.6	-0.6	-0.6	-0.6	-0.9
726	-3.9	-3.9	-3.9	-3.9	-3.9	-3.9	-3.9	-3.9		726	0.2	0.1	0.1	0.7	0.7	0.7	0.7	0.4
727	-2	-2	-2	-2	-2	-2	-2	-2		727	0.4	0.3	0.3	0.5	0.5	0.5	0.5	0.2
728	0.1	0	0	0	0	0	0	0		728	0.2	0.2	0.2	0.2	0.2	0.2	0.2	0.2
729	0.1	0	0	0	0	0	0	0		729	-0.8	-0.8	-0.8	-0.8	-0.8	-0.8	-0.8	-0.8
730	0.1	0	0	0	0	0	0	0		730	-2.1	-1.7	-1.7	-1.7	-1.4	-1.7	-1.7	-1.7
731	-1.1	-1.1	-1.1	-1.1	-0.5	-0.5	-0.5	-0.5		731	-2.6	-2.2	-2.2	-2.2	-1.4	-2.2	-2.2	-2.2
732	-3.9	-3.9	-3.9	-1.1	-0.5	-0.5	-0.5	-0.5		732	-2.6	-2.2	-2.2	-2.2	-1.4	-2.2	-2.2	-2.2
733	-3.4	-3.4	-3.4	-1.1	-0.5	-0.5	-0.5	-0.5		733	-2.3	-1.9	-1.9	-1.9	-1.4	-1.9	-1.9	-1.9
734	-3.4	-3.4	-3.4	-0.5	-0.5	-0.5	-0.5	-0.5		734	-2.2	-1	-1	-1	-1	-1	-1	-1
735	-3.4	-3.4	-3.4	-0.2	-0.5	-0.5	-0.5	-0.5		735	-0.9	-0.1	-0.1	-0.1	-0.1	-0.1	-0.1	-0.1
736	-3.4	-3.4	-3.4	-0.2	-0.2	-0.2	-0.2	-0.2		736	0.3	1.4	1.4	1.4	1.4	1.4	1.4	1.4
737	-3.4	-3.4	-3.4	-0.2	-0.2	-0.2	-0.2	-0.2		737	0.3	0.6	0.6	-0.4	-0.4	-0.4	-0.4	-0.4
738	-3.4	-3.4	-3.9	-0.2	-0.6	-0.6	-0.6	-0.6		738	-0.7	-0.7	-0.7	-0.4	-0.4	-0.4	-0.4	-0.4
739	-2.6	-2.6	-4.4	-0.2	-0.7	-0.7	-0.7	-0.7		739	-1.3	-1.3	-1.3	-0.4	-0.4	-0.4	-0.4	-0.4
740	-2.6	-2.6	-4.1	-0.2	-0.4	-0.4	-0.4	-0.4		740	-1.3	-1.3	-1.3	-0.4	-0.4	-0.4	-0.4	-0.4
741	-2.6	-2.6	-3.3	0.2	0.1	0.1	0.1	0.1		741	-1.3	-1.3	-1.3	-0.4	-0.4	-0.4	-0.4	-0.4
742	-1.5	-1.5	-0.7	-0.5	-0.2	-0.2	-0.2	-0.2		742	-1.3	-1.3	-1.3	-0.4	-0.4	-0.4	-0.4	-0.4
743	-0.5	-0.5	-0.5	-0.5	-1.2	-1.2	-1.2	-1.2		743	-2	-2	-2	-2	-2	-2	-2	-2
744	-0.4	-0.4	-0.4	-0.4	-1.1	-1.1	-1.1	-1.1		744	-3.4	-3.4	-3.4	-4.9	-4.9	-4.9	-4.9	-4.9
745	-2.1	-2.1	-2.1	-2.1	0.1	0.1	0.1	0.1		745	-4	-4	-4	-7.4	-7.4	-7.4	-7.4	-7.4
746	-2.5	-2.5	-2.5	-2.5	-0.4	-0.4	-0.4	-0.4		746	-3.5	-3.5	-3.5	-6.9	-6.9	-6.9	-6.9	-6.9
747	-1.1	-1.1	-1.1	-1.1	-0.9	-0.9	-0.9	-0.9		747	-2.8	-2.8	-2.8	-3.9	-3.9	-3.9	-3.9	-3.9
748	-0.9	-0.9	-0.9	-0.9	-0.9	-0.9	-0.9	-0.9		748	-1.5	-1.5	-1.5	-1.7	-1.7	-1.7	-1.7	-1.7
749	-0.9	-0.9	-0.9	-0.9	-0.9	-0.9	-0.9	-0.9		749	-1.4	-1.4	-1.4	-1.4	-1.4	-1.4	-1.4	-1.4
750	-3.6	-3.6	-3.6	-3.6	-3.6	-3.6	-3.6	-3.6		750	-1.1	-1.1	-1.1	-1.1	-1.1	-1.1	-1.1	-1.1
751	-4.3	-4.3	-4.3	-4.3	-4.3	-4.3	-4.3	-4.3		751	-1.1	-1.1	-1.1	-1.1	-1.1	-1.1	-1.1	-1.1
752	-6.7	-6.7	-6.7	-6.7	-6.7	-6.7	-6.7	-6.7		752	-3.3	-3.3	-3.3	-3.3	-3.3	-1.5	-3.3	-3.3
753	-7.8	-7.8	-7.8	-7.8	-7.8	-7.8	-7.8	-7.8		753	-4.1	-4.1	-4.1	-4.1	-4.1	-1.9	-4.1	-4.1
754	-6.6	-7	-7	-7	-6.6	-7	-7	-7		754	-4.1	-4.1	-4.1	-4.1	-4.1	-2.7	-4.1	-4.1
755	-3.6	-6.8	-6.8	-6.8	-4.4	-6.8	-6.8	-6.8		755	-4.1	-4.1	-4.1	-4.1	-4.1	-3.1	-4.1	-4.1
756	-3.1	-5.5	-5.5	-5.5	-3.1	-5.5	-5.5	-5.5		756	-3.3	-3.3	-3.3	-3.3	-2.7	-2.9	-3.3	-3.3
757	-1.4	-1.5	-1.5	-1.5	-0.3	-1.5	-1.5	-1.5		757	-2.5	-2.5	-2.5	-2.5	-2.1	-2.1	-2.5	-2.5
758	-0.3	-0.3	-0.3	-0.3	-0.3	-0.3	-0.3	-0.3		758	-0.5	-0.5	-0.5	-0.5	-0.7	-0.7	-0.5	-0.5
759	-0.4	-0.6	-0.6	-0.6	-0.9	-0.9	-0.3	-0.3		759	0.7	0.7	0.7	0.7	0.7	0.7	0.7	0.7
760	-3.6	-6.3	-6.3	-6.3	-2.5	-4.2	-0.9	-0.9		760	0.7	0.7	0.7	0.7	0.7	0.7	0.7	0.7
761	-4.6	-7.6	-7.6	-7.6	-3.9	-5.5	-1.1	-1.1		761	0.7	0.7	0.7	0.7	0.7	0.7	0.7	0.7
762	-4.6	-7.4	-7.4	-7.4	-3.9	-4.2	-0.4	-0.4		762	0.9	0.9	0.9	0.9	0.9	0.9	0.9	0.9
763	-4.6	-5.3	-5.3	-5.3	-3.9	-3.9	0.2	0.2		763	0.4	0.4	0.4	0.4	0.4	0.4	0.4	0.4
764	-4.5	-4.5	-4.5	-3.6	-3.4	-3.4	-3.3	-3.3		764	0.7	0.7	0.7	0.7	0.7	0.7	0.7	0.7
765	-7.7	-7.7	-4	-3.7	-3.7	-3.7	-3.7	-3.7		765	2.2	2.2	2.2	2.2	2.2	2.2	2.2	2.2
766	-6.7	-6.7	-4	-2.3	-3.2	-3.2	-3.2	-3.2		766	2.9	2.9	2.9	2.9	2.9	3.5	3.5	3.5
767	-2.6	-2.6	-2.6	-0.9	-2.4	-2.4	-2.4	-2.4		767	0.6	0.6	0.6	0.6	0.6	0.6	0.6	0.6
768	-0.4	-0.4	-1.8	-0.5	-0.6	-0.6	-0.6	-0.6		768	0.6	0.6	0.6	0.6	0.6	0.6	0.6	0.6
769	-0.2	-0.2	-1.8	-0.1	1.4	1.4	1.4	1.4		769	0.6	0.6	0.6	0.6	0.6	0.6	0.6	0.6
770	-0.2	-0.2	-1.5	-0.1	-0.1	-0.1	-0.1	-0.1		770	1.1	1.1	1.1	1.1	1.1	1.1	1.1	1.1
771	-0.8	-0.8	-0.7	-0.8	-0.8	-0.8	-0.8	-0.8		771	1	1	1	1	1	1	1	1
772	-0.8	-0.8	-1.8	-0.8	-0.8	-0.8	-0.8	-0.8		772	1	1	1	1	1	1	1	1
773	-0.8	-0.8	-2.2	-0.8	-0.8	-0.8	-0.8	-0.8		773	1	0.8	0.8	0.8	0.8	0.8	0.8	0.8
774	-0.8	-0.8	-1.4	-0.8	-0.8	-0.8	-0.8	-0.8		774	1	0.4	0.4	0.4	0.4	0.4	0.4	0.4
775	-0.8	-0.8	-0.8	-0.8	-0.8	-0.8	-0.8	-0.8		775	1	0.1	0.1	0.1	0.1	0.1	0.1	0.1
776	-0.8	-0.8	-0.8	-0.8	-0.8	-0.8	-0.8	-0.8		776	1.2	-0.4	-0.4	-0.4	-0.4	-0.4	-0.4	-0.4
777	-0.5	-0.5	-0.5	-0.5	-0.5	-0.5	-0.5	-0.5		777	-1.4	-1.4	-1.2	-1.4	-1.4	-1.4	-1.4	-1.4
778	-0.3	-0.1	-0.1	-0.1	-0.2	-0.1	-0.1	-0.1		778	-2.3	-2.3	-0.4	-2.3	-2.3	-2.3	-2.3	-2.3
779	-0.2	-0.1	-0.1	-0.1	-2.5	-0.1	-0.1	-0.1		779	-2.3	-2.3	-0.4	-2.3	-2.3	-2.3	-2.3	-2.3
780	-0.2	-0.5	-0.5	-0.5	-2.5	-0.5	-0.5	-0.5		780	-2.3	-2.3	-0.4	-2.3	-2.3	-2.3	-2.3	-2.3
781	-0.2	-0.9	-0.9	-0.9	-2.5	-0.9	-0.9	-0.9		781	-2.3	-2.3	-0.4	-2.3	-2.3	-2.3	-2.3	-2.3
782	-0.1	-0.9	-0.9	-0.9	-1.7	-0.9	-0.9	-0.9		782	-2.3	-2.3	-0.6	-2.3	-2.3	-2.3	-2.3	-2.3
783	-2	-2	-2	-2	-1.3	-2	-2	-2		783	-1.2	-1.2	-1	-1.2	-1.2	-1.2	-1.2	-1.2
784	-2.7	-2.7	-2.7	-2.7	-2.5	-2.7	-2.7	-2.7		784	-0.2	-2.2	-2.2	-2.2	-2.2	-2.2	-2.2	-2.2
785	-7.2	-7.2	-7.2	-7.2	-7	-7.2	-7.2	-7.2		785	0	-2.7	-2.7	-2.7	-2.7	-2.7	-2.7	-2.7
786	-5.7	-5.7	-5.7	-5.5	-5.5	-5.7	-5.7	-5.7		786	-0.1	-3	-3	-3	-3	-3	-3	-3
787	-3	-3	-3	-3	-2.8	-3	-3	-3		787	0.3	-2.7	-2.7	-2.7	-2.7	-2.7	-2.7	-2.7
788	-1.8	-1.8	-1.8	-4.9	-1.2	-1.8	-1.8	-1.8		788	0.3	-2.8	-2.8	-2.8	-2.8	-2.8	-2.8	-2.8
789	-1.8	-1.8	-1.8	-6.2	-1.2	-2	-1.8	-1.8		789	0	-3.9	-3.9	-3.9	-3.9	-3.9	-3.9	-3.9
790	-2.6	-2.6	-2.6	-6.4	-2.6	-3.1	-2.6	-2.6		790	-0.6	-2.8	-2.8	-2.8	-2.8	-2.8	-2.8	-2.8
791	-3.9	-3.9	-3.9	-6.4	-3.9	-3.9	-3.9	-3.9		791	-0.6	-1.2	-1.2	-1.2	-1.2	-1.8	-1.8	-1.8
792	-4	-4	-4	-6.4	-4	-4	-4	-4		792	-0.6	-1.2	-1.2	-1.2	-1.2	-1.8	-1.8	-1.8
793	-3.7	-3.7	-3.7	-5.8	-3.7	-3.7	-3.7	-3.7		793	-0.6	-1.2	-1.2	-1.2	-1.2	-1.8	-1.8	-1.8
794	-2.1	-2.1	-2.1	-3.3	-2.1	-2.1	-2.1	-2.1		794	-0.6	0.1	0.1	0.1	0.1	-1.8	-1.8	-1.8
795	-3.9	-3.9	-3.9	-3.9	-3.9	-3.9	-3.9	-3.9		795	-0.6	0.3	0.3	0.3	0.3	-1.8	-1.8	-1.8
796	-3.9	-3.9	-3.9	-3.9	-3.9	-3.9	-3.9	-3.9		796	0.2	-1.3	-1.3	-1.3	-1.3	-1.3	-1.3	-1.3
797	-3.1	-3.1	-3.1	-3.4	-3.1	-3.1	-3.1	-3.1		797	1.5	1.5	1.5	1.5	1.5	1.5	1.5	1.5
798	-1.9	-1.9	-1.9	-2.9	-0.6	-0.6	-0.6	-0.6		798	1.8	1.8	1.8	1.8	1.8	1.8	1.8	1.8
799	-0.5	-0.5	-0.5	-0.5	1.2	1.2	1.2	1.2		799	1.5	1.5	1.5	1.5	1.5	1.6	1.6	1.6
800	0.3	0.3	0.3	0.3	1.2	1.2	1.2	1.2		800	1.3	1.3	1.3	1.3	1.3	1.6	1.6	1.6
801	0.3	0.3	0.3	0.3	1.2	1.2	1.2	1.2		801	1.2	1.2	1.2	1.2	1.2	1.6	1.6	1.6
802	0.3	0.3	0.3	0.3	1.2	1.2	1.2	1.2		802	-0.9	-2.8	-2.8	-2.8	-2.8	-2.4	-2.4	-2.4
803	1.8	1.8	1.8	1.8	1.7	1.7	1.7	1.7		803	-0.9	-3.5	-3.5	-3.5	-3.5	-3.2	-3.2	-3.2
804	1	-0.3	-0.3	-0.3	-0.3	-0.3	-0.3	-0.3		804	0	-3.7	-3.7	-3.7	-3.7	-3.4	-3.4	-3.4
805	-0.3	-0.2	-0.2	-0.2	-0.2	-0.2	-0.2	-0.2		805	0	-3.7	-3.7	-3.7	-3.7	-3.4	-3.4	-3.4
806	-2	-0.2	-0.2	-0.2	-0.2	-0.2	-0.2	-0.2		806	0	-3.7	-3.7	-3.7	-3.7	-3.4	-3.4	-3.4
807	-1.7	-0.2	-0.2	-0.2	-1.2	-0.2	-0.2	-0.2		807	0	-3.7	-3.7	-3.7	-3.7	-3.4	-3.4	-3.4
808	-1.7	-0.2	-0.2	-0.2	-1.3	-0.2	-0.2	-0.2		808	-0.3	-3	-3	-3	-3	-2.7	-2.7	-2.7
809	-2.2	-0.3	-0.3	-0.3	-1.3	-0.3	-0.3	-0.3		809	-1.3	-1.3	-0.2	-1.3	-1.3	-1.3	-1.3	-1.3
810	-2.1	-0.8	-0.8	-0.8	-1.3	-0.8	-0.8	-0.8		810	-1.9	-1.9	0	-1.9	-1.9	-1.9	-1.9	-1.9
811	-1.7	-0.9	-0.9	-0.9	-2.5	-0.9	-0.9	-0.9		811	-2.3	-6.4	-0.4	-2.3	-2.3	-2.3	-2.3	-2.3
812	-0.5	-1.3	-1.3	-1.3	-3.6	-1.3	-1.3	-1.3		812	-2.3	-6.1	-2	-3.4	-3.4	-3.4	-3.4	-3.4
813	-0.5	-1.7	-1.7	-1.7	-4	-1.7	-1.7	-1.7		813	-2	-2.2	-0.9	-2	-2	-2	-2	-2
814	-0.5	-1.7	-1.7	-1.7	-4	-1.7	-1.7	-1.7		814	-1	-1.5	-1.6	-1.6	-1.5	-1.5	-1.5	-1.5
815	-0.4	-1	-1	-1	-2.8	-1	-1	-1		815	-0.7	-1.5	-1.6	-1.6	-1.5	-1.5	-1.5	-1.5
816	-3.8	-4.9	-4.9	-5	-4.9	-4.9	-4.9	-4.9		816	-0.9	-1.5	-1.6	-1.6	-1.5	-1.5	-1.5	-1.5
817	-4.5	-5.6	-5.6	-5.7	-5.6	-5.6	-5.6	-5.6		817	-0.9	-1.5	-1.6	-1.6	-1.5	-1.5	-1.5	-1.5
818	-4.5	-5.6	-5.6	-5.7	-5.6	-5.6	-5.6	-5.6		818	-0.9	-0.5	-1.6	-1.6	-1.5	-1.5	-1.5	-1.5
819	-4.5	-5.6	-5.6	-5.7	-5.6	-5.6	-5.6	-5.6		819	-0.9	0	-0.7	-0.7	-0.6	-0.6	-0.6	-0.6
820	-3.9	-5	-5	-5.1	-5	-5	-5	-5		820	-0.6	0.3	0.3	0.3	-0.4	-0.4	-0.4	-0.4
821	-2.1	-3.2	-3.2	-3.3	-3.2	-3.2	-3.2	-3.2		821	-0.6	0.3	0.3	0.3	-0.6	-0.6	-0.6	-0.6
822	-0.3	0.6	0.6	-1.6	0.8	-1.6	0.8	0.8		822	-0.6	-2.8	-2.8	-2.8	-2.8	-2.8	-2.8	-2.8
823	-3.1	0.3	0.3	-2.1	0.3	-2.5	0.3	0.3		823	-0.6	-2.8	-2.8	-3.3	-3.3	-3.3	-3.3	-3.3
824	-3	0.6	0.6	-2.1	0.6	-2.2	0.6	0.6		824	-0.6	-2.8	-2.8	-3.5	-3.5	-3.5	-3.5	-3.5
825	-3.5	-0.9	-0.9	-2.1	-0.9	-2.2	-0.9	-0.9		825	-0.6	-1.6	-1.6	-1.6	-1.6	-1.6	-1.6	-1.6
826	-2.8	-0.6	-0.6	-1.3	-0.6	-2.2	-0.6	-0.6		826	-0.5	-0.6	-0.6	0.5	0.5	0.5	0.5	0.5
827	-1.6	0.6	0.6	0.6	0.6	-1	0.6	0.6		827	0.6	0.6	0.6	0.8	0.8	0.8	0.8	0.8
828	1	1.2	1.2	1.2	1.2	1	1.2	1.2		828	-3.1	-3.1	-3.1	-3.6	-3.6	-3.6	-3.6	-3.6
829	-1.9	-1.9	-1.9	-1.9	-1.9	-1.9	-1.9	-1.9		829	-3.1	-3.1	-3.1	-3.6	-3.6	-5.6	-5.6	-5.6
830	-3.2	-3.2	-3.2	-3.2	-3.2	-3.2	-3.2	-3.2		830	-3.1	-3.1	-3.1	-5.8	-5.8	-8	-8	-8
831	-3.2	-3.2	-3.2	-3.2	-3.2	-3.2	-3.2	-3.2		831	-3.1	-3.1	-3.1	-5.6	-5.6	-7.8	-7.8	-7.8
832	-3.2	-3.2	-3.2	-3.2	-3.2	-3.2	-3.2	-3.2		832	-3.1	-3.1	-3.1	-3.4	-3.4	-4.6	-4.6	-4.6
833	-2.6	-2.6	-2.6	-2.6	-2.6	-2.6	-2.6	-2.6		833	-1.9	-1.9	-1.9	-1.9	-1.9	-2.2	-2.2	-2.2
834	-0.9	-0.9	-0.9	-0.9	-0.9	-0.9	-0.9	-0.9		834	-2.9	-2.9	-2.9	-2.9	-2.9	-2.5	-2.5	-2.5
835	-1.3	-1.3	-1.3	-1.3	-1.3	-1.3	-1.3	-1.3		835	-2.9	-2.9	-2.9	-2.9	-2.9	-2.5	-2.5	-2.5
836	-1.4	-1.4	-1.4	-1.4	-1.4	-1.4	-1.4	-1.4		836	-2.9	-2.9	-2.9	-2.9	-2.9	-2.5	-2.5	-2.5
837	-1.4	-1.4	-1.4	-1.4	-1.4	-1.4	-1.4	-1.4		837	-2.9	-2.9	-2.9	-2.9	-2.9	-2.5	-2.5	-2.5
838	-1.4	-1.4	-1.4	-1.4	-1.4	-1.4	-1.4	-1.4		838	-2.9	-2.9	-2.9	-2.9	-2.9	-2.5	-2.5	-2.5
839	-1.4	-1.4	-1.4	-1.4	-1.7	-1.7	-1.7	-1.7		839	-1.7	-1.7	-1.7	-1.7	-1.7	-1.7	-1.7	-1.7
840	-0.8	-0.8	-0.8	-0.8	-1.3	-1.3	-1.3	-1.3		840	-3.2	-3.2	-3.2	-2.2	-3.2	-3.2	-3.2	-3.2
841	0	0	0	0	0	0	0	0		841	-3.2	-3.2	-3.2	-2.3	-3.2	-3.2	-3.2	-3.2
842	0.7	0.6	0.6	0.6	0.6	0.6	0.6	0.6		842	-3.2	-3.2	-3.2	-2	-3.2	-3.2	-3.2	-3.2
843	-2.7	0.4	0.4	0.4	0.4	0.4	0.4	0.4		843	-2	-2	-2	-2	-2	-2	-2	-2
844	-1.9	0	0	0	0	0	0	0		844	-5	-2.9	-5	-5	-2.9	-2.9	-2.9	-2.9
845	-3.6	-2.7	-2.7	-2.7	-2.7	-2.7	-2.7	-2.7		845	-5.7	-3.4	-5.7	-5.7	-3.6	-3.6	-3.6	-3.6
846	-2.1	-1.6	-1.6	-1.6	-1.6	-1.6	-1.6	-1.6		846	-5.9	-3.6	-5.9	-8.1	-3.8	-3.8	-3.8	-3.8
847	-0.3	-0.3	-0.3	-0.3	-0.3	-0.3	-0.3	-0.3		847	-5.9	-3.6	-5.9	-7.6	-3.8	-3.8	-3.8	-3.8
848	-1.3	-1.9	-1.9	-1.9	-1.9	-1.9	-1.9	-1.9		848	-5.4	-3.1	-5.4	-5.4	-3.3	-3.3	-3.3	-3.3
849	0.1	-0.5	-0.5	-0.5	-0.2	-0.2	-0.2	-0.2		849	-3.3	-1.7	-3.3	-3.3	-1.8	-1.8	-1.8	-1.8
850	-0.2	0	0	-0.2	0.4	0.4	0.4	0.4		850	-0.3	-0.3	-0.3	-0.3	-0.3	-0.3	-0.3	-0.3
851	-0.6	-0.7	-0.7	-0.7	0.5	0.5	0.5	0.5		851	-1.2	-1.2	-1.2	-1.2	-1.8	-1.8	-1.8	-1.8
852	-0.3	-0.6	-0.6	-0.4	1.6	1.6	1.6	1.6		852	-4.4	-4.4	-4.4	-4.4	-4.4	-4.4	-4.4	-4.4
853	-0.2	-0.6	-0.6	-0.3	2.3	2.3	2.3	2.3		853	-4.4	-4.4	-4.4	-4.8	-4.8	-4.8	-4.8	-4.8
854	-0.2	-0.6	-0.6	-1.2	0.2	0.2	0.2	0.2		854	-3.2	-3.2	-3.2	-3.2	-3.2	-3.2	-3.2	-3.2
855	-0.2	-0.6	-0.6	-2.1	-0.7	-0.7	-0.7	-0.7		855	-1.8	-1.8	-1.8	-1.8	-1.8	-1.8	-1.8	-1.8
856	0.2	-0.6	-0.6	-0.8	0.9	0.9	0.9	0.9		856	-1.4	-1.4	-1.4	-1.4	-1.4	-1.4	-1.4	-1.4
857	0.8	-0.6	-0.6	-0.3	1.8	1.8	1.8	1.8		857	0.1	0.1	0.1	-1.1	-1.1	-1.1	-1.1	-1.1
858	1.3	1	1	1.3	1.3	1.3	1.3	1.3		858	0.8	0.8	0.8	-1.2	-1.2	-1.2	-1.2	-1.2
859	0.4	0.4	0.4	0.4	0.4	0.4	0.4	0.4		859	0.8	0.8	0.8	-1.2	-1.2	-1.2	-1.2	-1.2
860	0.1	0.1	0.1	0.1	0.1	0.1	0.1	0.1		860	0.8	0.8	0.8	-1.2	-1.2	-1.2	-1.2	-1.2
861	1.2	1.2	1.2	1.2	1.2	1.2	1.2	1.2		861	-0.8	-0.8	-0.8	-0.8	-0.8	-0.8	-0.8	-0.8
862	-2.5	-2.5	-2.5	-2.5	-0.6	-0.6	-0.6	-0.6		862	-0.9	-0.9	-0.9	-0.9	-0.9	-0.9	0.2	0.2
863	-2.3	-2.3	-2.3	-2.3	-0.4	-0.4	-0.4	-0.4		863	-0.9	-0.9	-0.9	-0.9	-0.9	-0.9	0	0
864	-2.3	-2.3	-2.3	-2.3	-0.4	-0.4	-0.4	-0.4		864	-1.1	-1.1	-1.1	-1.1	-1.1	-1.1	0.2	0.2
865	-2.3	-2.3	-2.3	-2.3	-0.4	-0.4	-0.4	-0.4		865	-2.6	-2.6	-2.6	-2.6	-2.6	-2.6	-2.6	-2.6
866	-2.3	-2.3	-2.3	-2.3	-0.4	-0.4	-0.4	-0.4		866	-3.9	-3.9	-3.9	-3.9	-3.9	-3.9	-3.9	-3.9
867	-2	-2	-2	-2	-2	-2	-2	-2		867	-4	-4	-4	-4	-4	-4	-4	-4
868	-3.2	-3.2	-3.2	-3.2	-3.2	-3.2	-3.2	-3.2		868	-4	-4	-4	-4	-4	-4	-4	-4
869	-3.6	-3.6	-3.6	-3.6	-3.6	-3.6	-3.6	-3.6		869	-4	-4	-4	-4	-4	-4	-4	-4
870	-3.6	-3.6	-3.6	-3.6	-3.6	-3.6	-3.6	-3.6		870	-4	-4	-4	-4	-4	-4	-4	-4
871	-3.6	-3.3	-3.3	-3.3	-3.3	-3.3	-3.3	-3.3		871	-3.4	-3.4	-3.4	-3.6	-3.4	-3.4	-3.4	-3.4
872	-3.3	-3.8	-3.8	-3.8	-3.8	-3.8	-3.8	-3.8		872	-1.7	-1.7	-1.7	-2.5	-1.7	-1.7	-1.7	-1.7
873	-1.9	-2.3	-2.3	-2.3	-2.3	-2.3	-2.3	-2.3		873	-1	-1	-1	-1.1	-1	-1	-1	-1
874	-2	-2	-2	-2	-2	-2	-2	-2		874	-2.1	-2.1	-2.1	-1.9	-2.1	-2.1	-1.9	-1.9
875	0.5	0.5	0.5	0.5	0.5	0.5	0.5	0.5		875	-3.2	-3.2	-3.2	-2.1	-3.2	-3.2	-2.1	-2.1
876	1.7	1.8	1.8	1.8	1.8	1.8	1.8	1.8		876	-3.3	-3.3	-3.3	-2.1	-3.3	-3.3	-3.8	-3.8
877	2.4	2.5	2.5	2.5	2.5	2.5	2.5	2.5		877	-2.2	-2.2	-1.7	-1.7	-1.7	-1.7	-4	-4
878	2.1	2.1	2.1	2.1	2.1	2.1	2.1	2.1		878	-1.7	-1.7	-1.7	-1.7	-1.7	-1.7	-3.8	-3.8
879	-0.4	-0.4	-0.4	-0.4	1.7	1.7	1.7	1.7		879	-1.4	-1.4	-1.4	-1.4	-1.4	-1.4	-4	-4
880	-0.6	-0.6	-0.6	-0.6	0.4	0.4	0.4	0.4		880	-2.3	-2.3	-1.4	-1.4	-1.4	-1.4	-4	-4
881	-1.3	-1.3	-1.3	-1.3	-0.1	-0.1	-0.1	-0.1		881	-2.7	-2.7	-0.6	-0.8	-0.6	-0.6	-3.2	-3.2
882	-3	-3	-3	-3	-0.6	-0.6	-0.6	-0.6		882	-2.7	-2.7	-0.1	-0.1	-0.1	-0.1	-2	-2
883	-2.8	-2.8	-2.8	-2.8	-0.1	-0.1	-0.1	-0.1		883	-3.4	-3.4	-1.7	-1.9	-1.7	-1.7	-1.6	-1.6
884	-4.3	-4.3	-4.3	-4.3	-0.1	-0.1	-0.1	-0.1		884	-2.7	-2.7	-0.5	-0.5	-0.5	-0.5	-0.5	-0.5
885	-4.8	-4.8	-4.8	-4.8	-0.1	-0.1	-0.1	-0.1		885	-1.9	-1.9	0.7	0.7	0.7	0.7	0.7	0.7
886	-4	-4	-4	-4	-0.1	-0.1	-0.1	-0.1		886	0.6	0.6	1.1	1.1	1.1	1.1	0.6	0.6
887	-2.8	-2.8	-2.8	-2.8	-0.1	-0.1	-0.1	-0.1		887	1.1	1.1	1.1	1.1	1.1	1.1	1	1
888	-1.3	-1.3	-1.3	-1.3	0.4	0.4	0.4	0.4		888	1.4	1.4	1.4	1.4	1.4	1.4	1.4	1.4
889	-0.4	-0.4	-0.4	-0.4	-0.4	-0.4	-0.4	-0.4		889	0.7	0.7	0.7	0.7	0.7	0.7	0.4	0.4
890	-0.9	-0.9	-0.9	-0.9	-0.9	-0.9	-0.9	-0.9		890	0	0	0	0	0	0	0	0
891	1.2	1.2	1.2	1.2	1.2	1.2	1.2	1.2		891	-0.2	-0.2	-0.2	-0.2	-0.2	-0.2	-0.2	-0.2
892	-2.5	-2.5	-2.5	-2.5	-2.5	-2.5	-2.5	-2.5		892	-0.2	-0.2	-0.2	-0.2	-0.2	-0.2	-0.2	-0.2
893	-2.3	-2.3	-2.3	-2.3	-2.3	-2.3	-2.3	-2.3		893	-0.1	-0.1	-0.1	-0.1	-0.1	-0.1	-0.1	-0.1
894	-2.3	-2.3	-2.3	-2.3	-2.3	-2.3	-2.3	-2.3		894	-0.6	-0.6	-0.6	-0.6	-0.6	-0.6	-0.6	-0.6
895	-2.3	-2.3	-2.3	-2.3	-2.3	-2.3	-2.3	-2.3		895	-0.6	-0.6	-0.6	-0.6	-0.6	-0.6	-0.6	-0.6
896	-2.3	-2.3	-2.3	-2.3	-2.3	-2.3	-2.3	-2.3		896	-1.3	-1.3	-1.3	-1.3	-1.3	-1.3	-1.3	-1.3
897	-1	-1	-1	-1	-1	-1	-1	-1		897	-2.5	-2.5	-2.5	-2.5	-2.5	-2.5	-2.5	-2.5
898	-2	-2	-2	-2	-2	-2	-2	-2		898	-3.4	-3.4	-3.4	-3.4	-3.4	-3.4	-3.4	-3.4
899	-3.2	-3.2	-3.2	-3.2	-3.2	-3.2	-3.2	-3.2		899	-4.7	-4.7	-4.7	-4.7	-4.7	-4.7	-4.7	-3.8
900	-6	-6	-6	-6	-6	-6	-6	-6		900	-4.8	-4.8	-4.8	-4.8	-4.8	-4.8	-4.8	-3.8
901	-3.6	-3.5	-3.5	-3.5	-3.5	-3.5	-3.5	-3.5		901	-5.6	-5.6	-5.6	-5.6	-5.6	-5.6	-5.6	-3.8
902	-3.3	-3.8	-3.8	-3.8	-3.8	-3.8	-3.8	-3.8		902	-5.5	-5.5	-5.5	-5.5	-5.5	-5.5	-5.5	-3.5
903	-3.3	-3.6	-3.6	-3.6	-3.6	-3.6	-3.6	-3.6		903	-4.8	-4.8	-4.8	-4.8	-4.8	-4.8	-4.8	-2.5
904	-2.8	-3.5	-3.5	-4.8	-4.8	-4.8	-4.8	-4.8		904	-4.4	-4.4	-4.4	-4.4	-4.4	-4.4	-4.4	-2.1
905	-2.2	-2.9	-2.9	-4.2	-4.2	-4.2	-4.2	-4.2		905	-2.7	-2.7	-2.7	-1.1	-2.7	-2.7	-1.4	-1.4
906	0.5	-0.2	-0.2	-1	-1	-1	-1	-1		906	-0.2	-0.2	-0.2	0.1	-0.2	-0.2	-2.3	-2.3
907	0.6	0.6	0.6	0.6	0.6	0.6	0.6	0.6		907	0.1	0.1	0.1	-0.2	0.1	0.1	-2.7	-2.7
908	-2	-1.8	-1.8	-1.8	-1.8	-1.8	-1.8	-1.8		908	-1.3	-1.3	0.4	0.4	0.4	0.4	-1.9	-1.9
909	-2.6	-2.1	-2.1	-1.8	-1.8	-1.8	-1.8	-1.8		909	-1.3	-1.3	0.6	0.5	0.6	0.6	-1.5	-1.5
910	-1.2	-1.2	-1.2	-1.2	-1.2	-1.2	-1.2	-1.2		910	-1.6	-1.6	0.2	-0.3	0.2	0.2	0.2	0.2
911	0.2	0.2	0.2	0.1	0.1	0.1	0.1	0.1		911	-1.6	-1.6	0.6	0.4	1	1	-0.1	-0.1
912	-2	-2	-2	-0.7	-0.7	-0.7	-0.7	-0.7		912	-1.3	-1.3	0.5	1	0.7	0.7	0.1	0.1
913	0.2	0.2	0.2	0.2	0.2	0.2	0.2	0.2		913	-0.9	-0.9	-0.9	-0.9	0.5	0.5	0.5	0.5
914	0.2	0.2	0.2	0.2	0.2	0.2	0.2	0.2		914	-1.2	-1.2	-1.2	-1.2	0.5	0.5	0.5	0.5
915	0.3	0.3	0.3	0.9	0.3	0.3	0.3	0.3		915	-1.2	-1.2	-1.2	-1.2	0.5	0.5	0.5	0.5
916	-1.5	-1.5	-1.5	-0.6	-1.5	-1.5	-1.5	-1.5		916	-1.2	-1.2	-1.2	-1.2	0.5	0.5	0.5	0.5
917	-1.2	-1.2	-1.2	-0.8	-1.2	-1.2	-1.2	-1.2		917	-3.5	-3.5	-3.5	-3.5	-3.5	-3.5	-3.5	-3.5
918	-1.2	-1.2	-1.2	-1	-1.2	-1.2	-1.2	-1.2		918	-4.9	-4.9	-4.9	-4.9	-4.9	-4.9	-3.2	-3.2
919	-0.2	-0.2	-0.2	-0.2	-0.2	-0.2	-0.2	-0.2		919	-4.7	-6	-6	-6	-6	-6	-3.6	-3.6
920	-0.1	-0.5	-0.5	-0.5	-0.5	-0.1	-0.5	-0.5		920	-4.8	-6.1	-6.1	-6.1	-6.1	-6.1	-3.7	-3.7
921	-0.1	-0.5	-0.5	-1.7	-0.5	-0.1	-0.5	-0.5		921	-4.8	-6.1	-6.1	-6.1	-6.1	-6.1	-3.7	-3.7
922	-0.1	-0.5	-0.5	-0.5	-0.5	-0.1	-0.5	-0.5		922	-4.7	-5.7	-5.7	-5.7	-5.7	-5.7	-3.3	-3.3
923	-0.1	-1.1	-1.1	-1.1	-1.1	-0.1	-1.1	-1.1		923	-3.2	-3.5	-3.5	-3.5	-3.5	-3.5	-2.2	-2.2
924	-0.1	-1.5	-1.5	-1.5	-1.5	-0.1	-1.5	-1.5		924	-2.8	-3	-3	-2.3	-3	-1.1	-3	-3
925	-1.2	-3.8	-3.8	-3.8	-3.8	-1.2	-3.8	-3.8		925	-1.9	-2.1	-2.1	-0.9	-2.1	0.4	-2.1	-2.1
926	-2.2	-2.8	-2.8	-2.8	-2.8	-2	-2.8	-2.8		926	-1.6	-0.7	-0.7	-0.7	-0.7	-1.4	-0.7	-0.7
927	-3.1	-3.3	-3.3	-3.3	-3.3	-3.3	-3.3	-3.3		927	1.2	1.2	1.2	1.2	0.9	1.2	0.9	0.9
928	-6.3	-3.6	-3.6	-3.6	-3.6	-3.6	-3.6	-3.6		928	0.7	0.7	0.7	0.7	0.8	0.8	0.8	0.9
929	-6.3	-3.6	-3.6	-3.6	-3.6	-3.6	-3.6	-3.6		929	1	1	1	1	1	1	1	1.1
930	-6.3	-3.6	-3.6	-3.6	-3.6	-3.6	-3.6	-3.6		930	0.9	0.9	0.9	0.9	0.9	0.9	0.9	0.9
931	-6.3	-3.6	-3.6	-3.6	-3.6	-3.6	-3.6	-3.6		931	0.7	0.7	0.7	0.7	0.7	0.7	0.7	0.7
932	-6.3	-3.6	-3.6	-3.6	-3.6	-3.6	-3.6	-3.6		932	0.7	0.7	0.7	0.7	0.7	0.7	0.7	0.7
933	-5.2	-4.5	-4.5	-3.1	-3.1	-3.1	-3.1	-3.1		933	0.8	0.8	0.8	0.8	0.8	0.8	0.8	0.8
934	-2.2	-4.8	-4.8	-2.2	-0.8	-2.2	-2.2	-0.8		934	0.2	0.2	0.2	0.2	0.2	0.2	0.2	0.2
935	-2.5	-4.8	-4.8	-2.2	-0.5	-2.2	-2.2	-0.5		935	-0.9	-0.9	-0.9	-0.9	-0.9	-0.9	-0.9	-0.9
936	-2.5	-3.7	-3.7	-1.9	-0.7	-1.9	-1.9	-0.7		936	-0.1	-0.1	-0.1	-0.1	-0.1	-0.1	-0.1	-0.1
937	-2.5	-2.6	-2.6	-1.7	-0.3	-1.7	-1.7	-0.3		937	-1.6	-1.6	-1.6	-1.6	-1.6	-1.6	-1.6	-1.6
938	-2.5	-2.6	-2.6	-2.1	-0.3	-2.1	-2.1	-0.3		938	-1.9	-1.9	-1.9	-1.9	-1.9	-1.9	-1.9	-1.9
939	-2.5	-2.6	-2.6	-0.9	-0.3	-0.9	-0.9	-0.3		939	-0.8	-0.8	-0.8	-0.8	-0.8	-0.8	-0.8	-0.8
940	-1	-1	-1	-0.2	-0.2	-0.2	-0.2	-0.2		940	0.4	0.4	0.4	0.4	0.4	0.4	0.4	0.4
941	0.2	0.2	0.2	-1	-1	-1	-1	-1		941	-0.3	-0.3	-0.3	-0.3	0.1	0.1	0.1	0.1
942	0.2	0.2	0.2	-1.4	-0.6	-0.6	-0.6	-0.6		942	0.4	0.4	0.4	0.4	-0.6	-0.6	-0.6	-0.6
943	0.5	0.5	0.5	-2.1	0.5	0.5	0.5	0.5		943	0.9	0.9	0.9	0.9	0.1	0.1	0.1	0.1
944	-0.4	-0.4	-0.4	-2.5	-0.4	-0.4	-0.4	-0.4		944	1.1	1.1	1.1	1.1	0.8	0.8	0.8	0.8
945	0	0	0	-3.5	-0.1	0.1	0.1	0.1		945	1.3	1.3	1.3	1.3	1.1	1.1	1.1	1.1
946	-0.3	-0.3	-0.3	-5.9	-0.8	-0.8	-0.8	-0.8		946	-2.5	-2.5	-2.5	-2.5	-0.4	-0.4	-0.4	-0.4
947	-0.2	-0.2	-0.2	-6.5	-1	-1	-1	-1		947	-2.5	-2.5	-2.5	-2.5	-0.8	-0.8	-0.8	-0.8
948	-0.1	-0.1	-0.1	-5.4	-0.4	-0.1	-0.1	-0.1		948	-2.5	-2.5	-2.5	-2.5	-0.8	-0.8	-0.8	-0.8
949	-0.1	-0.1	-0.1	-4.7	-0.5	-0.2	-0.2	-0.2		949	-1.7	-1.7	-1.7	-1.7	-0.9	-0.9	-0.9	-0.9
950	-0.1	-3	-3	-3.7	-3	-0.1	-3	-3		950	0.2	-2	-2	-2	-2	-2	-2	-2
951	-0.1	-2.7	-2.7	-2.7	-2.7	-0.1	-3.3	-3.3		951	-2.9	-5.7	-5.7	-5.7	-5.7	-5.7	-5.7	-5.7
952	-0.2	-2.7	-2.7	-2.7	-2.7	-0.2	-3	-3		952	-3.3	-6.1	-6.1	-6.1	-6.1	-6.1	-6.1	-6.1
953	-0.2	-1.3	-1.3	-1.3	-1.3	-0.2	-1.3	-1.3		953	-3.8	-6.3	-6.3	-6.3	-6.3	-6.3	-6.3	-6.3
954	-0.2	0.3	0.3	0.3	0.3	-0.2	1.6	1.6		954	-3.9	-4.5	-4.5	-4.5	-4.4	-4.4	-4.4	-4.4
955	-0.2	0.3	0.3	0.3	0.3	-0.2	1.1	1.1		955	-3.9	-2	-2	-2	-2	-2	-2	-2
956	-0.2	0.3	0.3	0.3	0.3	-0.2	1.1	1.1		956	-3.9	-0.8	-0.8	-0.8	-0.8	-0.8	-0.8	-0.8
957	1.2	1.6	1.6	1.6	1.6	1.2	1.9	1.9		957	-2.7	0.1	0.1	0.1	-1	-1	-1	-1
958	1.2	1.2	1.2	1.2	1.2	1.2	1.2	1.2		958	-0.2	0.1	0.1	0.1	-1.5	-1.5	-1.5	-1.5
959	0.8	0.8	0.8	0.8	0.8	0.8	0.8	0.8		959	-0.1	-0.1	-0.1	-0.1	-1.2	-1.2	-1.2	-1.2
960	0.8	0.8	0.8	0.8	0.8	0.8	0.8	0.8		960	-0.8	-0.8	-0.8	-0.8	-0.8	-0.8	-0.8	-0.8
961	0.2	0.8	0.8	0.8	0.2	0.8	0.8	0.2		961	-0.2	-0.2	-0.2	-0.2	-0.2	-0.2	-0.2	-0.2
962	0.2	0.2	0.2	0.2	0.2	0.4	0.4	0.2		962	0.7	0.7	0.7	0.7	0.7	0.7	0.7	0.7
963	-0.1	-1.5	-1.5	-1.5	-0.1	-0.8	-0.8	-0.1		963	0.3	0.3	0.3	0.3	0.7	0.7	0.7	0.7
964	-0.3	-1.7	-1.7	-1.7	-0.3	-1	-1	-0.3		964	-0.8	-0.8	-0.8	-0.8	0.2	0.2	0.2	0.2
965	0.2	-1.7	-1.7	-1.7	0.2	-1	-1	0.2		965	-0.8	-0.8	-0.8	-0.8	0.1	0.1	0.1	0.1
966	1	-1.7	-1.7	-1.7	1	-1	-1	1		966	-0.8	-0.8	-0.8	-0.8	0.1	0.1	0.1	0.1
967	1	-1.7	-1.7	-1.7	1	-1	-1	1		967	-0.8	-0.8	-0.8	-0.8	0.1	0.1	0.1	0.1
968	-0.2	-0.6	-0.6	-0.5	-0.2	-0.4	-0.9	-0.9		968	-0.8	-0.8	-0.8	-0.8	0.7	0.7	0.7	0.7
969	-0.7	-0.7	-0.7	-0.9	-0.9	-0.9	-2.5	-2.8		969	-0.8	-0.8	-0.8	-0.8	1.4	1.4	1.4	1.4
970	-0.2	-0.2	-0.2	-1	-1	-1	-2	-2.3		970	-0.1	-0.1	-0.1	-0.1	0.2	0.2	0.2	0.2
971	-0.5	-0.5	-0.5	-0.9	-0.9	-0.9	-1	-0.9		971	-0.2	-0.2	-0.2	-0.2	-0.2	-0.2	-0.2	-0.2
972	-0.3	-0.3	-0.3	-0.3	-0.3	-0.3	-0.2	-0.5		972	-1.2	-1.2	-1.2	-1.2	-1.2	-1.2	-1.2	-1.2
973	-0.3	-0.3	-0.3	-0.7	-0.7	-0.7	-0.2	-0.7		973	-0.2	-0.2	-0.2	-0.2	-0.2	-0.2	-0.2	-0.2
974	-0.3	-0.3	-0.3	-2.1	-2.1	-2.1	-0.2	-2.1		974	-0.2	-0.2	-0.2	-0.2	-0.2	-0.2	-0.2	-0.2
975	-1	-1	-1	-2.8	-6.3	-2.8	-0.3	-2.8		975	-0.2	-0.2	-0.2	-0.2	-0.2	-0.2	-0.2	-0.2
976	-2.7	-2.7	-2.7	-4.2	-8.1	-4.2	-2.1	-4.2		976	-2	-2	-2	-2	-2	-2	-2	-2
977	-1.8	-1.8	-1.8	-3.3	-5.8	-3.3	-1.2	-3.3		977	-2	-2.2	-2.2	-2.2	-2.2	-2.2	-2.2	-2.2
978	-0.4	-0.4	-0.4	-2.2	-2.8	-2.2	-0.1	-2.2		978	-2	-2.6	-2.6	-2.6	-2.6	-2.6	-2.6	-2.6
979	-0.4	-0.4	-0.4	-0.2	-2.9	-0.2	-0.2	-0.2		979	-2	-2.6	-2.6	-2.6	-2.6	-2.6	-2.6	-2.6
980	-0.8	-0.8	-0.8	-0.2	-2.9	-0.2	-0.2	-0.2		980	-2	-2	-2	-2	-2	-2	-2	-2
981	-0.2	-0.2	-0.2	-0.2	-2.9	-0.2	-0.2	-0.2		981	-2.8	-3.7	-3.7	-3.7	-3.7	-3.7	-3.7	-3.7
982	-0.2	-0.2	-0.2	-0.2	-2.6	-0.2	-0.2	-0.2		982	-1.8	-4.2	-4.2	-4.2	-4.2	-4.2	-4.2	-4.2
983	0.3	0.3	0.3	0.3	-0.7	0.2	0.2	0.2		983	-1.9	-4.9	-4.9	-4.9	-4.9	-4.9	-4.9	-4.9
984	0.8	0.8	0.8	0.8	0.8	0.2	0.2	0.2		984	-1.9	-4.2	-4.2	-4.2	-4.2	-4.2	-4.2	-4.2
985	1.1	1.1	1.1	1.1	1.1	1.4	1.4	1.4		985	-2.5	-4.2	-4.2	-5.6	-5.6	-5.6	-5.6	-5.6
986	0.4	0.4	0.4	0.4	0.4	0.4	0.4	0.4		986	-2.5	-3.4	-3.4	-5.8	-5.8	-5.8	-5.8	-5.8
987	-0.7	-0.7	-0.7	-0.7	-0.7	-0.7	-0.7	-0.7		987	-2.5	-2.5	-2.5	-5.8	-5.8	-5.8	-5.8	-5.8
988	-0.8	-0.8	-0.8	-0.8	-0.8	-0.8	-0.8	-0.8		988	-2.5	-2.5	-2.5	-5.8	-5.8	-5.8	-5.8	-5.8
989	-1.3	-1.3	-1.3	-1.3	-1.3	-1.3	-1.3	-1.3		989	-2.5	-2.5	-2.5	-5	-5	-5	-5	-5
990	-1.8	-1.8	-1.8	-1.8	-1.8	-1.8	-1.8	-1.8		990	-1.9	-1.9	-1.9	-2	-2	-2	-2	-2
991	-1	-1	-1	-1	-1	-1	-1	-1		991	-1.8	0.1	0.1	-2	-2	-2	-2	-2
992	-0.5	-1.1	-1.1	-1.1	-1.1	-0.5	-0.5	-0.5		992	-0.4	0.1	0.1	-0.7	-0.7	-0.7	-0.7	-0.7
993	-0.2	-1.2	-1.4	-1.2	-1.2	-0.2	-0.2	-0.2		993	0.5	0.5	0.5	0.5	0.5	0.5	0.5	0.5
994	0.1	-1	-1	-1	-1	0.1	0.1	0.1		994	0.5	0.8	0.8	0.8	2.3	2.3	1.7	1.7
995	0.1	0	0	0	0	0.1	0.1	0.1		995	0.5	0.8	0.8	0.8	3.6	3.6	1.9	1.9
996	0.7	0.6	0	0.6	0.6	0.7	0.2	0.2		996	0.5	0.8	0.7	0.7	3.5	3.5	1.4	1.4
997	0.9	0.9	0	0.9	0.9	0.9	-0.4	-0.4		997	-0.5	-0.5	-0.5	-0.5	3.4	3.4	1.3	1.3
998	-0.2	-0.2	0	-0.2	-0.2	-0.2	-0.6	-0.6		998	-1.2	-1.2	-1.2	-1.2	2.9	2.9	1.3	1.3
999	-4.6	-4.6	-0.2	-4.6	-4.6	-4.6	-0.6	-3.5		999	-1.7	-1.7	-1.2	-1.2	1.7	1.7	1.3	1.3
1000	-4.5	-4.5	-0.2	-4.5	-4.5	-4.5	-0.6	-3.4		1000	-6	-6	-1.8	-1.2	0.9	0.9	0.9	0.9
1001	-2.9	-2.9	-0.2	-2.9	-2.9	-2.9	-0.6	-1.8		1001	-6	-6	-1.8	-1.2	1	1	1	1
1002	-0.3	-0.3	-0.2	-1.7	-1.7	-1.7	-0.4	-1.7		1002	-4.7	-4.7	-1.3	-0.9	1.5	1.5	1	1
1003	-1.3	-1.3	-1.3	-2.2	-2.2	-2.2	-1.5	-2.2		1003	-1.4	-1.4	-0.5	-1.3	0.2	0.2	0.2	0.2
1004	-2.2	-2.2	-2.2	-2.7	-2.7	-2.7	-2.4	-2.7		1004	-0.2	-0.2	-0.2	-1.1	-0.1	-0.1	-0.1	-0.1
1005	-4.1	-4.1	-4.1	-3.8	-3.8	-3.8	-4.3	-3.8		1005	0.4	0.4	0.4	-1.1	-0.1	-0.1	-0.1	-0.1
1006	-3.7	-3.7	-3.7	-3.4	-3.4	-3.4	-3.9	-3.4		1006	0	-1	-1	-1.1	-0.1	-0.1	-0.1	-0.1
1007	-2.5	-2.5	-2.5	-2.2	-2.2	-2.2	-2.7	-2.2		1007	-0.1	-1.1	-1.1	-0.9	0.6	0.6	0.6	0.6
1008	-3.2	-3.2	-3.2	-3.2	-3.2	-3.2	-3.2	-3.2		1008	-2.2	-2	-2	0.3	0.3	0.3	0.3	0.3
1009	-3.8	-3.8	-3.8	-3.8	-3.8	-3.8	-3.8	-3.8		1009	-2.3	-2.1	-2.1	-0.1	-0.1	-0.1	-0.1	-0.1
1010	-8.1	-8.1	-8.1	-8.1	-8.1	-8.1	-8.1	-8.1		1010	-2.5	-2.5	-2.5	-0.9	-0.9	-0.9	-0.9	-0.9
1011	-7.9	-7.9	-7.9	-7.9	-7.9	-7.9	-7.9	-7.9		1011	-5.3	-5.3	-5.3	-2.9	-2.9	-2.9	-2.9	-2.9
1012	-7.9	-7.9	-7.9	-7.9	-7.9	-7.9	-7.9	-7.9		1012	-4.9	-2.7	-2.7	-4.3	-4.3	-4.3	-4.3	-4.3
1013	-6.6	-6.6	-6.6	-6.6	-6.6	-6.6	-6.6	-6.6		1013	-5.4	-2.9	-2.9	-4.9	-4.9	-4.9	-4.9	-4.9
1014	-3.9	-3.9	-3.9	-3.9	-3.9	-3.9	-3.9	-3.9		1014	-4.7	-2.7	-2.7	-4.4	-4.4	-4.4	-4.4	-4.4
1015	-1.2	-1.2	-1.2	-1.2	-1.2	-1.2	-1.2	-1.2		1015	-3.2	-2.7	-2.7	-2.7	-2.7	-2.7	-2.7	-2.7
1016	-1	-1	-1	-1	-0.1	-0.1	-0.1	-0.1		1016	-2	-2	-2	-2.4	-2.4	-2.4	-2.4	-2.4
1017	-0.3	-0.3	-0.3	-0.3	-0.3	-0.3	-0.3	-0.3		1017	-1.8	-1.8	-1.8	-3.9	-3.9	-3.9	-3.9	-3.9
1018	-1.7	-1.7	-1.7	-1.7	-1.6	-1.6	-1.6	-1.6		1018	0	0	0	-4.3	-4.3	-4.3	-4.3	-4.3
1019	-2.5	-2.5	-2.5	-2.5	-2.4	-2.4	-2.4	-2.4		1019	0	0	0	-4.3	-4.3	-4.3	-4.3	-4.3
1020	-2.1	-2.1	-2.5	-2.5	-2.4	-2.4	-2.4	-2.4		1020	0.3	0.3	0.3	-4.3	-4.3	-4.3	-4.3	-4.3
1021	-2.1	-2.1	-2.5	-2.5	-2.4	-2.4	-2.4	-2.4		1021	-1.6	0.2	0.2	-3.5	-3.5	-3.5	-3.5	-3.5
1022	-2.1	-2.1	-2.5	-2.5	-2.4	-2.4	-2.4	-2.4		1022	-1.8	0.2	0.2	-2.6	-2.6	-2.6	-2.6	-2.6
1023	-2.7	-2.7	-2.1	-2.7	-2.7	-2.7	-2.7	-2.7		1023	-0.7	0	0	-1.8	0	0	0.2	0.2
1024	-2.4	-2.4	-1	-2.4	-2.4	-2.4	-2.4	-2.4		1024	0	-0.7	-0.7	-2.2	-0.7	-0.7	0.2	0.2
1025	-2.4	-2.4	-0.8	-2.4	-2.4	-2.4	-2.4	-2.4		1025	-0.9	-1.6	-1.6	-2.2	-0.9	-0.9	0	0
1026	-2.4	-2.4	-0.8	-2.4	-2.4	-2.4	-2.4	-2.4		1026	-0.8	-1.1	-1.1	-2.2	-0.9	-0.9	0	0
1027	-2.4	-2.4	-0.6	-2.4	-2.4	-2.4	-2.4	-2.4		1027	-1.8	-1.8	-0.1	-2.2	0	0	0.2	0.2
1028	-2.4	-2.4	0.1	-2.4	-2.4	-2.4	-2.4	-2.4		1028	-1.9	-1.9	0.3	-2.2	0.3	0.3	-0.2	-0.2
1029	-2.4	-2.4	0.1	-2.4	-2.4	-2.4	-2.4	-2.4		1029	-3.4	-3.4	0.3	-1.5	0.1	0.1	-1.1	-1.1
1030	-2.4	-2.4	0.1	-2.4	-2.4	-2.4	-2.4	-2.4		1030	-2.9	-2.9	0.8	-1	0.1	0.1	0.1	0.1
1031	-0.7	-0.7	0.1	-0.7	-0.7	-0.7	-0.7	-0.7		1031	-1.8	-1.8	0.9	-1.4	0.1	0.1	0.1	0.1
1032	1.1	1.1	0.4	-2.7	-2.7	-2.7	-2.7	-2.7		1032	-1	-1	0.9	-1.4	0.1	0.1	0.1	0.1
1033	0.7	0.7	0.7	-3.1	-3.8	-3.8	-3.8	-3.8		1033	0	0.2	0.2	-1.6	0.1	0.1	0.1	0.1
1034	0.2	0.2	0.2	-3.6	-4.4	-4.4	-4.4	-4.4		1034	-0.1	0	0	-3.5	0.7	0.7	0.7	0.7
1035	-0.3	-0.3	-0.3	-4.1	-4.9	-4.9	-4.9	-4.9		1035	0.4	-0.7	-0.7	-4.5	0.2	0.2	0.2	0.2
1036	-0.3	-0.3	-0.3	-4.1	-4.9	-4.9	-4.9	-4.9		1036	2	1.3	1.3	-2.4	1.3	1.3	1.3	1.3
1037	-0.3	-0.3	-0.3	-3.8	-4.6	-4.6	-4.6	-4.6		1037	1.9	1.9	1.9	-1.1	1.9	2	2	2
1038	-2.4	-2.4	-2.4	-3.2	-4	-4	-4	-4		1038	2.6	2.3	2.3	0.3	2	2	2	2
1039	-0.7	-0.7	-0.7	-1.5	-1.5	-1.5	-1.5	-1.5		1039	2.9	2.9	2.9	2.7	2	2	2	2
1040	-0.1	-0.1	-0.1	-0.1	-0.1	-0.1	-0.1	-0.1		1040	2.7	2.7	2.7	2.7	2.7	2.7	2.7	2.7
1041	0.1	0.1	0.1	0.1	0.1	0.1	-0.6	-0.6		1041	1.9	1.9	1.9	1.9	1.9	2.2	2.2	2.2
1042	0.1	0.1	0.1	0.1	0.1	0.1	-0.8	-0.8		1042	1.9	1.9	1.9	1.9	1.9	2.2	2.2	2.2
1043	0.1	0.1	0.1	0.1	0.1	0.1	-0.8	-0.8		1043	1.9	1.9	1.9	1.9	1.9	1.9	1.9	1.9
1044	0.1	0.1	0.1	0.1	0.1	0.1	-0.8	-0.8		1044	1.9	1.1	1.1	1.1	1.1	1.5	1.5	1.5
1045	0.1	0.1	0.1	0.1	0.1	0.1	-0.2	-0.2		1045	0.2	0.6	0.6	0.6	0.6	1	0.6	0.6
1046	0.7	0.7	0.7	0.7	0.6	0.6	0.7	0.7		1046	-2	-2	-2	-2	-2	-2	-3.4	-3.4
1047	-1.2	-1.2	-1.2	-1.2	-1.1	-1.1	0.7	0.7		1047	-2.5	-2.5	-2.5	-2.5	-2.5	-2.5	-2.4	-2.4
1048	-1	-1	-1	-1	-0.9	-0.9	0.4	0.4		1048	-4	-4	-4	-4	-4	-4	-0.4	-0.8
1049	-1	-1	-1	-1	-0.9	-0.9	0.9	0.9		1049	-4.9	-4.9	-4.9	-4.9	-4.9	-4.9	-1.3	-0.9
1050	0.2	0.5	0.5	0.5	0.6	0.6	1	1		1050	-4.5	-4.5	-4.5	-4.5	-4.5	-4.5	-0.9	-2.5
1051	-0.2	0	-2.2	-2.2	-2.2	-2.2	-2.2	-2.2		1051	-3.5	-3.5	-3.5	-3.5	-3.5	-3.5	0.1	-2.5
1052	-2.3	-0.2	-4.3	-4.3	-4.3	-4.3	-4.3	-4.3		1052	-2.7	-2.7	-2.7	-2.7	-2.7	-2.7	-0.2	-2.5
1053	-2.4	0.9	-4.4	-4.4	-4.4	-4.4	-6.6	-4.4		1053	-1	-1	-1	-3.1	-1	-1	-0.6	-1.3
1054	-2.4	-0.1	-4.4	-4.4	-4.4	-4.4	-6.8	-4.4		1054	-0.8	-0.8	-0.8	-3.3	0.5	0.5	-0.6	-1
1055	-2.4	-2.2	-4.4	-4.4	-4.4	-4.4	-6.8	-4.4		1055	-0.8	-0.8	-0.8	-3.3	0.5	0.5	-0.6	-2.8
1056	-3.3	-3.2	-4.4	-4.4	-4.4	-4.4	-5.7	-4.4		1056	-0.8	-0.8	-0.8	-3.3	0.5	0.5	-0.6	-0.7
1057	-3.9	-3.3	-3.8	-3.8	-3.8	-3.8	-3.9	-3.8		1057	-0.8	-0.8	-0.8	-3.3	0.1	0.1	-0.6	-0.7
1058	-4.5	-3.3	-3.3	-3.3	-3.3	-3.3	-2.3	-3.3		1058	-0.1	-0.1	-0.1	-3.3	0.7	0.7	0.1	0.1
1059	-4.1	-3.3	-3.3	-3.3	-3.3	-3.3	-2.3	-3.3		1059	0.1	0.1	0.1	-2.2	0.7	0.7	0.7	0.7
1060	-3	-3	-3	-3	-3	-3	-2.3	-3		1060	-0.6	0.1	0.1	0.2	0.2	0.2	0.2	0.2
1061	-1.1	-1.1	-1.1	-1.1	-1.1	-1.1	-2.4	-1.1		1061	-2.1	0.1	0.1	0.2	0.1	0.1	0.1	0.1
1062	-0.6	-0.6	-0.6	-0.6	-0.7	-0.7	-0.9	-0.7		1062	-3.6	-0.9	-0.9	-0.9	-0.1	-0.1	-0.1	-0.1
1063	-1	-1	-1	-1	-1.1	-1.1	-1.1	-1.1		1063	-5	-2.3	-2.3	-2.3	-0.9	-0.9	-0.9	-0.9
1064	-2.4	-2.4	-2.4	-2.4	-2.5	-2.5	-2.5	-2.5		1064	-5.2	-3.6	-3.6	-3.6	-1.1	-1.1	-1.1	-1.1
1065	-2.2	-2.2	-2.2	-2.2	-2.3	-2.3	-2.3	-2.3		1065	-5.2	-5	-5	-5	-2.3	-2.3	-2.3	-2.3
1066	-2.2	-2.2	-2.2	-2.2	-2.3	-2.3	-2.3	-2.3		1066	-4.5	-4.5	-4.5	-4.5	-3.6	-1.9	-1.9	-1.9
1067	-2.2	-2.2	-2.2	-2.2	-2.3	-2.3	-2.3	-2.3		1067	-2.8	-2.8	-2.8	-2.8	-2.8	-2	-2	-2
1068	-2.2	-2.2	-2.2	-2.2	-2.3	-2.3	-2.3	-2.3		1068	-2.3	-2.3	-2.3	-2.3	-2.3	-0.1	-0.1	-0.1
1069	-0.9	-0.9	-0.9	-0.9	-1	-1	-1	-1		1069	-0.5	-0.5	-0.5	-0.5	-0.5	1.4	1.4	1.4
1070	-1.2	-1.2	-1.2	-1.2	-0.3	-0.3	-0.3	-0.3		1070	1.9	1.9	1.9	1.9	1.9	2.2	2.2	2.2
1071	-1	-1	-1	-1	-1.7	-1.7	-2.7	-2.7		1071	1.9	1.9	1.9	1.9	1.9	2.2	2.2	2.2
1072	-0.2	-0.2	-0.2	-0.2	-2.4	-2.4	-4.3	-4.3		1072	1.9	1.9	1.9	1.9	1.9	2.2	2.2	2.2
1073	-1	-1	-1	-1	-2.4	-2.4	-5.2	-5.2		1073	1.9	1.9	1.9	1.9	1.9	1.9	1.9	1.9
1074	-1.5	-1.5	-1.5	-1.5	-2.4	-2.4	-5.4	-5.4		1074	1.5	2.4	2.4	2.4	2.4	2.6	2.6	2.6
1075	-1.5	-1.5	-1.5	-1.5	-2.4	-2.4	-4.6	-4.6		1075	2	2.8	2.8	2.8	2.8	2.8	2.8	2.8
1076	-1.5	-1.5	-1.5	-1.5	-1.9	-1.9	-3.2	-3.2		1076	2	1.9	1.9	1.9	1.9	1.9	-0.5	-0.5
1077	-1.5	-1.5	-1.5	-1.5	-1.5	-1.5	-1.8	-1.8		1077	2	2	2	2	1.9	2	-1	-1
1078	-1.2	-1.2	-1.2	-1.2	-1.2	-1.2	-0.8	-0.8		1078	0.2	0.2	0.2	0.4	0.4	0.4	-1.8	-3.8
1079	-0.4	-0.4	-0.4	-0.4	-0.4	-0.4	0.2	0.2		1079	-1	-1	-1	-0.8	-0.8	-0.8	-3.2	-3.3
1080	-0.7	-1.5	-1.5	-1.5	-1.5	-1.5	-0.4	-0.4		1080	-1.9	-1.9	-1.9	-1.7	-1.7	-1.7	-4.1	-4.2
1081	-1.7	-2.6	-2.6	-2.6	-2.6	-2.6	-0.6	-0.6		1081	-2.4	-2.4	-2.4	-2.1	-2.1	-2.1	-4.5	-4.6
1082	-3.6	-3.1	-3.1	-3.1	-3.1	-3.1	-0.1	-0.1		1082	-2.5	-2.5	-2.5	-2.5	-1.8	-1.8	-4.2	-4.3
1083	-3.7	-3.1	-3.1	-3.1	-3.1	-3.1	-0.5	-0.1		1083	-2.4	-2.4	-2.4	-2.4	-0.5	-0.9	-2.8	-2.9
1084	-3.7	-3.1	-3.1	-3.1	-3.1	-3.1	-0.3	-0.1		1084	-1.8	-1.8	-1.8	-2	0.6	-0.9	-0.9	-2.7
1085	-3.1	-3.1	-3.1	-3.1	-3.1	-3.1	-0.1	-0.1		1085	-2.2	-2.3	-2.2	-2.9	-1	-0.9	-0.9	-2.1
1086	-2	-3.1	-3.1	-3.1	-3.1	-3.1	-0.1	-0.1		1086	-2.4	-2.5	-2.4	-3.2	-1.3	-1.2	-1.2	-1.7
1087	-2.7	-2.7	-2.7	-2.7	-2.7	-2.7	0.7	-2.7		1087	-2.4	-2.5	-2.4	-3.2	-1.3	-1.2	-1.2	-1.2
1088	-4.1	-4	-4	-4	-4	-4	-0.1	-4		1088	-2.4	-2.5	-2.4	-3.2	-1.3	-1.2	-1.2	-1.2
1089	-4.3	-4.2	-4.2	-4.2	-4.2	-4.2	-0.7	-4.2		1089	-1.9	-1.9	-1.9	-2.1	-0.1	-0.1	-0.1	-0.1
1090	-3.7	-3.7	-3.7	-3.7	-3.7	-3.7	-0.9	-3.7		1090	-3.6	-3.6	-3.6	-3.6	-3.6	-3.6	-3.6	-3.6
1091	-1.7	-1.7	-1.7	-1.7	-1.7	-1.7	-1.1	-1.7		1091	-3.3	-3.3	-3.3	-3.3	-3.3	-3.3	-3.3	-3.3
1092	-1	-1	-1	-1	-1	-1	-1.1	-1		1092	-3.4	-3.3	-3.3	-3.3	-3.3	-3.3	-3.3	-3.3
1093	-0.9	-0.9	-0.9	-0.9	-0.9	-0.9	-0.9	-0.9		1093	-3.4	-3.3	-3.3	-3.3	-3.3	-3.3	-3.3	-3.3
1094	-0.4	-0.4	-0.4	-0.4	-0.4	-0.4	-0.4	-0.4		1094	-3.4	-1.9	-1.9	-1.9	-1.9	-1.9	-1.9	-1.9
1095	-1	-1	-1	-1	-1	-1	-1	-1		1095	-3.1	-1.9	-1.9	-1.9	-1.9	-1.9	-1.9	-1.9
1096	-2.3	-2.3	-2.3	-2.3	-2.3	-2.3	-2.3	-2.3		1096	-3.1	-3.1	-3.1	-3.1	-2.9	-2.9	-2.9	-2.9
1097	-3.1	-3.1	-3.1	-3.1	-3.1	-3.1	-3.1	-3.1		1097	-2.3	-2.3	-2.3	-2.3	-2.1	-2.1	-2.1	-2.1
1098	-2.5	-2.5	-2.5	-2.5	-2.5	-2.5	-2.5	-2.5		1098	-2.3	-2.3	-2.3	-2.3	-2.5	-2.5	-2.5	-2.5
1099	-1.3	-1.3	-1.3	-1.3	-1.3	-1.3	-1.3	-1.3		1099	-0.5	-0.5	-0.5	-0.5	-0.7	-0.7	-0.7	-0.7
1100	-2	-2	-2	-2	-2	-2	-2	-2		1100	0.1	0.1	0.1	0.1	-0.3	-0.3	-0.3	-0.3
1101	-1.8	-1.8	-1.8	-1.8	-1.7	-1.7	-1.7	-1.7		1101	0.8	0.2	0.2	0.2	0.2	0.2	0.2	0.2
1102	-0.5	-0.5	-0.5	-0.5	-0.3	-0.3	-0.3	-0.3		1102	1.4	-1.1	-1.1	-1.1	-1.1	-1.1	-0.5	-0.5
1103	-0.8	-0.8	-0.8	-0.8	-0.8	-0.8	-0.8	-0.8		1103	0.3	-1.8	-1.8	-1.8	-1.8	-1.8	-1.2	-1.2
1104	-2.7	-2.7	-2.7	-2.7	-2.7	-3.2	-3.2	-3.2		1104	0.3	-1.8	-1.8	-1.8	-1.8	-1.8	-1.2	-1.2
1105	-1.6	-1.6	-1.6	-3.7	-1.9	-4.7	-4.7	-4.7		1105	0.3	-1.8	-1.8	-1.8	-1.8	-1.8	-1.8	-1.8
1106	-2.1	-2.1	-2.1	-4.9	-3.1	-5.9	-5.9	-5.9		1106	0.1	-1.8	-1.8	-1.8	-1.8	-1.8	-2	-2
1107	-2.4	-2.4	-2.4	-5.2	-3.4	-6.2	-6.2	-6.2		1107	-0.1	-1.2	-1.2	-1.2	-1.2	-1.2	-1.2	-1.2
1108	-2.5	-2.5	-2.5	-3.7	-2.7	-5.5	-5.5	-5.5		1108	-0.1	-0.1	-0.1	-0.1	-0.1	-0.1	-0.5	-0.5
1109	-2.3	-2.3	-2.3	-3.1	-1.6	-4.4	-4.4	-4.4		1109	-0.1	-0.1	-0.1	-0.1	-0.1	-0.1	-0.2	-0.2
1110	-1.5	-1.5	-1.5	-3	-1.1	-3	-2.8	-2.8		1110	0.8	0.8	0.8	0.5	0.7	0.5	0.5	0.5
1111	-1	-0.7	-0.7	-3	-1	-3	-2.8	-2.8		1111	-1	0.6	-1	-1.4	2	0.2	0.2	0.2
1112	-5.7	-5.7	-5.7	-8.6	-6	-8.6	-7.4	-7.4		1112	-0.2	-0.3	-0.2	-0.2	0.8	0.8	0.8	0.8
1113	-4.2	-3.9	-3.9	-5.6	-4.2	-5.6	-4.4	-4.4		1113	1.2	1.2	1.2	1.2	0.8	0.8	0.8	0.8
1114	-0.8	-0.5	-0.5	-0.8	-0.8	-0.8	-0.8	-0.8		1114	0.6	0.6	0.6	0.6	0.3	0.3	0.3	0.3
1115	1.3	1.2	1.2	1.2	1.2	1.2	1.3	1.3		1115	0.4	0.4	0.4	0.4	0.1	0.1	0.1	0.1
1116	1.3	1.2	1.2	1.2	1.2	1.2	1.3	1.3		1116	1.2	1.2	1.2	1.2	0.8	0.8	0.8	0.8
1117	1.2	-1.7	-1.7	-1.7	-1.7	-1.7	1.3	1.2		1117	1.2	1.2	1.2	1.2	0.8	0.8	0.8	0.8
1118	-0.1	-0.8	-0.8	-0.8	-0.8	-0.8	-0.1	-0.1		1118	1.2	1.2	1.2	1.2	0.9	0.9	0.9	0.9
1119	-1	-1	-1	-1	-1	-1	-1	-1		1119	1.5	1.5	1.5	1.5	1.2	1.2	1.2	1.2
1120	-1.3	-1.3	-1.3	-1.3	-1.3	-1.3	-1.3	-1.3		1120	2.2	2.2	2.2	2.4	2.2	2.2	2.2	2.2
1121	-1.2	-1.2	-1.2	-1.2	-1.2	-1.2	-1.2	-1.2		1121	2.6	2.6	2.6	2.8	2.8	2.8	2.8	2.8
1122	-0.4	-2.4	-0.4	-0.4	-0.4	-0.4	-0.7	-0.4		1122	1.9	1.9	1.9	1.9	1.9	1.9	1.9	1.9
1123	0.1	-2.2	0.2	0.2	0.2	0.2	-1.4	0.2		1123	-0.3	-0.2	-0.2	-0.6	2	2	2	2
1124	-0.2	-2.6	-0.2	-0.2	-0.2	-0.2	-1.4	-0.2		1124	-0.8	-0.7	-0.7	-1	1.3	1.3	1.3	1.3
1125	-1.7	-2.8	-2.4	-2.4	-2.4	-2.4	-2.9	-2.4		1125	-0.8	-0.7	-0.7	-1	1.1	1.1	1.1	1.1
1126	-0.7	-1.1	-0.7	-0.7	-0.7	-0.7	-0.7	-0.7		1126	-0.8	-0.7	-0.7	-1	1.1	1.1	1.1	1.1
1127	-0.7	0	-0.1	-0.1	-0.1	-0.1	-0.1	-0.1		1127	-0.8	-0.7	-0.7	-1	1	1	1	1
1128	-1.3	-0.8	-1.6	-1.3	-1.3	-1.3	-1.3	-1.3		1128	-0.8	-0.7	-0.7	-1	1	1	1	1
1129	-2.1	-1.4	-2.2	-2.1	-2.1	-2.1	-2.1	-2.1		1129	-0.8	-0.7	-0.7	-1	1	1	1	1
1130	-1.5	-2.2	-2.2	-1.5	-1.5	-1.5	-1.5	-1.5		1130	-0.3	-0.3	-0.3	-0.3	0.5	0.5	0.5	0.5
1131	-0.1	-1.8	-1.8	-0.1	-2.6	-2.6	-2.6	-2.6		1131	0.4	-1	-1	-1	-1	-1	-1	-1
1132	0.1	-1.8	-1.8	0.1	-0.9	-0.9	-0.9	-0.9		1132	1.3	-0.7	-0.7	-0.7	-0.7	-0.7	-0.7	-0.7
1133	-0.4	-1.8	-1.8	-0.4	-0.6	-0.6	-0.6	-0.6		1133	1.3	0.2	0.2	0.2	0.2	0.2	0.2	0.2
1134	-1	-3.5	-3.5	-3.3	-1.1	-2.3	-2.3	-2.3		1134	0.4	-0.6	-0.6	-0.6	-0.6	-0.6	-0.6	-0.6
1135	-2.1	-4.2	-4.2	-6.3	-1.8	-3.9	-3.9	-3.9		1135	-1.9	-4.2	-4.2	-4.2	-4.2	-1	-1	-1
1136	-2.3	-4	-4	-6.1	-1.8	-3.9	-3.9	-3.9		1136	-0.8	-3.1	-3.1	-3.1	-3.1	-0.7	-0.7	-0.7
1137	-2.3	-2.7	-2.7	-4.8	-1.8	-3.9	-3.9	-3.9		1137	-0.1	-0.6	-0.6	-0.6	-0.6	-0.4	-0.4	-0.4
1138	-1.2	-1.2	-1.2	-3.3	-1.3	-3.4	-3.4	-3.4		1138	0	0	0	0	0	-0.8	-0.8	-0.8
1139	-0.2	-0.2	-0.2	-1.2	-0.3	-1.3	-1.3	-1.3		1139	-0.2	-0.2	-0.2	-0.2	-0.2	-1	-1	-1
1140	1.3	1.3	1.3	-0.3	1.2	-0.2	-0.2	-0.2		1140	-0.2	-0.2	-0.2	-0.2	-0.2	-0.2	-0.2	-0.2
1141	0.4	0	0	-0.2	0.4	-0.2	-0.2	-0.2		1141	0.2	0.2	0.2	0.2	0.2	1.1	1.1	1.1
1142	-0.1	-0.5	-0.5	-0.2	-0.1	-0.2	-0.2	-0.2		1142	0.2	0.2	0.2	0.2	0.2	2.2	2.2	2.2
1143	0.1	-0.5	-0.5	0.1	0.1	0.1	0.1	0.1		1143	0.2	0.2	0.2	0.2	0.2	1.7	1.7	1.7
1144	0.1	-0.5	-0.5	0.1	0.1	0.1	0.1	0.1		1144	1.2	1.2	1.2	1.2	1.2	1.2	1.2	1.2
1145	-0.1	-0.5	-0.5	-0.1	-0.1	-0.1	-0.1	-0.1		1145	1	1	1	1	1	1	1	1
1146	-0.6	-0.5	-0.5	-0.6	-0.6	-0.6	0.1	-0.6		1146	0.8	0.8	0.8	0.8	0.8	0.8	0.8	0.8
1147	-1.7	-1.6	-1.6	-1.7	-1.7	-1.7	-1.9	-1.7		1147	-1.9	-1.9	-1.9	-1.9	-1.9	-1.9	-1.9	-1.9
1148	0.1	0.2	0.2	0.1	0.1	0.1	-0.8	0.1		1148	-2.3	-2.3	-2.3	-2.3	-2.3	-2.3	-2.3	-2.3
1149	0.1	0.2	0.2	0.1	0.1	0.1	0.1	0.1		1149	-1.9	-1.9	-1.9	-1.9	-1.9	-1.9	-1.9	-1.9
1150	0.6	0.6	0.6	-0.1	-0.1	-0.1	-0.1	-0.1		1150	-1	-1.1	-1	-1	-1	-1	-1	-1
1151	0.3	0.5	0.5	-0.3	-0.3	-0.3	-0.3	-0.3		1151	-1.4	-1.4	-1.4	-0.7	-0.7	-0.7	-0.7	-0.7
1152	-3.5	-2.2	-2.2	-2.2	-2.2	-2.2	-0.3	-0.3		1152	-2.1	-2.1	-2.1	-0.1	-0.1	-0.1	-0.1	-0.1
1153	-4.2	-2.4	-2.4	-2.4	-2.4	-2.4	0.3	0.6		1153	-2.5	-2.5	-2.5	-0.5	-0.5	-0.5	-0.5	-0.5
1154	-5.6	-2.4	-2.4	-2.4	-2.4	-2.4	0.9	0.9		1154	-2.2	-2.2	-2.2	-0.2	-0.2	-0.2	-0.2	-0.2
1155	-7.1	-2.4	-2.4	-2.4	-2.4	-2.4	0.5	0.5		1155	-0.7	-0.7	-0.7	1.4	1.4	1.4	1.4	1.4
1156	-6.7	-1.6	-1.6	-1.6	-1.6	-1.6	0	0		1156	-0.7	-0.7	-0.7	-0.7	-0.7	-0.7	-0.7	-0.7
1157	-5.2	-2	-0.8	-0.8	-0.8	-0.8	-0.5	-0.5		1157	-1	-1	-1	-1	-1	-1	-1	-1
1158	-3.3	-2	-2	-0.8	-0.8	-0.8	-0.5	-0.5		1158	-1	-1	-1	-1	-1	-1	-1	-1
1159	-0.5	-2.4	-2.4	-0.5	-0.5	-0.5	-0.2	-0.2		1159	-1	-1	-1	-1	-1	-1	-1	-1
1160	-4.5	-4.5	-4.5	-4.5	-4.5	-4.5	-4.5	-4.5		1160	-1	-1	-1	-1	-1	-1	-1	-1
1161	-4.3	-4.3	-4.3	-4.3	-4.3	-4.3	-4.3	-4.3		1161	-0.6	-0.6	-0.6	-0.6	-0.6	-0.6	-0.6	-0.6
1162	-5.6	-5.6	-5.6	-5.6	-5.6	-5.6	-5.6	-5.6		1162	0.3	0.3	0.3	0.3	0.3	0.3	0.3	0.3
1163	-3.1	-3.1	-3.1	-3.1	-3.1	-3.1	-3.1	-3.1		1163	-4.7	-4.7	-4.7	-4.7	-4.7	-4.7	-2.3	-2.3
1164	-1.6	-1.5	-1.5	-1.7	-1.6	-1.6	-1.6	-1.6		1164	-6	-6	-6	-6	-6	-6	-3.6	-3.6
1165	-0.5	-0.5	-0.5	-0.5	-0.5	-0.5	-0.5	-0.5		1165	-5.6	-5.6	-5.6	-5.7	-5.7	-5.7	-3.3	-3.3
1166	-0.5	-0.5	-0.5	-0.5	-0.5	-0.5	-0.5	-0.5		1166	-3.1	-3.1	-3.1	-3.1	-3.1	-3.6	-0.7	-0.7
1167	0.6	0.6	0.6	0.6	0.6	0.6	0.6	0.6		1167	-3.2	-2.2	-2.2	-2.2	-2.2	-3.8	-1.2	-1.2
1168	0.9	-2	-2	-2	0.9	0.9	0.9	0.9		1168	-3.3	-1.7	-1.7	-1.7	-1.7	-2.9	-1.3	-1.3
1169	-2	-2.3	-2.3	-2.3	-2	-2	-2	-2		1169	-3.3	-1.7	-1.7	-1.7	-1.7	-2.1	-2.2	-2.2
1170	-2.7	-2.7	-2.7	-2.7	-2.7	-2.7	-2.7	-2.7		1170	-3.3	-1	-1	-3.4	-3.4	-4.1	-4	-4
1171	-2.7	-2.7	-2.7	-2.7	-2.7	-2.7	-2.7	-2.7		1171	-3.3	-0.6	-0.6	-3	-3	-3.7	-3.6	-3.6
1172	-2.7	-2.7	-2.7	-2.7	-2.7	-2.7	-2.7	-2.7		1172	-2.9	-0.9	-0.9	-1.2	-1.2	-1.9	-1.9	-1.9
1173	-2.7	-2.7	-2.7	-2.7	-2.7	-2.7	-2.7	-2.7		1173	-0.2	-0.2	-0.2	-0.2	-0.2	0.8	0.8	0.8
1174	-2.7	-2.7	-2.7	-2.7	-2.7	-2.7	-2.7	-2.7		1174	1.5	1.5	1.5	1.5	1.5	1.5	1.5	1.5
1175	-2.1	-2.1	-2.1	-2.1	-2.1	-2.1	-2.1	-2.1		1175	1.3	1.3	1.3	1.3	1.3	1.3	1.3	1.3
1176	-0.3	-0.3	-0.3	-0.3	-0.3	-0.3	-0.3	-0.3		1176	0.6	0.6	0.6	0.6	0.6	0.6	0.6	0.6
1177	0.1	0.1	0.1	0.1	0.1	0.1	0.1	0.1		1177	-1.6	-1.6	-1.6	-1.6	-1.6	-1.6	-1.6	-1.6
1178	0.1	0.1	0.1	0.1	0.1	0.1	0.1	0.1		1178	-2	-2	-2	-2	-2	-2	-2	-2
1179	0.1	0.1	0.1	0.1	0.1	0.1	0.1	0.1		1179	-2.5	-2.5	-2.5	-2.5	-2.5	-2.5	-2.5	-2.5
1180	-1	-1	-1	-1	-1	-0.1	-0.1	-0.1		1180	-2.6	-2.8	-2.8	-2.8	-2.6	-2.6	-2.6	-2.6
1181	-3.9	-0.3	-0.3	-0.3	-0.3	-1.6	-1.6	-1.6		1181	-2.6	-2.8	-2.8	-2.8	-2.6	-2.6	-2.6	-2.6
1182	-4.1	-0.4	-0.4	-1.6	-1.6	-3.4	-3.4	-3.4		1182	-2.2	-2.4	-2.4	-2.4	-2.2	-2.2	-2.2	-2.2
1183	-4.1	0.1	0.1	-1.1	-1.1	-2.9	-2.9	-2.9		1183	-1.6	-1.6	-1.6	-1.6	-1.6	-1.6	-1.6	-1.6
1184	-4.1	0.6	0.6	-0.3	-0.3	-1.5	-1.5	-1.5		1184	0.1	-1.4	-1.4	-1.4	0.1	0.1	0.1	0.1
1185	-4.1	0.6	0.6	0.6	0.6	0.5	0.6	0.6		1185	0.9	-0.7	-0.7	-0.7	0.9	0.9	0.9	0.9
1186	-3	0.8	0.8	0.8	0.8	0.6	1.3	1.3		1186	1.7	1.7	1.7	1.7	2	2	2	2
1187	-4.1	-4.1	-4.1	-4.1	-4.1	-4.1	0.7	0.7		1187	1.4	1.6	1.6	1.4	1.4	1.4	1.4	1.4
1188	-5.7	-5.1	-5.1	-5.1	-5.1	-5.7	-0.9	-0.9		1188	0.7	1	1	0.7	0.7	0.7	0.7	0.7
1189	-5.4	-5.4	-5.4	-5.4	-5.4	-5.4	-2.3	-2.3		1189	0.5	0.6	0.6	0.5	0.5	0.5	0.5	0.5
1190	-2.5	-2.5	-2.5	-2.5	-2.5	-2.5	-2.5	-2.5		1190	-3.9	-0.5	-0.5	-3.9	-3.9	-3.9	-3.9	-3.9
1191	-2.5	-2.5	-2.5	-2.5	-2.5	-2.5	-2.5	-2.5		1191	-3.7	-0.3	-0.3	-3.7	-3.7	-3.7	-3.7	-3.7
1192	-2.5	-2.5	-2.5	-2.5	-2.5	-2.5	-2.5	-2.5		1192	-3.7	-0.3	-0.3	-3.7	-3.7	-3.7	-3.7	-3.7
1193	-1.9	-1.9	-1.9	-1.9	-1.9	-1.9	-1.9	-1.9		1193	-2.2	-1.7	-1.7	-2.2	-2.2	-2.2	-2.2	-2.2
1194	-0.9	-0.9	-0.9	-0.9	-0.8	-0.8	-0.8	-0.8		1194	0.2	-2.1	-2.1	0.2	0.2	0.2	-3	-3
1195	-0.4	-0.4	-0.4	-0.4	-0.4	-0.4	-0.4	-0.4		1195	-2.3	-1.5	-0.7	0.2	0.2	0.2	-3.5	-3.5
1196	-0.4	-0.4	-0.4	-0.4	-0.4	-0.4	-0.4	-0.4		1196	-3.6	-1.5	0.3	0.2	0.2	0.2	-3.5	-3.5
1197	0.8	0.8	0.8	0.8	0.8	0.8	0.8	0.8		1197	-3.7	-3.1	-3.1	-3.2	-3.2	-3.2	-2.7	-2.7
1198	-2	-2	-2	1.1	1.1	1.1	1.1	1.1		1198	-4	-4.2	-4.2	-4.3	-4.3	-4.3	-1.1	-1.8
1199	-2.3	-2.3	-2.3	1.1	1.1	1.1	1.1	1.1		1199	-5.2	-5.4	-5.4	-5.7	-5.7	-5.7	-1.3	-3.2
1200	-2.3	-2.3	-2.3	0.9	0.9	0.9	0.9	0.9		1200	-3.6	-3.8	-3.8	-3.9	-3.9	-3.9	-1.1	-1.4
1201	-2.3	-2.3	-2.3	-2	-2	-2	-2	-2		1201	-1.7	-1.9	-1.9	-2	-2	-2	-0.8	-1
1202	-2.5	-2.5	-2.5	-2.5	-2.5	-2.5	-2.5	-2.5		1202	0.6	0.6	0.6	-0.3	-0.3	-0.3	0	-0.3
1203	-2.5	-2.5	-2.5	-2.5	-2.5	-2.5	-2.5	-2.5		1203	0.6	0.6	0.6	0.5	0.5	0.5	0.8	0.5
1204	-3.2	-3.2	-3.2	-3.2	-3.2	-3.2	-3.2	-3.2		1204	0.6	0.6	0.6	0.6	0.6	0.6	1.3	0.6
1205	-2.6	-2.6	-2.6	-2.6	-2.6	-2.6	-2.6	-2.6		1205	0.6	0.6	0.6	0.6	0.6	0.6	1.3	0.6
1206	-2	-2	-2	-2	-2	-2	-2	-2		1206	-0.7	-0.7	-0.7	-0.7	-0.7	-0.7	1.1	-0.7
1207	-0.3	-0.3	-0.3	-0.3	-0.3	-0.3	-0.3	-0.3		1207	1.1	1.6	1.6	1.1	1.1	1.1	1.1	1.1
1208	-0.3	-0.3	-0.3	-0.3	-0.3	-0.3	-0.3	-0.3		1208	1.1	1.6	1.6	1.1	1.1	1.1	1.1	1.1
1209	0.2	0.2	0.2	0.2	0.2	0.2	0.2	0.2		1209	1.1	1.6	1.6	1.1	1.1	1.1	1.1	1.1
1210	-0.1	-0.1	-0.1	-0.1	-0.1	1.5	1.5	1.5		1210	1.1	1.6	1.6	0.6	1.1	0.4	0.4	0.4
1211	-0.1	-0.1	-0.1	-0.1	-0.1	0.1	0.1	0.1		1211	1.1	1.6	1.6	0.3	1.1	0	0	0
1212	-0.4	-0.4	-0.4	-0.4	-0.4	-1.7	-1.7	-1.7		1212	1.5	2.3	2.3	0.3	1.5	0	0	0
1213	-0.1	-0.1	-0.1	-0.1	-0.1	-1.2	-1.2	-1.2		1213	0.2	0.2	0.2	-0.4	0.1	-0.7	-0.7	-0.7
1214	-0.3	-0.3	-0.3	-0.3	-0.3	-0.3	-0.3	-0.3		1214	0.4	0.4	0.4	-1.6	0.3	-1.7	-1.7	-1.7
1215	0.5	0.5	0.5	0.5	0.5	0.5	0.5	0.5		1215	0.4	0.4	0.4	-3	0.3	-3.1	-3.1	-3.1
1216	2.1	0.2	0.2	0.2	0.2	-0.4	-0.4	-0.4		1216	-2.5	-2.1	-2.1	-4.7	-2.2	-3.3	-3.3	-3.3
1217	-0.5	-4.3	-4.3	-4.3	-4.3	-0.8	-0.8	-0.8		1217	-2.8	-2.6	-2.6	-4.7	-2.2	-3.3	-3.3	-3.3
1218	0.5	-2.6	-2.6	-2.6	-2.6	-1.3	-1.3	-1.3		1218	-3.5	-2.6	-2.6	-3.4	-2.7	-2.7	-2.7	-2.7
1219	0.2	-1.8	-1.8	-1.8	-1.8	-1.8	-1.8	-1.8		1219	-2.8	-2.9	-2.9	-2.2	-2.2	-2.2	-2.2	-2.2
1220	0	-1.8	-1.8	-1.8	-1.8	-1.8	-1.8	-1.8		1220	-1.3	-2.9	-2.9	-1.3	-1.4	-1.4	-1.4	-1.4
1221	0	-1.8	-1.8	-1.8	-1.8	-1.8	-1.8	-1.8		1221	-0.3	-2.6	-2.6	-0.3	-0.5	-0.5	-0.5	-0.5
1222	0	-1.8	-1.8	-1.8	-1.8	-1.8	-1.8	-1.8		1222	-0.3	-2.6	-2.6	-0.3	-0.3	-0.3	-0.3	-0.3
1223	0	-0.9	-0.9	-0.9	-0.9	-0.9	-0.9	-0.9		1223	-0.3	-1.4	-1.4	-0.3	-0.3	-0.3	-0.3	-0.3
1224	0.7	-0.7	-0.7	-0.6	-0.6	-0.6	-0.6	-0.6		1224	-0.8	0.7	0.2	-0.8	-0.8	-0.8	-0.8	-0.8
1225	0.8	-0.4	-0.4	-0.3	-0.3	-0.3	-0.3	-0.3		1225	-0.2	0.7	0.2	-0.2	-0.2	-0.2	-0.2	-0.2
1226	0.8	-0.4	-0.4	-0.3	-0.3	-0.3	-0.3	-0.3		1226	0.2	1.1	0.2	0.2	0.2	0.2	0.2	0.2
1227	0.8	-2.3	-2.3	-2.2	-2.2	-2.2	-2.2	-2.2		1227	0.7	-0.3	0.7	0.7	0.7	0.7	0.7	0.7
1228	0.9	-0.8	-0.8	-0.7	-0.7	-0.7	-0.7	-0.7		1228	-0.3	-0.3	-0.3	-0.3	-0.3	-0.3	0.7	-0.3
1229	0.9	-0.4	-0.4	-0.3	-0.3	-0.3	-0.3	-0.3		1229	-0.8	-0.3	0.1	0.1	0.1	0.1	0.1	0.1
1230	1.2	-0.4	-0.4	-0.3	-0.3	-0.3	-0.3	-0.3		1230	-0.8	-0.3	-0.3	-0.3	-0.3	-0.3	0.1	-0.3
1231	2.5	1	1	1.1	1.1	1.1	1.1	1.1		1231	-1.2	-1.2	-1.2	-1.2	-1.2	-1.2	-0.8	-1.2
1232	1.1	1.1	1.1	1.1	1.1	1.1	1.1	1.1		1232	-1.4	-1.4	-1.4	-1.4	-1.4	-1.4	-1	-1.4
1233	1	1	1	1	0.8	0.8	0.8	0.8		1233	-1.4	-1.4	-1.4	-1.4	-1.4	-1.4	-1	-1.4
1234	0.2	0.2	0.2	0.2	0.3	0.3	0.3	0.3		1234	-0.5	-2.1	-2.1	-0.5	-0.5	-0.5	-0.1	-0.5
1235	-1.3	-1.1	-1.3	-1.3	-1.2	-1.2	-1.2	-1.2		1235	-0.1	-3.3	-3.3	-1	-1	-1	-0.1	-0.1
1236	-1.4	-1.2	-1.4	-1.4	-1.3	-1.3	-1.3	-1.3		1236	0.1	-1.2	-1.2	-0.7	-0.7	-0.7	0.1	0.1
1237	-1.4	-1.2	-1.4	-1.4	-1.3	-1.3	-1.3	-1.3		1237	0.7	0.6	0.6	0.7	0.7	0.7	0.7	0.7
1238	-1.4	-1.2	-1.4	-1.4	-1.3	-1.3	-1.3	-1.3		1238	1.9	2	2	1.9	1.9	1.9	1.9	1.9
1239	-1	-0.8	-1	-1	-0.9	-0.9	-0.9	-0.9		1239	-0.4	2	2	-0.4	-0.4	-0.4	-0.4	-0.4
1240	-0.1	-0.1	-0.1	-0.1	-0.6	-0.8	-0.8	-0.8		1240	-4.6	-2	-2	-5.9	-4.6	-5.9	-6.8	-6.8
1241	0.3	0.6	0.3	0.2	0.8	0.2	0.2	0.2		1241	-3.4	-0.8	-0.8	-3.8	-3.4	-3.8	-4.7	-4.7
1242	-1.6	1	-1.6	-1.7	1.3	0.1	0.1	0.1		1242	-0.2	0.6	0.6	-1.7	-0.2	-1.7	-2	-2
1243	0.7	0.2	0.7	-0.1	-0.1	-0.1	-0.3	-0.3		1243	0.6	0.6	0.6	-1.7	0.6	-1.7	-2	-2
1244	0.6	0.3	0.6	-0.3	-0.3	-0.3	-0.8	-0.8		1244	0.6	0.6	0.6	-0.9	0.6	-0.9	-0.9	-0.9
1245	1	-1.2	-1.2	-1.2	-1.2	-1.2	-2.3	-2.3		1245	-2.2	-2.2	-2.2	-2.2	-1.8	-1.8	-1.8	-1.8
1246	1.4	-1.6	-1.6	-1.6	-1.6	-1.6	-2.6	-2.6		1246	-1.9	-1.9	-1.9	-1.9	-1.5	-1.6	-1.6	-1.6
1247	1.4	-1.8	-1.8	-1.8	-1.8	-1.8	-2.8	-2.8		1247	-1.9	-1.9	-1.9	-1.9	-1.5	-1.5	-1.5	-1.5
1248	1.4	-1.8	-1.8	-1.8	-1.8	-1.8	-2.6	-2.6		1248	-0.9	-0.9	-0.9	-0.9	-0.9	-0.9	-0.9	-0.9
1249	1.3	-1.8	-1.8	-1.8	-1.8	-1.8	-1.9	-1.9		1249	-2.8	-2.8	-2.8	-2.8	-2.8	-2.8	-2.8	-2.8
1250	1	-1.3	-1.3	-1.3	-1.3	-1.3	-1	-1		1250	-0.5	-0.5	-0.5	-0.5	-0.5	-0.5	-0.5	-0.5
1251	1	-0.1	-0.1	-0.1	-0.1	-0.1	-0.1	-0.1		1251	-2.6	-2.6	-2.6	-2.6	-2.2	-2.2	-2.2	-2.2
1252	1	-0.3	-0.3	-0.3	-0.3	-0.3	-0.3	-0.3		1252	-2.6	-2.6	-2.6	-2.6	-2.2	-2.2	-2.2	-2.2
1253	1	0	0	0	-0.2	-0.2	-0.2	-0.2		1253	-1.4	-1.4	-1.4	-1.4	-1.4	-1.4	-1.4	-1.4
1254	-1.8	-1.8	-1.8	-1.8	-1.8	-1.8	-1.8	-1.8		1254	0.7	0.7	0.7	0.7	0.7	0.7	0.7	0.7
1255	-2.6	-2.6	-2.6	-2.6	-2.6	-2.6	-2.6	-2.6		1255	0.7	0.7	0.7	0.7	0.7	0.7	0.7	0.7
1256	-3.6	-2.8	-2.8	-2.8	-2.7	-2.7	-2.7	-2.7		1256	0.7	0.7	0.7	0.7	0.7	0.7	0.7	0.7
1257	-3.3	-5.2	-5.2	-5.2	-5.2	-5.2	-5.2	-5.2		1257	0.7	0.7	0.7	0.7	0.7	0.7	0.7	0.7
1258	-4.2	-5	-5	-5	-5	-5	-5	-5		1258	0.2	0.2	0.2	0.2	0.2	0.2	0.2	0.2
1259	-4.7	-5	-5	-5	-5	-5	-5	-5		1259	0	0	0	0	0	0	0	0
1260	-5.4	-5	-5	-5	-5	-5	-5	-5		1260	0	0	0	0	0	0	0	0
1261	-4.9	-5	-5	-5	-5	-5	-5	-5		1261	0	0	0	0	0	0	0	0
1262	-3.8	-3.7	-3.7	-3.7	-3.7	-3.7	-3.7	-3.7		1262	-2.1	-2.1	-2.1	-2.1	-2.1	-2.1	-1.7	-2.1
1263	-2.4	-2.4	-2.4	-2.4	-2	-2	-2	-2		1263	-3.7	-3.7	-3.7	-3.7	-3.7	-3.7	-3.3	-3.7
1264	-3.1	-3.1	-3.1	-3.7	0.1	0.1	0.1	0.1		1264	-3.7	-3.7	-3.7	-3.7	-3.7	-3.7	-3.3	-3.7
1265	-3.1	-3.1	-3.1	-3.7	0.4	-0.7	-0.7	-0.7		1265	-3.2	-3.1	-3.1	-3.1	-3.1	-3.1	-2.7	-3.1
1266	-3.1	-3.1	-3.1	-3.7	0.4	-0.9	-0.9	-0.5		1266	-1.1	-1.6	-1.6	-1.6	-1.6	-1.6	-0.7	-1.1
1267	-3.1	-3.1	-3.1	-3.7	0.4	-1.1	-1.1	-1.3		1267	-1.2	-2.1	-2.1	-2.1	-2.1	-2.1	-2	-2
1268	-2.7	-2.6	-2.7	-2.5	1	-1.1	-1.1	-2.5		1268	-1.8	-2.1	-2.1	-2.1	-2.1	-2.1	-1.5	-1.5
1269	-2.2	-2.2	-2.2	-2.5	-0.4	-2.5	-1.8	-2.6		1269	-1.8	-2.1	-2.1	-2.1	-2.1	-2.1	-1.2	-1.2
1270	-2.1	-2.1	-2.1	-2.6	-1.5	-3.3	-3.3	-2.6		1270	-1.8	-2.1	-2.1	-2.1	-2.1	-2.1	-1.2	-1.2
1271	-1.8	-3.3	-3.7	-4.5	-1.6	-5.5	-3.4	-2.9		1271	-1.8	-2.1	-2.1	-2.1	-2.1	-2.1	-1.2	-1.2
1272	-1.8	-3.1	-1.8	-2.6	-1.6	-3	-3.4	-2.6		1272	-1.4	-1.8	-1.8	-1.8	-1.8	-1.8	-0.8	-0.8
1273	-1.8	-2.9	-1.8	-2	-1.6	-2	-3.4	-2.6		1273	0	0.5	0.5	0.5	0.5	0.5	0.7	0.7
1274	-1.4	-1.4	-1.4	-1.3	-1.3	-1.3	-2.9	-2.9		1274	-0.1	-0.1	-0.1	-0.1	-0.1	-0.1	0.9	0.9
1275	0	0	0	0.1	-0.1	0.1	-4.1	-5.7		1275	-0.1	-0.1	-0.1	-0.1	-0.1	-0.1	0.6	0.6
1276	1	1.6	1.6	1.6	0.9	1.5	-3.2	-3.2		1276	-0.1	-0.1	-0.1	-0.1	-0.1	-0.1	-0.1	-0.1
1277	1	1.6	1.6	1.6	1.5	1.5	-1.4	-1.4		1277	-0.1	-0.1	-0.1	-0.1	-0.6	-0.6	-0.6	-0.6
1278	1	1.3	1.3	1.3	1.3	1.5	1.3	1.3		1278	-0.1	-0.1	-0.1	-0.1	-1.3	-1.3	-0.9	-0.9
1279	1.3	1.3	1.3	1.3	1.3	1.3	1.3	1.3		1279	-0.1	-0.1	-0.1	-0.1	-1.5	-1.5	-1.1	-1.1
1280	1	1	1	1	1	1	1	1		1280	-0.1	-0.1	-0.1	-0.1	-0.8	-0.8	-0.8	-0.8
1281	1	1	1	1	1	1.5	1.5	1.5		1281	0.4	0.4	0.4	0.4	-0.2	-0.2	-0.2	-0.2
1282	1	1	1	1	1	1.5	1.5	1.5		1282	0.4	0.4	0.4	0.4	0.4	0.4	0.4	0.4
1283	1	1	1	1	1	1.5	1.5	1.5		1283	0.4	0.4	0.4	0.4	0.4	0.4	0.4	0.4
1284	-1.8	-1.8	-1.8	-1.8	-1.8	1.1	1.1	1.1		1284	-1.3	-1.3	-1.3	-1.3	-1.7	-1.7	-1.7	-1.7
1285	-2.6	-2.6	-2.6	-2.6	-2.6	0.4	0.4	0.4		1285	-1.5	-1.5	-1.5	-1.5	-1.7	-1.7	-1.7	-1.7
1286	-2.7	-2.7	-2.7	-2.7	-2.7	0.2	0.2	0.2		1286	-1.3	-1.3	-1.3	-1.3	-1.7	-1.7	-1.7	-1.7
1287	-4.1	-4.1	-4.1	-4.1	-1.5	-0.9	-0.9	-0.9		1287	-1.3	-1.3	-1.3	-1.3	-1.7	-1.7	-1.7	-1.7
1288	-4.1	-3.6	-3.6	-3.6	-0.4	-0.4	-0.4	-0.4		1288	-1.3	-1.3	-1.3	-1.3	-1.7	-1.7	-1.7	-1.7
1289	-4.1	-1.5	-1.5	-1.5	1.4	1.4	1.4	1.4		1289	-0.1	-0.1	-0.1	-0.1	-0.5	-0.5	-0.5	-0.5
1290	-3.6	-0.4	-0.4	-0.4	1.6	1.6	1.6	1.6		1290	0.2	0.2	0.2	0.2	0.2	0.2	0.2	0.2
1291	-1.5	1.7	1.7	0.5	0.5	0.5	0.5	0.5		1291	0.2	0.2	0.2	0.2	0.2	0.2	-1.3	0.2
1292	-0.4	0.8	0.8	-0.6	-3.1	-3.1	-3.1	-3.1		1292	0.2	0.2	0.2	0.2	0.2	0.2	-1.5	0.2
1293	0.8	0.8	0.8	-0.9	-2.9	-2.9	-3.1	-3.1		1293	-0.7	-0.7	-0.7	-0.7	-0.7	-0.7	-1.8	-0.7
1294	1	1	1	-1.8	-2.9	-2.9	-2.9	-2.9		1294	-1.3	-1.6	-1.6	-1.6	-1.6	-1.6	-2.4	-1.6
1295	0.8	0.8	0.8	-1.9	-2.9	-2.9	-2.9	-2.9		1295	-2.5	-2.2	-2.7	-2.7	-2.7	-2.7	-3	-2.7
1296	-3	-3	-3	-2.7	-3.1	-3.1	-3	-3		1296	-1.6	-1.9	-3	-3	-3	-3	-3	-3
1297	-2.7	-2.7	-2.7	-2.4	-2.8	-2.8	-2.9	-2.9		1297	-2.5	-2.6	-3	-3	-3	-3	-3	-3
1298	-2.7	-2.7	-2.7	-2.4	-2.8	-2.8	-2.9	-2.9		1298	-1.5	-1.6	-3	-3	-3	-3	-3	-3
1299	-1.3	-1.3	-1.3	-1.9	-1.4	-1.4	-1.7	-1.7		1299	-1	-0.4	-3	-3	-3	-3	-3	-3
1300	-2.2	-2.2	-2.2	-2.2	-2.2	-2.2	0.3	-2.3		1300	-1	-0.4	-3	-3	-3	-3	-3	-3
1301	-3.2	-2.7	-2.7	-2.7	-2.7	-2.7	-0.3	-2.1		1301	-1	-0.4	-3	-3	-3	-3	-3	-3
1302	-4.5	-4.2	-4.2	-4.2	-4.2	-4.2	-1.2	-2.1		1302	-2.6	-2.6	-2.6	-2.6	-2.1	-2.1	-2.1	-2.1
1303	-4.6	-4.3	-4.3	-4.3	-4.3	-4.3	-0.8	-1.7		1303	-2.7	-2.7	-2.7	-2.7	-2.7	-2.7	-1.8	-1.8
1304	-4.6	-4.3	-4.3	-4.3	-4.3	-4.3	-0.8	-1.7		1304	-3.2	-3.2	-3.2	-3.2	-3.2	-3.2	-1.8	-1.8
1305	-4.1	-3.8	-3.8	-3.8	-3.8	-3.8	-0.8	-0.8		1305	-2.7	-2.7	-2.7	-2.7	-2.7	-2.7	-1.8	-1.8
1306	-3.1	-2.9	-2.9	-2.9	-2.9	-2.9	-4	-4		1306	-0.9	-0.9	-0.9	-0.9	-0.6	-0.6	-0.4	-0.4
1307	-1	-1	-1	-1	-1	-1	-3	-3		1307	0.8	0.8	0.8	0.8	-0.7	-0.7	-0.5	-0.5
1308	0.3	-0.2	-0.2	-0.2	-0.2	-0.1	-0.3	-0.3		1308	0.8	0.8	0.8	0.8	0.4	0.4	-0.3	-0.3
1309	1	0.6	0.6	0.6	0.6	0.7	0.7	0.7		1309	-0.1	-0.1	-0.1	-0.1	-0.1	-0.1	-0.3	-0.3
1310	1	1	1	1	1	1	1	1		1310	-0.6	-0.6	-0.6	-0.6	-0.6	-0.6	-0.6	-0.6
1311	1	1	1	1	1	1.5	1.5	1.5		1311	-0.8	-0.8	-0.8	-0.8	-0.8	-0.8	-0.8	-0.8
1312	1.9	1.9	1.9	1.9	1.9	2	2	2		1312	-0.8	-0.8	-0.8	-0.8	-0.8	-0.8	-0.8	-0.8
1313	1	1	1	1	1	1.1	1.1	1.1		1313	-3	-3	-3	-0.8	-0.8	-0.8	-0.8	-0.8
1314	1.3	1.3	1.3	0.1	1.4	1.1	1.1	1.1		1314	-1.8	-1.8	-1.8	-2.2	-4.6	-4.6	-4.6	-4.6
1315	1	1	1	-3	1.3	1.1	1.1	1.1		1315	-0.1	-0.1	-0.1	-1.5	-3.3	-3.3	-3.3	-3.3
1316	0.7	0.7	0.7	-3.3	1	1.1	1.1	1.1		1316	0.4	0.4	0.4	-1.5	-2.8	-2.8	-2.8	-2.8
1317	1.2	1.3	1.3	-3.4	1.4	1.4	1.4	1.4		1317	0.4	0.4	0.4	-1.5	-2.8	-2.8	-2.8	-2.8
1318	-0.1	-0.1	-0.1	-3.6	1.5	1.5	1.5	1.5		1318	0.4	0.4	0.4	-1.5	-2.8	-2.8	-2.8	-2.8
1319	-0.7	-0.3	-0.3	-2.8	0.2	0.2	0.2	0.2		1319	-0.9	-0.9	-0.9	-1.5	-2.8	-2.8	-2.8	-2.8
1320	-0.3	0.5	0.5	-1.5	0.4	0.4	0.4	0.4		1320	-0.4	-0.4	-0.4	-1.5	-2.8	-2.8	-2.8	-2.8
1321	-2.1	-2.1	-1.5	-0.4	0.4	0.4	-0.2	-0.2		1321	0.7	0.7	0.4	-0.3	-1.2	-1.2	-1.2	-1.2
1322	-1.8	-1.8	-1.2	-0.4	0.1	0.1	-3.8	-3.8		1322	-1.3	-1.3	-0.5	-1.3	-1.3	-1.3	-1.3	-1.3
1323	-1.8	-1.8	-1.2	-2.5	-0.6	-0.6	-4.6	-4.6		1323	-1.6	-1.6	-0.9	-1.6	-1.6	-1.6	-1.6	-1.6
1324	-1.8	-1.8	-1.2	-2.9	-0.6	-0.6	-4.5	-4.5		1324	-1.6	-1.6	-0.9	-1.6	-1.6	-1.6	-1.6	-1.6
1325	-1.8	-4.4	-4.4	-2.9	-4.4	-4.4	-4.2	-4.2		1325	-1.6	-1.6	-0.9	-1.6	-1.6	-1.6	-1.6	-1.6
1326	-3.8	-5.1	-5.1	-3.3	-5.1	-5.1	-5.1	-5.1		1326	-1.6	-1.6	-0.6	-1.6	-1.6	-1.6	-1.6	-1.6
1327	-3.9	-5.8	-5.8	-3.4	-5.5	-5.5	-6	-6		1327	-1.6	-1.6	0.3	-1.6	-1.6	-1.6	-1.6	-1.6
1328	-3.9	-5.4	-5.7	-3.2	-5.6	-5.6	-6.1	-6.1		1328	-1.6	-1.6	-0.3	-1.6	-1.6	-1.6	-1.6	-1.6
1329	-3.9	-4.5	-4.5	-2.3	-4.5	-4.5	-3.3	-3.3		1329	-1.9	-1.9	-1.9	-1.9	-1.9	-1.9	-1.9	-1.9
1330	-3.9	-2.4	-2.4	-2.2	-2.4	-2.4	-2.2	-2.2		1330	-2.1	-2.1	-2.1	-2.1	-2.1	-2.1	-2.1	-2.1
1331	-3.9	-0.4	-0.4	-2.4	-2.4	-2.4	-2.4	-2.4		1331	-2.1	-2.1	-2.1	-2.1	-2.1	-2.1	-2.1	-2.1
1332	-1.7	-0.9	-0.9	-3.3	-3.3	-3.3	-3.3	-3.3		1332	-2.1	-2.1	-2.1	-2.1	-2.1	-2.1	-2.1	-2.1
1333	-1.4	-1.4	-1.4	-3.8	-3.8	-3.8	-3.8	-3.8		1333	-2.1	-2.1	-2.1	-2.1	-2.1	-2.1	-2.1	-2.1
1334	-1.4	-1.4	-1.4	-3.8	-3.8	-3.8	-3.8	-3.8		1334	-2.1	-2.1	-2.1	-2.1	-2.1	-2.1	-2.1	-2.1
1335	-1.4	-1.4	-1.4	-3.8	-3.8	-3.8	-3.8	-3.8		1335	-1.7	-1.7	-1.7	-1.7	-0.6	-0.6	-0.6	-0.6
1336	-1.3	-1.3	-1.3	-3.5	-3.5	-3.5	-3.5	-3.5		1336	-1.8	-1.8	-1.8	-1.8	-1.2	-1.2	-1.2	-1.2
1337	-0.9	-0.9	-0.9	-2.6	-2.6	-2.6	-2.6	-2.6		1337	-2.1	-2.1	-2.1	-2.1	-1.5	-1.5	-1.5	-1.5
1338	-1.6	-1.1	-1.1	-0.9	-0.9	-0.9	-0.9	-0.9		1338	-3.2	-3.2	-3.2	-3.2	-3.2	-3.2	-3.2	-3.2
1339	-2	-1	-1	-0.9	-0.9	-0.9	-0.9	-0.9		1339	-3.6	-3.6	-3.6	-3.6	-3.6	-3.6	-3.6	-3.6
1340	-2	-1	-1	-0.9	-0.9	-0.9	-0.9	-0.9		1340	-7.6	-7.6	-7.6	-7.6	-7.6	-7.6	-7.6	-7.6
1341	-2.9	-3	-3	-0.6	-0.6	-0.6	-0.6	-0.6		1341	-7.6	-7.6	-7.6	-7.6	-7.6	-7.6	-7.6	-7.6
1342	-3.1	-3.2	-3.2	-0.3	-0.3	-0.3	-0.3	-0.3		1342	-7.6	-7.6	-7.6	-7.6	-7.6	-7.6	-7.6	-7.6
1343	-3.1	-3.2	-3.2	-0.3	-0.3	-0.3	-0.3	-0.3		1343	-6.4	-6.4	-6.4	-6.4	-6.4	-6.4	-6.4	-6.4
1344	-3.1	-3.2	-3.2	0.5	0.5	0.5	0.5	0.5		1344	-3.9	-3.9	-3.9	-3.9	-3.9	-3.9	-3.9	-3.9
1345	-2	-2.1	-2.1	1.5	1.6	1.6	1.6	1.6		1345	-1.5	-1.5	-1.5	-2.2	-2.2	-2.2	-2.2	-2.2
1346	0.4	0.4	0.4	0.8	1.5	1.5	1.5	1.5		1346	-1.7	-1.7	-1.7	-2	-2	-2	-0.9	-2
1347	1.5	1.5	1.5	0.8	1.5	1.5	1.5	1.5		1347	-2.3	-2.3	-2.3	-3.1	-3.1	-3.1	-1.2	-3.1
1348	-0.3	-0.3	-0.3	-0.3	0.5	0.5	0.5	0.5		1348	-2.3	-2.3	-2.3	-3.5	-3.5	-3.5	-1.7	-3.6
1349	-0.8	-0.8	-0.8	-0.8	0.2	0.2	0.2	0.2		1349	-1.9	-1.9	-1.9	-3.5	-3.5	-3.5	-1.7	-3.6
1350	-1.4	-1.4	-1.7	-1.7	0.4	0.4	0	0		1350	-1	-1	-1	-2.7	-2.7	-2.7	-0.9	-2.8
1351	-5.9	-5.9	-5.3	-5.3	-3.3	-3.3	-0.6	-0.6		1351	-0.1	-0.1	0.1	-1	-1	-1	-0.9	-1
1352	-5.6	-5.6	-5	-5	-3.2	-3.2	-0.6	-0.6		1352	-2	-2	-0.7	-2	-2	-2	-1.6	-4
1353	-4.2	-4.2	-3.6	-3.6	-1.5	-1.5	-0.6	-0.6		1353	-1.9	-1.9	-0.6	-1.9	-1.9	-1.9	-1.9	-3.9
1354	-1.8	-1.7	-2.1	-2.1	0.1	0.1	-0.6	-0.6		1354	-0.3	-0.3	0.1	-0.3	-0.3	-0.3	-1.1	-2.3
1355	-3.6	-1.2	-5.7	-5.7	-0.8	-0.8	-0.6	-0.6		1355	0.3	0.3	0.2	0.3	0.3	0.3	-0.9	-0.9
1356	-1.9	-1.2	-4	-4	-0.5	-0.5	-0.6	-0.6		1356	1.4	1.4	0.2	1.4	1.4	1.4	-0.9	-0.9
1357	-1.8	-2.2	-2.4	-2.4	0	0	0.2	0.2		1357	-0.1	1.4	0.2	1.4	1.4	-0.1	-0.1	-0.1
1358	-1.8	-1.6	-1.6	-1.6	-0.1	-0.1	-0.1	-0.1		1358	-1	-0.7	-0.7	-0.7	-0.7	-1	-1	-1
1359	-0.7	-1.2	-1.2	-1.2	-0.7	-0.7	-0.7	-0.7		1359	-1.3	-0.7	-0.7	-0.7	-0.7	-1.3	-1.3	-1.3
1360	-1.9	-2.8	-2.8	-0.8	-0.8	-0.8	-0.8	-0.8		1360	-1	-0.7	-0.7	-0.7	-0.7	-1	-1	-1
1361	-2.7	-0.9	-0.9	-2	-2	-2	-2	-2		1361	-1	-0.7	-0.7	-0.7	-0.7	-1	-1	-1
1362	-0.7	-0.6	-0.6	-2	-2	-2	-2	-2		1362	0	-0.7	-0.7	-0.7	-0.7	0	0	0
1363	-1.2	-1.2	-1.2	-2	-2	-2	-2	-2		1363	0	0	0	0	0	0	0	0
1364	-2.7	-2.7	-2.7	-5.2	-5.2	-5.2	-5.2	-5.2		1364	-0.3	-0.3	-0.3	-0.3	-0.3	0	0	0
1365	-3.3	-3.3	-3.3	-5.7	-5.7	-5.7	-5.7	-5.7		1365	0	0	0	0	0	0	0	0
1366	-4.1	-3.8	-3.8	-6.3	-6.3	-6.3	-6.3	-6.3		1366	0	0	0	0	0	0	0	0
1367	-3.5	-3.4	-3.4	-5.9	-5.9	-5.9	-5.9	-5.9		1367	1.5	1.5	1.5	1.5	1.5	1.5	1.5	1.5
1368	-2.9	-3	-3	-4	-4	-4	-4	-4		1368	1.9	1.9	1.9	1.9	1.9	1.8	1.8	1.8
1369	-0.8	-3.8	-3.8	-3.8	-3.8	-3.8	-3.8	-3.8		1369	2.1	2.1	2.1	2.1	2.1	1.6	1.6	1.6
1370	0	-3.4	-3.4	-3.4	-3.4	-3.4	-3.4	-3.4		1370	-0.2	-0.2	-0.2	-0.2	-2.4	-0.2	-0.2	-0.2
1371	0	-2.8	-2.8	-2.8	-2.8	-2.8	-2.8	-2.8		1371	-0.7	-0.7	-0.7	-0.7	-2.9	-0.7	-0.7	-0.7
1372	-2.2	-2.5	-2.5	-2.5	-2.5	-2.5	-2.5	-2.5		1372	-1.3	-1.3	-1.3	-2.2	-3.8	-2.2	-2.2	-2.2
1373	-2	-2	-2	-2	-2	-2	-2	-2		1373	-1.7	-1.7	-1.7	-2.7	-4.2	-2.7	-2.7	-2.7
1374	-2	-2	-2	-2	-2	-2	-2	-2		1374	-1.4	-1.4	-1.4	-3.2	-3.9	-3.2	-3.2	-3.2
1375	-2	-2	-2	-2	-2	-2	-2	-2		1375	-0.4	-0.4	-0.4	-2.7	-2.5	-2.7	-2.4	-2.7
1376	-2	-2	-2	-2	-2	-2	-2	-2		1376	-1.6	-1.6	-1.6	-5.3	-7.8	-5.3	-2.2	-5.3
1377	-1.3	-1.3	-1.3	-1.3	-1.3	-1.3	-1.3	-1.3		1377	-1.9	-1.9	-1.9	-5.6	-7.9	-5.6	-1.9	-5.6
1378	-1.3	-1.3	-1.3	-1.3	-1.3	-1.3	-1.3	-1.3		1378	-0.4	-0.4	-0.4	-3.7	-5	-3.7	-0.4	-3.7
1379	-2.4	-2.4	-2.4	-2.4	-2.4	-2.4	-2.4	-2.4		1379	-0.7	-0.7	-0.7	-1.6	-1.6	-1.6	0	-1.6
1380	-1.3	-1.3	-1.3	-1.3	-1.3	-1.3	-1.3	-1.3		1380	-0.9	-0.9	-0.9	-0.9	-0.9	-0.9	0	-0.9
1381	-1.3	-1.3	-1.3	-1.3	-1.3	-1.3	-1.3	-1.3		1381	-0.9	-0.9	-0.9	-0.9	-0.9	-0.9	-1.3	-0.9
1382	-1.3	-1.3	-1.3	-1.3	-1.3	-1.3	-1.3	-1.3		1382	-0.9	-0.9	-0.9	-0.9	-0.9	-0.9	-1.4	-1.3
1383	0	0	0	0	0	0	0	0		1383	-0.4	-0.4	-0.4	-0.3	-0.3	-0.3	-1.7	-1.3
1384	0	0	0	0	0	0	0	0		1384	-0.1	-0.1	-0.1	-0.1	-0.1	-0.1	-1.1	-1.1
1385	-0.8	-0.8	-0.8	-0.8	-1.1	-1.1	-1.1	-1.1		1385	0.6	-0.9	-0.9	-0.9	0.7	-0.9	-0.9	0.3
1386	-0.9	-0.9	-0.9	-0.9	-1.2	-1.2	-1.2	-1.2		1386	0.6	-0.9	-0.9	-0.9	0.7	-0.9	-0.9	0.3
1387	-0.9	-0.9	-0.9	-0.9	-1.2	-1.2	-1.2	-1.2		1387	0.6	-0.9	-0.9	-0.9	0.6	-0.9	-0.9	0.6
1388	-0.9	-0.9	-0.9	-0.9	-1.2	-1.2	-1.2	-1.2		1388	0.2	-0.9	-0.9	-0.9	0.2	-0.9	-0.9	0.2
1389	-0.2	-0.2	-0.2	-0.2	-0.2	-0.2	-0.2	-0.2		1389	0.2	-0.9	-0.9	-0.9	0.2	-0.9	-0.9	0.2
1390	0.1	0.1	0.1	0.1	0.1	0.1	0.1	0.1		1390	0.2	-0.4	-0.4	-0.4	0.2	-0.4	-0.4	0.2
1391	0.1	0.1	0.1	0.1	0.1	0.1	0.1	0.1		1391	1.4	1.4	1.4	1.4	1.4	1.4	1.4	1.4
1392	0.1	0.1	0.1	0.1	0.1	0.1	0.1	0.1		1392	1.7	2.4	2.4	2.4	1.7	2.4	2.4	1.7
1393	-0.9	-0.9	-0.9	-0.9	-0.5	-0.5	-0.5	-0.5		1393	2.2	1.9	1.9	1.9	1.9	1.9	1.9	1.9
1394	-1.8	-1.8	-1.8	-1.8	-0.7	-0.7	-0.7	-0.7		1394	2.7	1.9	1.9	1.9	1.9	1.9	1.9	1.9
1395	-1.8	-2	-2	-2	-0.7	-0.7	-0.7	-0.7		1395	3	2.2	2.2	2.2	2.2	2.2	2.2	2.2
1396	-1.8	-1.8	-1.8	-1.8	-0.7	-0.7	-0.7	-0.7		1396	2.3	2.4	2.4	2.4	2.4	3.3	3.3	3.3
1397	-1.8	-1.8	-1.8	-1.8	-1	-1	-1	-1		1397	1.8	1.9	1.9	1.9	1.9	3	3	3
1398	-1.8	-1.8	-1.8	-1.8	-1.3	-1.3	-1.3	-1.3		1398	1.8	1.9	1.9	1.9	1.9	3	3	3
1399	-1.8	-1.8	-1.8	-1.8	-1.3	-1.3	-1.3	-1.3		1399	1.8	2.2	2.2	2.2	2.2	3	3.1	3.1
1400	-0.1	-1.3	-1.3	-1.3	-1.3	-1.3	-1.3	-1.3		1400	1.4	0.1	0.1	0.1	1.7	1.4	0.1	0.1
1401	1	-1.3	-1.3	-1.3	-1.3	-1.3	-1.3	-1.3		1401	0.7	0.1	0.1	0.1	1	0.7	0.1	0.1
1402	1	-1.3	-1.3	-1.3	-1.3	-1.3	-1.3	-1.3		1402	0.7	0.1	0.1	-2	-0.3	-0.4	-0.4	-0.4
1403	1	-0.9	-0.9	-0.9	-0.9	-0.9	-0.9	-0.9		1403	0.7	0.7	0.7	-3.2	-0.4	-1.3	-1.3	-1.3
1404	-3.4	-3.4	-3.4	-3.4	0.6	0.6	0.6	0.6		1404	0.7	0.7	0.7	-4.1	-0.4	-2.2	-2.2	-2.2
1405	-3.1	-3.1	-3.1	-3.1	0.4	0.4	0.4	0.6		1405	0.6	0.6	0.6	-4.8	-0.7	-2.9	-2.9	-2.9
1406	-3.1	-3.1	-3.1	-3.1	0.6	0.6	0.6	0.6		1406	0.3	0.3	0.3	-5.1	-1	-3.2	-3.2	-3.2
1407	-1.7	-1.7	-1.7	-1.7	-0.1	-0.1	-0.1	0.6		1407	0.7	0.7	0.7	-4.2	-1.3	-2.3	-2.3	-2.3
1408	0.3	0.3	0.3	0.3	-1	-1	-1	0.1		1408	0.7	0.7	0.7	-3.4	-0.4	-1.5	-1.5	-1.5
1409	-0.4	-0.4	-0.4	-0.4	-1	-1	-1	-0.4		1409	0.6	0.6	0.6	-0.9	0.6	0.6	0.6	0.6
1410	-1.2	-1.2	-1.2	-1.2	-1.2	-1.2	-1.2	-1.1		1410	0	0	0	0	0.2	0.2	0.2	0.2
1411	-2.1	-2.1	-2.1	-2.1	-1.9	-1.9	-1.9	-0.7		1411	-1.3	-1.3	-1.3	-1.1	-1.1	-1.1	-1.1	-1.1
1412	-4.8	-4.8	-4.8	-4.8	-3.3	-3.3	-3.3	-1.2		1412	-0.8	-0.8	-0.8	-0.8	-0.8	-0.8	-0.8	-0.8
1413	-3	-3	-3	-3	-2.9	-2.9	-2.9	-0.8		1413	-0.5	-0.5	-0.5	-0.8	-0.8	-0.8	-0.8	-0.8
1414	-2	-2	-2	-2	-2	-2	-2	-2		1414	-1.4	-1.5	-1.5	-0.3	-0.3	-0.3	-0.3	-0.3
1415	-2.1	-2.1	-2.1	-2.1	-2.1	-2.1	-2.1	-2.1		1415	-1.4	-1.5	-1.5	0.2	0.2	0.2	0.2	0.2
1416	-1.2	-1.2	-1.2	-1.2	-1.2	-1.2	-1.2	-1.2		1416	-1.4	-1.5	-1.5	0.1	0.2	0.1	0.1	0.2
1417	-0.4	-0.4	-0.4	-0.4	-0.4	-0.4	-0.4	-0.4		1417	-1.5	-1.5	-1.5	-0.5	-0.5	-0.5	-0.5	-0.5
1418	-0.5	-0.5	-0.5	-0.5	-0.5	-0.5	-0.5	-0.3		1418	-1.9	-1.9	-1.9	-0.3	-0.2	-0.3	-0.3	-0.2
1419	-0.3	-0.3	-0.3	-0.3	-0.3	-0.3	-0.3	-0.5		1419	-2.4	-2.4	-2.4	-2.4	-2.4	-2.4	-2.4	-2.4
1420	-0.3	-0.3	-0.3	-0.3	-0.3	-0.3	-0.3	0		1420	-2.9	-2.9	-2.9	-2.9	-2.9	-2.9	-2.9	-2.9
1421	-0.3	-0.3	-0.3	-0.3	-0.3	-0.3	-0.3	0		1421	-3.1	-3.1	-3.1	-3.1	-3.1	-3.1	-3.1	-3.1
1422	-0.1	-0.1	-0.1	-0.1	-0.1	-0.1	-0.1	0		1422	-3.1	-4	-4	-4	-4	-4	-4	-4
1423	-0.1	-0.1	-0.1	-0.1	-0.1	-0.1	-0.1	-0.4		1423	-3.1	-4.5	-4.5	-4.5	-4.5	-4.5	-4.5	-4.5
1424	0.1	0.1	0.1	0.1	-0.7	-0.7	-0.7	-0.7		1424	-3.1	-4.2	-4.2	-4.2	-4.2	-4.2	-4.2	-4.2
1425	-0.3	-0.4	-0.4	-0.4	-1.2	-1.2	-1.2	-1.1		1425	-2.7	-2.9	-2.9	-2.9	-2.9	-2.9	-2.9	-2.9
1426	0.3	0.4	0.4	0.4	-0.4	-0.4	-0.4	-0.4		1426	-2.2	-2.7	-2.7	-2.7	-2.7	-2.1	-2.7	-2.7
1427	-1.8	-1.7	-1.7	-0.7	-1.7	-1.4	-1.7	-1.7		1427	-2.5	-2.5	-2.5	-2.5	-2.5	-2.5	-2.5	-2.5
1428	-2.2	-2.1	-2.1	0.9	-2.1	0.3	-2.1	-2.1		1428	-1.5	-1.5	-1.5	-1.5	-1.5	-1.5	-1.5	-1.5
1429	-2.4	-2.4	-2.4	-2.4	-2.4	-2.4	-2.1	-2.1		1429	0.1	-0.1	-0.1	-0.1	-0.1	0.1	-0.1	-0.1
1430	-5.3	-5.3	-5.3	-5.3	-5.3	-5.3	-2.4	-2.4		1430	0.4	0.2	0.2	0.2	0.2	0.4	0.2	0.2
1431	-5.1	-7.1	-7.1	-7.1	-7.1	-7.1	-4.2	-4.2		1431	0.5	0.5	0.5	0.5	0.5	0.5	0.5	0.5
1432	-5.1	-7.3	-7.3	-7.3	-7.3	-7.3	-4.4	-4.4		1432	0.2	0.2	0.2	-1.4	0.2	0.2	0.2	0.2
1433	-5.1	-7.3	-7.3	-7.3	-7.3	-7.3	-4.4	-4.4		1433	0.5	0.5	0.5	0.1	0.5	0.5	0.5	0.5
1434	-5.1	-6.2	-6.2	-6.2	-6.2	-6.2	-3.3	-3.3		1434	0.7	0.7	0.7	0.7	0.7	0.7	0.7	0.7
1435	-3.9	-3.9	-3.9	-3.9	-3.9	-3.9	-1.4	-1.4		1435	0.7	0.7	0.7	0.7	0.7	0.7	0.7	0.7
1436	-2.3	-2.3	-2.3	-2.3	-1.1	-1.1	-0.6	-0.6		1436	-0.4	-0.4	-0.4	-0.4	-0.4	-0.4	-0.4	-0.4
1437	-2.3	-2.3	-2.3	-2.3	-0.1	-0.1	-0.1	-0.1		1437	-0.3	-0.3	-0.3	-0.3	-0.3	-0.3	-0.3	-0.3
1438	-2.3	-2.3	-2.3	-2.3	-0.1	-0.1	-0.1	-0.1		1438	-0.3	-0.3	-0.3	-0.1	-0.3	-0.3	-0.3	-0.3
1439	-2.3	-2.3	-2.3	-2.3	-0.1	-0.1	-0.1	-0.1		1439	-0.5	-0.5	-0.5	-0.1	-0.5	-0.5	-0.5	-0.5
1440	-1	-1	-1	-1	-0.1	-0.1	-0.1	-0.1		1440	-0.1	-0.1	-0.1	-0.1	-0.1	-0.1	-0.1	-0.1
1441	-0.8	-0.8	0.9	0.7	0.7	0.7	0.7	0.7		1441	-1.7	-1.7	-1.7	-0.1	-0.1	-0.1	-0.1	-0.1
1442	-0.8	-0.8	1	0.4	1.5	1.5	1.3	2.2		1442	-0.1	-0.1	-0.1	-0.1	-0.1	-0.1	-0.1	-0.1
1443	-0.8	-0.8	1	0.4	1.5	1.5	1.3	1.8		1443	-1.8	-1.8	-1.8	-1	-1	-1	-1	-1
1444	-0.8	-0.8	1.3	1.3	1.3	1.3	1.3	1.3		1444	-2.7	-2.4	-2.4	-1.1	-1.1	-1.1	-1.1	-1.1
1445	-0.2	-0.2	1.1	-0.2	1.1	1.1	1.1	1.1		1445	-1.7	-1.5	-1.5	-0.5	-0.5	-0.5	-0.5	-0.5
1446	0.1	0.1	0.1	0.1	0.1	0.1	0.1	1.3		1446	1.5	1.5	1.5	1.7	1.7	1.7	1.7	1.7
1447	-0.3	-0.3	-0.3	0.1	-0.3	-0.3	0.1	1.3		1447	1.4	1.4	1.4	1.4	1.4	1.4	1.4	1.4
1448	-3.3	-3.3	-3.3	-3.2	-3.3	-3.3	-3.3	-0.6		1448	-2.6	-2.6	-2.6	-2.6	-2.6	-2.6	-2.6	-2.6
1449	-6	-6	-6	-6	-6	-6	-6	-1.5		1449	-2.7	-4.8	-4.8	-4.8	-4.8	-4.8	-4.8	-4.8
1450	-6.2	-6.2	-6.2	-6.2	-6.2	-6.2	-6.2	-4		1450	-2.7	-4.8	-4.8	-4.8	-4.8	-4.8	-4.8	-4.8
1451	-6.2	-6.2	-6.2	-6.2	-6.2	-6.2	-6.2	-5.2		1451	-3.1	-3.6	-3.6	-3.6	-3.6	-3.6	-3.6	-3.6
1452	-6.2	-6.2	-6.2	-6.2	-6.2	-6.2	-6.2	-5.2		1452	-4.3	-4.3	-4.3	-4.3	-4.3	-4.3	-4.3	-4.3
1453	-6.2	-6.2	-6.2	-6.2	-6.2	-6.2	-6.2	-5.2		1453	-7.1	-7.1	-7.1	-7.1	-7.1	-7.1	-7.1	-7.1
1454	-5.1	-5.1	-5.1	-5.1	-5.1	-5.1	-5.1	-5.2		1454	-4.6	-4.6	-4.6	-4.6	-4.6	-4.6	-4.6	-4.6
1455	-4.2	-4.2	-4.2	-4.2	-4.2	-4.2	-4.2	-4.6		1455	-3	-3	-3	-3	-3	-3	-3	-3
1456	-3.3	-3.3	-3.3	-3.3	-3.3	-3.3	-3.3	-3.3		1456	-1.7	-1.7	-1.7	-1.7	-1.7	-1.7	-1.7	-1.7
1457	-0.7	-0.7	-0.7	-0.7	-0.7	-0.7	-0.7	-0.7		1457	-1.7	-1.7	-1.7	-1.7	-1.7	-1.7	-1.7	-1.7
1458	-1.2	-1.2	-1.2	-1.2	-1.2	-1.2	-1.1	-1.1		1458	-1.7	-1.7	-1.7	-1.7	-1.7	-1.7	-1.7	-1.7
1459	-1.2	-1.2	-1.2	-1.2	-1.2	-1.2	-1.1	-1.1		1459	-1.7	-1.7	-1.7	-1.7	-1.7	-1.7	-1.7	-1.7
1460	-0.8	-0.8	-0.8	-0.8	-0.8	-0.8	-0.8	-0.8		1460	-1.7	-1.7	-1.7	-1.7	-1.7	-1.7	-1.7	-1.7
1461	-0.8	-0.8	-0.8	-0.8	-0.8	-0.8	-0.8	-0.8		1461	-0.5	-0.5	-0.5	-0.5	-0.5	-0.5	-0.5	-0.5
1462	-0.8	-0.8	-0.8	-0.8	-0.8	-0.8	-0.8	-0.8		1462	0.1	0.1	0.1	0.1	0.1	0.1	0.1	0.1
1463	-0.3	-0.3	-0.3	-0.3	-0.3	-0.3	-0.3	-0.3		1463	0.6	0.6	0.6	0.6	0.6	0.6	0.6	0.6
1464	0.7	0.7	0.7	0.7	0.7	0.7	-0.2	-0.2		1464	0.6	0.6	0.6	0.6	0.6	0.6	0.6	0.6
1465	0.3	0.3	0.3	0.3	0.3	0.3	-0.2	-0.2		1465	0.4	0.4	0.4	0.4	0.4	0.4	0.4	0.4
1466	-0.5	-0.5	-0.5	-0.5	-0.5	-0.5	-0.8	-0.8		1466	0.2	0.2	0.2	0.2	0.2	0.2	0.2	0.2
1467	-0.2	-0.2	0.4	0.4	0.4	0.4	-0.3	-0.3		1467	0.2	0.2	0.2	0.2	0.2	0.2	0.2	0.2
1468	-1.2	-1.2	0.4	0.4	0.4	0.4	0.4	0.4		1468	0.2	0.2	0.2	0.2	0.2	0.2	0.2	0.2
1469	-3.4	-3.4	-2.4	-2.4	-2.4	-2.4	-2.4	-2.4		1469	0.2	0.2	0.2	0.2	0.2	0.2	0.2	0.2
1470	-1.9	-1.9	-0.9	-0.9	-0.9	-0.9	-2.5	-2.5		1470	0.3	0.3	0.3	0.3	0.3	0.3	0.3	0.3
1471	-1.7	-1.7	0.3	0.3	0.3	0.3	-2.3	-2.3		1471	0.3	0.3	0.3	0.3	0.3	0.3	0.3	0.3
1472	-1.7	-1.7	1.5	0.9	1.5	1.5	-2.3	-2.3		1472	0.3	0.3	0.3	0.3	0.3	0.3	0.3	0.3
1473	-1.4	-1.4	1.5	0.9	1.5	1.5	-2.3	-2.3		1473	1.5	1.5	1.5	1.5	1.3	1.3	1.3	1.3
1474	-2.5	-2.5	-2.5	-2.5	-2.5	-2.5	-2.5	-2.5		1474	2.4	2.4	2.4	2.4	2.8	2.8	2.8	2.8
1475	-2.3	-2.3	-2.3	-2.3	-2.3	-2.3	-2.3	-2.3		1475	3.1	3.1	3.1	3.1	3.1	3.1	3.1	3.1
1476	-2.3	-2.3	-2.3	-2.3	-2.3	-2.3	-2.3	-2.3		1476	3.3	3.3	3.3	3.3	3.3	3.3	3.3	3.3
1477	-1	-1	-1	-1	-1	-1	-1.1	-1.1		1477	1.7	1.7	1.7	1.7	1.7	1.7	1.7	1.7
1478	0.6	0.6	0.6	0.6	0.6	0.6	0.6	0.6		1478	0.9	0.9	0.9	0.9	0.9	0.9	0.9	0.9
1479	0.6	0.6	0.6	0.6	0.6	0.6	0.6	0.6		1479	-1.4	-2.7	-2.7	-2.7	-2.7	-2.7	-2.7	-2.7
1480	1.1	1.1	1.1	1.1	1.1	1.1	1.1	1.1		1480	-2.7	-6.4	-6.4	-6.4	-6.4	-6.4	-6.4	-6.4
1481	-2.5	-2.5	-2.5	-2.5	-2.5	-2.5	-2.5	-2.5		1481	-3.1	-5.2	-5.2	-5.2	-5.2	-5.2	-5.2	-5.2
1482	-2.7	-2.7	-2.7	-2.7	-2.7	-2.7	-2.7	-2.7		1482	-4.9	-4.9	-4.9	-4.9	-4.9	-4.9	-4.9	-4.9
1483	-3.2	-3.2	-3.2	-3.1	-3.2	-3.2	-3.2	-3.2		1483	-5.3	-5.3	-5.3	-5.3	-5.3	-5.3	-5.3	-5.3
1484	-3.8	-3.8	-3.8	-3.2	-3.8	-3.8	-3.8	-3.8		1484	-5.3	-5.3	-5.3	-5.3	-5.3	-5.3	-5.3	-5.3
1485	-4.1	-4.1	-4.1	-3.2	-4.1	-4.1	-4.1	-4.1		1485	-4.6	-4.6	-4.6	-4.6	-4.6	-4.6	-4.6	-4.6
1486	-2.9	-2.9	-2.9	-2.9	-2.9	-2.9	-2.9	-2.9		1486	-3	-3	-3	-3	-3	-3	-3	-3
1487	-2.7	-2.7	-2.7	-2.7	-2.7	-2.7	-2.7	-2.7		1487	-1.7	-1.7	-1.7	-1.7	-0.6	-0.6	-0.6	-0.6
1488	-2.5	-2.5	-2.5	-2.5	-2.5	-2.5	-2	-2		1488	-1.7	-1.7	-1.7	-1.7	-1.6	-1.6	-1.6	-1.6
1489	-2	-2	-2	-2	-2	-2	-1.8	-1.8		1489	-1.7	-1.7	-1.7	-1.7	-1.8	-1.8	-1.8	-1.8
1490	-2	-2	-2	-2	-2	-2	-2.5	-2.5		1490	-1.7	-1.7	-1.7	-1.7	-1.8	-1.8	-1.8	-1.8
1491	-1.6	-1.6	-1.6	-1.6	-1.6	-1.6	-1.8	-1.8		1491	-0.5	-0.5	-0.5	-0.5	-1.2	-1.2	-1.2	-1.2
1492	-2.8	-2.8	-2.8	-2.9	-2.9	-2.9	-2.6	-2.6		1492	0.1	0.1	0.1	0.1	-0.3	-0.3	-0.3	-0.3
1493	-3.2	-3.2	-3.2	-3.3	-3.3	-3.3	-2.8	-2.8		1493	0.7	0.7	0.7	0.7	0.7	0.7	0.7	0.7
1494	-2.4	-2.4	-2.4	-2.4	-2.4	-2.4	-2.1	-2.1		1494	1.4	1.4	1.4	1.4	1.4	1.4	1.4	1.4
1495	-1.1	-1.1	-1.1	-2.1	-2.1	-2.1	-2.1	-2.1		1495	2.2	2.2	2.2	1.8	1.8	1.8	1.8	1.8
1496	-0.6	-0.6	-0.6	-1	-1	-1	-1	-1		1496	1.9	1.9	1.9	1.9	3.7	3.7	3.7	3.7
1497	-1.2	-1.2	-1.2	-1.2	-1.2	-1.2	-1.2	-1.2		1497	1.5	1.6	1.6	1.9	3.7	3.7	3.7	3.7
1498	-3.1	-3.1	-3.1	-3.1	-3.1	-3.1	-3.1	-3.1		1498	1.5	1.6	1.6	1.9	3.7	3.7	3.7	3.7
1499	-6.5	-6.5	-6.5	-5.6	-5.6	-5.6	-5.6	-5.6		1499	1.5	1.6	1.6	1.9	4	4	4	4
1500	-6.3	-6.3	-6.3	-5.8	-5.8	-5.8	-5.8	-5.8		1500	1.5	1.6	1.6	1.9	4	4	4	4
1501	-4.3	-4.3	-4.3	-4.3	-4.3	-4.3	-4.3	-4.3		1501	1.5	1.6	1.6	1.9	3.8	3.8	3.8	3.8
1502	-1.7	-1.7	-1.7	-1.7	-1.5	-1.5	-1.5	-1.5		1502	1.5	1.6	1.6	1.9	3.7	3.7	3.7	3.7
1503	-1.2	-1.2	-1.2	-1.2	-1.2	-1.2	-1.2	-1.2		1503	1.5	1.6	1.6	1.9	3.5	3.5	3.5	3.5
1504	-5	-2.7	-5	-5	-2.1	-2.1	-2.1	-2.1		1504	1.3	1.3	1.3	1.3	1.3	1.3	1.3	1.3
1505	-5.4	-3.1	-5.4	-5.4	-2.1	-2.1	-2.1	-2.1		1505	1.3	1.3	1.3	1.3	1.3	1.3	1.3	1.3
1506	-5.4	-3.1	-5.4	-5.4	-2.1	-2.1	-2.1	-2.1		1506	0.8	0.8	0.8	0.8	0.8	0.8	0.8	0.8
1507	-5.4	-3.1	-5.4	-5.4	-2.1	-2.1	-2.1	-2.1		1507	-2.2	-2.2	-2.2	-2.2	-2.2	-2.2	-2.2	-2.2
1508	-5.4	-3.1	-5.4	-5.4	-2.1	-2.1	-2.1	-2.1		1508	-3.2	-3.8	-3.8	-3.8	-3.8	-3.8	-3.8	-3.8
1509	-3.7	-1.9	-3.7	-3.7	-1.6	-1.6	-1.6	-1.6		1509	-7.7	-4.2	-4.2	-4.2	-4.2	-4.2	-4.2	-4.2
1510	-3.6	-3.6	-3.6	-2.4	-3.6	-3.6	-3.6	-3.6		1510	-6	-4.2	-4.2	-4.2	-4.2	-4.2	-4.2	-4.2
1511	-3.4	-3.4	-3.4	-2.2	-3.4	-3.4	-3.4	-3.4		1511	-3.5	-3.5	-3.5	-3.5	-3.5	-3.5	-3.5	-3.5
1512	-3.4	-3.4	-3.4	-2.2	-3.4	-3.4	-3.4	-3.4		1512	-1.4	-1.4	-1.4	-1.4	-1.4	-1.4	-1.4	-1.4
1513	-2.1	-2.1	-2.1	-1.3	-2.1	-2.1	-2.1	-2.1		1513	-5.9	-2.2	-2.2	-2.2	-2.2	-2.2	-2.2	-2.2
1514	-2	-2	-2	-2	-2	-2	-2	-2		1514	-6.3	-2.2	-2.2	-2.2	-2.2	-2.2	-2.2	-2.2
1515	-1.8	-1.8	-1.8	-1.8	-1.8	-1.7	-2.4	-2.4		1515	-6.3	-2.2	-2.2	-2.2	-2.2	-2.2	-2.2	-2.2
1516	-1.8	-1.8	-1.8	-1.8	-1.8	-1.7	-2.2	-2.2		1516	-6.3	-2.2	-2.2	-2.2	-2.2	-2.2	-2.2	-2.2
1517	-2.5	-2.5	-2.5	-2.5	-2.5	-2.4	-4.8	-4.8		1517	-6.3	-2.2	-2.2	-2.2	-2.2	-2.2	-2.2	-2.2
1518	-2.4	-2.4	-2.4	-2.4	-2.4	-2.3	-4.5	-4.5		1518	-5.4	-1.6	-1.6	-1.6	-1.6	-1.6	-1.6	-1.6
1519	-1.2	-1.2	-1.2	-1.2	-1.2	-1.1	-2.9	-2.9		1519	-0.5	-0.2	-0.2	-0.2	-0.1	-0.1	-0.1	-0.1
1520	-5.3	-5.3	-5.3	-5.3	-5.3	-5.3	-5.3	-5.3		1520	0.5	0.5	0.5	0.5	0.6	0.6	0.6	0.6
1521	-6.3	-6.3	-6.3	-6.3	-6.3	-8.5	-8.2	-8.2		1521	0.5	0.5	0.5	0.5	0.6	0.6	0.6	0.6
1522	-6.5	-6.5	-6.5	-6.5	-6.5	-11.1	-10.6	-10.6		1522	0.8	0.8	0.8	0.8	0.8	0.8	0.8	0.8
1523	-6.5	-6.5	-6.5	-6.5	-6.5	-10.9	-10.4	-10.4		1523	0.8	0.8	0.8	0.8	0.8	0.8	0.8	0.8
1524	-5.9	-5.9	-5.9	-5.9	-5.9	-7.1	-6.8	-6.8		1524	1.4	1.4	1.4	1.4	1.4	1.4	1.4	1.4
1525	-3.3	-3.3	-3.3	-3.4	-3.4	-3.4	-3.4	-3.4		1525	3.4	3.3	3.3	3.4	3.4	0.3	3.4	3.4
1526	0.7	0.7	0.7	0.7	0.7	0.7	0.7	0.7		1526	0	0	0	0.8	0	-2	0	0
1527	-1.2	0	0	0	0	0	0	0		1527	-0.2	-0.2	-0.2	0.5	-0.2	-2.1	-0.2	-0.2
1528	-1.2	-3.1	-3.1	-2.2	-2.2	-2.2	-2.2	-2.2		1528	0.3	0.9	0.9	0.5	0.9	-2.1	0.9	0.9
1529	-1.2	-2.9	-2.9	-2.4	-2.4	-2.4	-2.4	-2.4		1529	0.3	1.1	1.1	0.5	1.1	-2.1	1.1	1.1
1530	-1.3	-2.9	-2.9	-2.4	-2.4	-2.4	-2.4	-2.4		1530	0.3	1.1	1.1	0.5	1.1	-1.8	1.1	1.1
1531	-1.3	-1.6	-1.6	-1.6	-1.6	-1.6	-1.6	-1.6		1531	0.1	0.6	0.6	0.3	0.9	-1.8	0.9	0.9
1532	-1.3	-0.1	-0.1	-0.1	0	0	0	0		1532	-3.2	-3.3	-3.3	-3.3	-3.3	-3.8	-3.3	-3.3
1533	-1.3	-0.1	-0.1	-0.1	0	0	0	0		1533	-3.6	-3.7	-3.7	-3.7	-3.7	-3.7	-3.7	-3.7
1534	-1	0.2	0.2	0.2	0.1	0.1	0.1	0.1		1534	-3.8	-3.9	-3.9	-3.9	-3.9	-3.9	-3.9	-3.9
1535	-1	-0.1	0.2	0.2	0.1	0.1	0.1	0.1		1535	-3.8	-5.4	-5.4	-5.4	-5.4	-5.4	-5.4	-5.4
1536	-1	-0.2	-0.1	-0.1	0.3	0.3	0.3	0.3		1536	-3.3	-5.7	-5.7	-5.7	-5.7	-5.7	-5.7	-5.7
1537	-1	-0.4	-0.3	-0.3	0.3	0.3	0.3	0.3		1537	-1.9	-5.7	-5.7	-5.7	-5.7	-5.7	-5.7	-5.7
1538	-0.9	-0.9	0.2	-0.9	-0.9	-0.9	-0.9	-0.9		1538	-3.5	-4.9	-4.9	-4.9	-7.8	-4.9	-4.9	-4.9
1539	-1.9	-1.9	0.2	-1.9	-1.9	-1.9	-1.9	-1.9		1539	-3.8	-4.4	-4.4	-4.4	-8.1	-4.4	-4.4	-4.4
1540	-3.1	-3.5	-2	-4.1	-4.1	-4.1	-4.1	-4.1		1540	-3.7	-4.3	-4.3	-4.3	-8	-4.3	-4.3	-4.3
1541	-3.5	-7	-0.5	-3.5	-3.5	-3.5	-3.5	-3.5		1541	-2.3	-2.9	-2.9	-2.9	-6.6	-2.9	-2.9	-2.9
1542	-3.5	-5.6	0.2	-3.5	-3.5	-3.5	-3.5	-3.5		1542	-1.3	-0.5	-0.5	-0.5	-3.1	-0.5	-0.5	-0.5
1543	-2.8	-2.8	-0.2	-2.8	-2.8	-2.8	-2.8	-2.8		1543	-1.3	-0.4	-0.4	-0.4	-0.6	-0.4	-0.4	-0.4
1544	-1.6	-1.6	0.9	-1.6	-1.6	-1.6	-1.6	-1.6		1544	-1.3	0.3	0.3	0.3	-0.5	0.3	0.3	0.3
1545	0.2	0.2	0.2	0.2	0.2	0.2	0.2	0.2		1545	-1.3	0.3	0.3	0.3	-0.5	0.3	0.3	0.3
1546	0.2	0.2	0.2	0.2	0.2	-1	-1	-1		1546	-1.3	0.3	0.3	0.3	-0.1	0.3	0.3	0.3
1547	0.2	0.2	0.2	0.2	0.2	-1.2	-1.2	-1.2		1547	-0.2	0.3	0.3	0.3	0.3	0.3	0.3	0.3
1548	-0.4	-0.4	-0.4	-0.4	-0.4	-1.2	-1.2	-1.2		1548	0.8	0.3	0.3	0.3	0.3	0.3	0.3	0.3
1549	-2.4	-2.9	-2.9	-2.9	-2.9	-2.2	-2.2	-2.2		1549	1	1.5	1.5	1.5	1.5	1.5	1.5	1.5
1550	-2.2	-2.2	-2.2	-2.2	-2.2	-2	-2	-2		1550	0.6	0.6	0.6	0.6	2.1	2.1	2.1	2.1
1551	-2.1	-2.1	-2.1	-2.1	-2.1	-2	-2	-2		1551	0.4	0.4	0.4	0.4	3.3	3.3	3.3	3.3
1552	-2.6	-2.6	-2.6	-2.6	-2.6	-2.5	-2.5	-2.5		1552	1.2	1.2	1.2	1.2	3.3	3.3	3.3	3.3
1553	-1.5	-1.5	-1.5	-1.5	-1.5	-1.4	-1.4	-1.4		1553	1.3	1.3	1.3	1.3	3.3	3.3	3.3	3.3
1554	-1.2	-1.2	-1.2	-1.2	-1.2	-1.1	-1.1	-1.1		1554	-2.6	-2.6	-2.6	-2.6	-0.3	-0.3	-0.3	-0.3
1555	-1.1	-1.1	-1.1	-1.1	-1.1	-1.2	-1.2	-1.2		1555	-2.7	-2.7	-2.7	-3.8	-0.3	-0.3	-0.3	-0.3
1556	-1.1	-1.1	-1.1	-1.1	-1.1	-1.2	-1.2	-1.2		1556	-4.8	-4.8	-4.8	-5	-4.8	-4.8	-4.8	-4.8
1557	-0.9	-1.9	-1.9	-1.9	-1.9	-2.6	-2.6	-2.6		1557	-4.5	-4.5	-4.5	-4.5	-4.5	-4.5	-4.5	-4.5
1558	-1.3	-0.1	-0.1	-0.1	-0.1	-3.2	-3.2	-3.2		1558	-3.8	-3.8	-3.8	-3.8	-3.8	-3.8	-3.8	-3.8
1559	-1.3	-1.7	-1.7	-1.7	-1.7	-3.2	-3.2	-3.2		1559	-3.4	-3.4	-3.4	-3.4	-3.4	-3.4	-3.4	-3.4
1560	-2	-1.7	-1.7	-1.7	-1.7	-3.2	-3.2	-3.2		1560	-4.5	-4.5	-4.5	-2.9	-4.5	-4.5	-4.5	-4.5
1561	-2	-1.7	-1.7	-1.7	-1.7	-3.2	-3.2	-3.2		1561	-5.3	-5.3	-5.3	-3.4	-5.3	-5.3	-5.3	-5.3
1562	-2	-2.9	-2.9	-2.9	-2.9	-3.2	-3.2	-3.2		1562	-4.1	-4.1	-4.1	-2.9	-4.1	-4.1	-4.1	-4.1
1563	-1.4	-4.7	-4.7	-4.7	-4.7	-6.7	-6.7	-6.7		1563	-2.3	-2.3	-2.3	-2.9	-2.3	-2.9	-2.3	-2.3
1564	-0.5	-4.3	-4.3	-4.3	-4.3	-5.7	-5.7	-5.7		1564	-1.1	-1.1	-1.1	-2.3	-0.9	-1.1	-1.1	-1.1
1565	-1	-3.6	-3.6	-3.6	-3.6	-3.6	-3.6	-3.6		1565	-1.1	-1.1	-1.1	-1.1	-1	-1.1	-1.1	-1.1
1566	-1.3	-3.9	-3.9	-3.9	-3.9	-3.9	-3.9	-3.9		1566	-2.2	-2.2	-2.2	-2.2	-2.2	-2.2	-2.2	-2.2
1567	-1	-3.6	-3.6	-3.6	-3.6	-3.6	-3.6	-3.6		1567	-6.2	-6.2	-6.2	-5.8	-6.2	-6.2	-6.2	-6.2
1568	-1	-3.6	-3.6	-3.6	-3.6	-3.6	-3.6	-3.6		1568	-5	-5	-5	-5	-5	-5	-5	-5
1569	-0.4	-2.8	-2.8	-2.8	-2.8	-2.8	-2.8	-2.8		1569	-2.9	-2.9	-2.9	-2.9	-2.9	-2.9	-2.9	-2.9
1570	-0.4	-1.2	-1.2	-1.2	-1.2	-1.2	-1.2	-1.2		1570	-2.8	-2.8	-2.8	-2.8	-2.8	-2.8	-2.8	-2.8
1571	-0.7	-0.7	0	-0.7	-0.7	-0.7	-0.7	-0.7		1571	-0.8	-0.8	-0.8	-0.8	-0.8	-0.8	-0.8	-0.8
1572	-0.7	-1	0.3	-1	-1	-1	-1	-1		1572	-0.2	-0.2	-0.2	-0.2	-0.2	-0.2	-0.2	-0.2
1573	-0.7	-1	0	-1	-1	-1	-1	-1		1573	-0.2	0.2	0.2	0.2	0.7	0.2	0.2	0.2
1574	-0.3	-0.3	-0.2	-0.3	-0.3	-0.3	-0.3	-0.3		1574	0	0.3	0.3	0.3	0.6	0.3	0.3	0.3
1575	-0.3	-0.3	-0.8	-0.3	-0.3	-0.3	-0.3	-0.3		1575	0.6	0.3	0.3	0.3	0.6	0.3	0.3	0.3
1576	0	-0.4	-0.4	-0.4	-0.4	-0.4	-0.4	-0.4		1576	-0.3	-0.3	-0.3	-0.3	-0.3	-0.3	-0.3	-0.3
1577	0.6	-0.2	-0.2	-0.2	-0.2	-0.2	-0.2	-0.2		1577	-1.8	-1.8	-1.8	-1.8	-1.8	-1.8	-1.8	-1.8
1578	0.6	-0.2	-0.2	-0.2	-0.2	-0.2	-0.2	-0.2		1578	-3.2	-3.2	-3.2	-3.2	-3.2	-3.2	-3.2	-3.2
1579	0.6	-0.2	-0.2	-0.2	-0.2	-0.2	-0.2	-0.2		1579	-3.8	-3.8	-4.2	-3.8	-3.8	-3.8	-3.8	-3.8
1580	0.6	0.5	0.5	0.5	0.5	0.5	0.5	0.5		1580	-3.8	-3.8	-4.7	-3.8	-3.8	-3.8	-3.8	-3.8
1581	0.6	0.6	0.6	0.6	0.6	0.6	0.6	0.6		1581	-3.8	-3.8	-4.4	-3.8	-3.8	-3.8	-3.8	-3.8
1582	0.6	0.6	0.6	0.6	0.6	0.6	0.6	0.6		1582	-2.8	-2.8	-3	-2.9	-2.8	-2.8	-2.8	-2.8
1583	-0.4	-0.4	-0.4	-0.4	-0.4	-0.4	-0.4	-0.4		1583	-1.6	-1.6	-0.3	-0.3	-0.3	-0.3	-0.3	-0.3
1584	-0.2	-0.2	-0.2	-0.2	-0.2	-0.2	-0.2	-0.2		1584	-2.1	-2.1	-0.7	0.1	0.5	0.5	0.5	0.5
1585	-0.2	-0.2	-0.2	-0.2	-0.2	-0.2	-0.2	-0.2		1585	-2	-2	-2	-0.1	0.3	0.3	0.3	0.3
1586	1.1	1.1	1.1	1.1	1.1	1.1	1.1	1.1		1586	-4.4	-4.4	-4.8	-2.5	-0.2	-0.2	-0.2	-0.2
1587	2.1	2.1	2.1	2.1	2.1	2.1	2.1	2.1		1587	-7.7	-7.7	-8	-5.1	-3.3	-3.3	-3.3	-3.3
1588	1.3	1.3	1.3	1.3	1.3	0.9	0.9	0.9		1588	-7.3	-7.3	-7.8	-5.5	-3.5	-3.5	-3.5	-3.5
1589	0.3	0.3	0.3	0.3	0.3	-0.8	-0.8	-0.8		1589	-5.9	-5.9	-5.9	-5	-4.3	-4.3	-2.7	-2.7
1590	-0.1	-0.1	-0.1	-0.1	-0.2	-1.2	-1.2	-1.2		1590	-5.2	-5.9	-5.9	-5.9	-4.5	-4.5	-1.9	-1.9
1591	-0.4	-0.4	-0.4	-0.4	-0.5	-0.4	-0.4	-0.4		1591	-5.2	-7.3	-7.3	-7.3	-5.2	-5.2	-2.5	-2.5
1592	-0.3	-0.3	-0.3	-0.3	-0.4	-0.3	-0.3	-0.3		1592	-4.6	-6.9	-6.9	-6.9	-4.8	-4.8	-2.1	-2.1
1593	-0.3	-0.3	-0.3	-0.3	-0.4	-0.3	-0.3	-0.3		1593	-2.6	-4.3	-4.3	-4.3	-2.8	-2.8	-1.4	-1.4
1594	-2.2	-2.2	-2.2	-2.2	-2.3	-2.2	-2.2	-2.2		1594	-0.6	-0.3	-0.3	-0.3	-0.3	-0.3	-0.8	-0.8
1595	-1.8	-1.8	-1.8	-1.8	-2	-2	-1.8	-1.8		1595	0.4	0.4	0.4	0.4	0.4	0.4	0.4	0.4
1596	-3.4	-3.4	-3.4	-3.4	-3	-3.3	-3.4	-3.4		1596	0.9	0.9	0.9	0.9	0.9	0.9	0.9	0.9
1597	-3.6	-3.6	-3.6	-3.6	-3.2	-4.2	-3.6	-3.6		1597	-3	-3	-3	-3	-3	-3	-3	-3
1598	-3.6	-3.6	-3.6	-3.6	-2.7	-3.6	-3.6	-3.6		1598	-3.7	-3.7	-3.7	-3.7	-3.7	-3.7	-3.7	-3.7
1599	-2.7	-2.7	-2.7	-2.7	-2.2	-2.9	-2.7	-2.7		1599	-6.1	-6.1	-6.1	-6.1	-6.1	-6.1	-6.1	-6.1
1600	-1	-1	-1	-1	-1	-2.2	-1	-1		1600	-7.2	-7.2	-7.2	-7.2	-7.2	-7.2	-7.2	-7.2
1601	0	0	0	0	0	-0.8	0	0		1601	-6	-6	-6	-6	-6	-6	-6	-6
1602	-0.2	-0.2	-0.2	-0.2	-0.2	-0.2	-0.2	-0.2		1602	-3	-3	-3	-3	-3	-3	-3	-3
1603	-0.2	-0.2	-0.2	-0.2	-0.2	-0.2	-0.2	-0.2		1603	-2.3	-2.3	-2.3	-2.3	-2.3	-2.3	-2.3	-2.3
1604	-0.2	-0.2	-0.2	-0.2	-0.2	-0.2	-0.2	-0.2		1604	-1.5	-1.5	-1.5	-1.5	-1.5	-1.5	-1.5	-1.5
1605	-0.5	-0.5	-0.5	-2	-2	-2	-2	-2		1605	-0.9	-0.9	-0.9	-0.9	-0.9	-0.9	-0.9	-0.9
1606	-1.6	-1.6	-1.6	-4.6	-4.6	-4.6	-4.6	-4.6		1606	-0.9	-0.9	-0.9	-0.9	-0.9	-0.9	-0.9	-0.9
1607	-3.6	-3.6	-3.6	-7.8	-7.8	-7.8	-7.8	-7.8		1607	-0.1	-0.1	-0.1	-0.1	-0.1	-0.1	-0.1	-0.1
1608	-3	-3	-3	-7.2	-7.2	-7.2	-7.2	-7.2		1608	-0.7	-0.7	-0.7	-0.7	-1.2	-1.2	-1.2	-1.2
1609	-1.8	-1.8	-1.8	-3.9	-3.9	-3.9	-3.9	-3.9		1609	-0.6	-0.6	-0.6	-0.6	-1.1	-1.1	-1.1	-1.1
1610	-2	-2	-2	-1.7	-1.7	-1.7	-1.7	-1.7		1610	0.3	0.3	-0.4	-1.2	-0.8	-0.8	-0.8	-0.8
1611	-2.5	-2.5	-2.5	-2.5	-2.5	-2.5	-2.5	-2.5		1611	0.3	0.3	-1.3	-2.1	-0.5	-0.5	-0.5	-0.5
1612	-2.2	-2.2	-2.2	-2.9	-2.9	-2.9	-2.9	-2.9		1612	0.3	0.3	-1.3	-2.1	0.5	0.5	0.5	0.5
1613	-2	-2	-2	-2.9	-2.9	-2.9	-2.9	-2.9		1613	-0.2	-0.2	-1.3	-2.9	-0.7	-0.7	-0.7	-0.7
1614	-2	-2	-2	-2.9	-2.9	-2.9	-2.9	-2.9		1614	-3	-3	-3	-3.4	-2	-2	-2	-2
1615	-0.7	-0.7	-0.7	-2.2	-2.2	-2.2	-2.2	-2.2		1615	-3	-3	-3	-2.4	-0.9	-0.9	-0.9	-0.9
1616	-0.5	1.1	1.1	-0.4	-0.4	-0.4	-0.4	-0.4		1616	-3.2	-3.2	-3.2	-1.3	-0.9	-0.9	-0.9	-0.9
1617	-0.5	0.4	0.4	0.4	0.4	0.4	0.4	0.4		1617	-3.2	-3.2	-3.2	-1.3	-0.9	-0.9	-0.9	-0.9
1618	-1.7	-1.3	-1.3	-1.3	-1.3	-1.3	-1.3	-1.3		1618	-3.2	-3.2	-3.2	-1.3	-0.9	-0.9	-0.9	-0.9
1619	-2.1	-1.7	-1.7	-1.7	-1.7	-1.7	-1.7	-1.7		1619	-3.2	-3.2	-3.2	-1.3	-0.9	-0.9	-0.9	-0.9
1620	-2.1	-1.7	-1.7	-1.7	-1.7	-1.7	-1.7	-1.7		1620	-2.8	-2.8	-2.8	-0.9	-0.9	-0.9	-0.9	-0.9
1621	-2.1	-1.7	-1.7	-2	-2	-2	-2	-2		1621	-0.5	-0.5	-0.5	-0.3	0	0	0	0
1622	-2	-1.7	-1.7	-2	-2	-2	-2	-2		1622	0	0	0	0	0.6	0.6	0.5	0.5
1623	-1.7	-1.4	-1.4	-1.7	-1.7	-1.7	-1.7	-1.7		1623	0.3	0.3	0.3	0.3	0.3	0.3	0.3	0.3
1624	-0.4	-0.4	-0.4	-0.4	-0.4	-0.4	-0.4	-0.4		1624	0.3	0.3	0.3	0.3	0.3	0.3	0.3	0.3
1625	-0.1	-0.2	-0.2	0	-0.1	0	0	0.3		1625	0.3	0.3	0.3	0.3	0.3	0.3	0.3	0.3
1626	-0.1	-0.2	-0.2	0	-0.1	0	0	1.2		1626	0.1	0.1	0.1	0.1	0.1	0.1	0.1	0.1
1627	0.5	0.5	0.5	1.1	1.1	1.1	1.1	1.2		1627	-0.4	-0.4	-0.4	-0.4	-0.4	-0.4	-0.4	-0.4
1628	-0.5	-0.6	-0.6	-0.5	-0.5	-0.5	-0.5	0.8		1628	-0.6	-0.6	-0.6	-0.6	-0.6	-0.6	-0.6	-0.6
1629	-1	-1	-1	-0.9	-0.9	-0.9	-0.9	0.5		1629	0	0	0	0	0	0	0	0
1630	-1	-1	-1	-0.9	-0.9	-0.9	-0.9	-0.2		1630	0.8	0.8	0.8	0.8	0.8	0.8	0.8	0.8
1631	-1	-1	-1	-0.9	-0.9	-0.9	-0.9	-0.5		1631	1	1	1	1	1	1	1	1
1632	-2.5	-2.5	-2.5	-0.6	-0.6	-0.6	-0.6	-0.7		1632	0.6	0.6	0.6	0.6	0.6	0.6	0.6	0.6
1633	-3.2	-3.2	-3.2	-0.7	-0.7	-0.7	-0.7	-0.7		1633	0	0	0	0	0	0	0	0
1634	-3.2	-3.2	-3.2	-2.4	-0.7	-0.7	-0.7	-0.7		1634	-1.2	-1.2	-1.2	-1.2	-0.5	-0.5	-0.5	-0.5
1635	-3.2	-3.2	-3.2	-0.8	-0.7	-0.7	-0.7	-0.7		1635	-0.9	-0.9	-0.9	-0.9	-0.2	-0.2	-0.2	-0.2
1636	-3	-3	-3	-0.5	-0.7	-0.7	-0.7	-0.7		1636	0	0	0	0	0	0	0	0
1637	-3.5	-3.5	-3.5	0.3	-0.7	-0.7	-0.7	-0.7		1637	-0.1	-0.1	-0.1	-0.1	-0.6	-0.6	-0.6	-0.6
1638	-6.5	-6.5	-6.5	0.3	0.3	0.3	0.3	0.3		1638	-0.5	-0.5	-0.5	-0.5	-1	-1	-1	-1
1639	-4.8	-4.8	-4.8	0.1	0.1	0.1	0.1	0.1		1639	-0.7	-0.7	-0.7	-0.7	-0.3	-0.3	-0.3	-0.3
1640	-3.6	-3.6	-3.6	-0.6	-0.6	-0.6	-0.6	-0.6		1640	-1.3	-1.3	-1.3	-1.3	0.2	0.2	0.2	0.2
1641	-1.8	-1.8	-1.8	-0.7	-0.7	-0.7	-0.7	-0.7		1641	-1.6	-1.6	-1.6	-1.6	-1	-1	-1	-1
1642	-1.4	-1.4	-1.4	-1.1	-1.1	-1.1	-1.1	-1.1		1642	-3.4	-3.4	-3.4	-3.4	-1.2	-1.2	-1.2	-1.2
1643	-1.4	-1.4	-1.4	-1.1	-1.1	-1.1	-1.1	-1.1		1643	-5.5	-5.5	-5.5	-5.5	-1.2	-1.2	-1.2	-1.2
1644	-1.4	-1.4	-1.4	-1.1	-1.1	-1.1	-1.1	-1.1		1644	-5.2	-5.2	-5.2	-5.2	-1.2	-1.2	-1.2	-1.2
1645	-1.4	-1.4	-1.4	-1.1	-1.1	-1.1	-1.1	-1.1		1645	-3.3	-3.3	-3.3	-3.3	-1.2	-1.2	-1.2	-1.2
1646	-1.4	-1.4	-1.4	-1.1	-1.1	-1.1	-1.1	-1.1		1646	-1.5	-1.5	-1.5	-1.5	-2.2	-2.2	-2.2	-2.2
1647	-0.6	-1.6	-1.6	-1.6	-1.6	-1.6	-1.6	-1.6		1647	-1.1	-1.1	-1.1	-1.1	-2.3	-2.3	-2.3	-2.3
1648	0.3	-1.6	-1.6	-1.6	-1.6	-1.6	-1.6	-1.6		1648	-0.4	-0.4	-0.4	-0.3	-2.3	-2.3	-2.3	-2.3
1649	0.1	-1.6	-1.6	-1.6	-1.6	-1.6	-1.6	-1.6		1649	-1.7	-1.7	-1.7	-0.7	-2.3	-2.3	-2.3	-2.3
1650	0	-1.6	-1.6	-1.6	-1.6	-1.6	-1.6	-1.6		1650	-1.8	-1.8	-1.8	-0.8	-2.3	-2.3	-2.3	-2.3
1651	0.6	-1.3	-1.3	-1.3	-1.3	-1.3	-1.3	-1.3		1651	-1.8	-1.8	-1.8	-0.8	-2.3	-2.3	-2.3	-2.3
1652	1.4	0.7	0.7	1.2	1.2	1.2	1.2	1.2		1652	-1.5	-1.5	-1.5	-0.7	-2	-2	-2	-2
1653	1.5	1.3	1.3	2.8	2.8	2.8	2.8	2.7		1653	0.7	0.7	0.7	0.5	1.3	1.3	1.3	1.3
1654	1.3	1.3	1.3	1.3	1.3	1.3	1.3	1.1		1654	-0.1	-0.1	-0.1	-0.1	-0.1	-0.1	-0.1	-0.1
1655	1.5	1.5	1.5	1.5	1.5	1.5	1.5	1.3		1655	-0.6	-0.6	-0.6	-0.6	-0.6	-0.6	-0.6	-0.6
1656	0.7	0.6	0.6	1.2	1.2	1.2	1.2	1.3		1656	-0.2	-0.2	-0.2	-0.2	-0.2	-0.2	-0.2	-0.2
1657	0.7	0.6	0.6	1.3	1.3	1.3	1.3	1.3		1657	0.3	0.3	0.3	0.3	0.3	0.3	0.3	0.3
1658	0	0	0	0.3	0.2	0.2	0.2	1.3		1658	0.3	0.3	0.3	0.3	0.3	0.3	0.3	0.3
1659	-0.3	-0.4	-0.4	0	-0.1	-0.1	-0.1	1.3		1659	-0.1	-0.1	-0.1	-0.1	-0.1	-0.1	-0.1	-0.1
1660	-0.1	-0.1	-0.1	0	-0.1	-0.1	-0.1	1.3		1660	-1.9	-1.9	-1.9	-1.9	0.3	-1.9	-1.9	-1.9
1661	-0.1	-0.1	-0.1	0	-0.1	-0.1	-0.1	1.3		1661	-1.7	-1.7	-1.7	-1.7	-0.1	-1.7	-1.7	-1.7
1662	0.7	0.7	0.7	0.7	0.6	0.6	0.6	1.1		1662	-1.8	-1.8	-1.8	-1.8	-0.6	-1.8	-1.8	-1.8
1663	1.1	1.1	1.1	0.8	1.1	1.1	0.8	0.8		1663	-1.4	-1.4	-1.4	-1.4	0.5	-1.4	-1.4	-1.4
1664	0.8	0.8	0.8	0.8	0.8	0.8	0.8	0.8		1664	-1.4	-1.4	-1.4	-1.4	-1.1	-1.4	-1.4	-1.4
1665	-2	-2	-2	-1.2	-3.8	-1	-1	-1		1665	-1.8	-1.8	-1.8	-1.8	-1.1	-1.4	-1.4	-1.4
1666	-3.6	-3.6	-3.6	-1.9	-5.6	-1.2	-2.7	-2.7		1666	-4.1	-4.6	-4.6	-4.6	-0.9	-3.9	-3.9	-3.9
1667	-3.6	-3.6	-3.6	-4.2	-5.6	-1.6	-2.6	-2.6		1667	-3.8	-4.8	-4.8	-4.8	-1.4	-4.1	-4.1	-4.1
1668	-3.6	-3.6	-3.6	-4.1	-5.6	-1.5	-3.4	-3.4		1668	-1.6	-1.8	-1.8	-1.8	-0.6	-1.7	-1.7	-1.7
1669	-3.6	-3.6	-3.6	-2.5	-5.6	-1.2	-4.2	-4.2		1669	-2	-2	-2	-2	-1.8	-1.8	-1.8	-1.8
1670	-3.6	-3.6	-3.6	-4.1	-5.6	-1.4	-3.8	-3.8		1670	-4.5	-2.2	-2.2	-2.2	-3.1	-3.1	-3.1	-3.1
1671	-3	-3	-3	-3.5	-5	-1.5	-2.7	-2.7		1671	-5.9	-3.2	-3.2	-3.2	-3.2	-3.2	-3.2	-3.2
1672	-2.2	-2.2	-2.2	-0.8	-2.6	-1.7	-2.6	-2.6		1672	-5.4	-2.7	-2.7	-2.7	-3.6	-3.6	-3.6	-3.6
1673	-2.2	-2.2	-2.2	-0.9	-2.2	-1.7	-0.9	-0.9		1673	-3.5	-2.3	-2.3	-2.3	-3.2	-3.2	-3.2	-3.2
1674	-1.6	-1.6	-3.3	-1.6	-1.6	-1.6	-1.6	-1.6		1674	-2.3	-2.3	-2.3	-2.3	-3.2	-3.2	-3.2	-3.2
1675	-2.6	-2.6	-4.9	-2.6	-2.6	-2.6	-2.6	-2.6		1675	-2.2	-2.2	-2.2	-2.2	-2.9	-2.9	-2.9	-2.9
1676	-2.6	-2.6	-4.7	-2.6	-2.6	-2.6	-2.6	-2.6		1676	-1.2	-1.2	-1.2	-1.2	-1.5	-1.5	-1.5	-1.5
1677	-1.9	-1.9	-5.1	-1.9	-1.9	-1.9	-1.9	-1.9		1677	-2.8	-2.8	-2.8	-2.8	-2.8	-2.8	-2.8	-2.8
1678	-1.6	-1.6	-6.7	-1.6	-1.6	-1.6	-1.6	-1.6		1678	-0.5	-0.5	-0.5	-0.5	-0.5	-0.5	-0.5	-0.5
1679	-2.9	-2.9	-6.9	-2.9	-2.9	-2.9	-2.9	-2.9		1679	0.3	0.3	0.3	0.3	0.1	0.1	0.6	0.6
1680	-4.3	-4.3	-6.9	-4.3	-4.3	-4.3	-4.3	-4.3		1680	0.3	0.3	0.3	0.3	0.1	0.1	0.4	0.4
1681	-4.9	-4.9	-6	-4.9	-4.9	-4.9	-4.9	-4.9		1681	-0.8	-0.8	0.3	0.3	0.1	0.1	0.4	0.4
1682	-6	-6	-5.2	-6	-6	-6	-6	-6		1682	-0.6	-0.6	0	0	0	0	0	0
1683	-5.5	-5.5	-4.9	-5.5	-5.5	-5.5	-5.5	-5.5		1683	-2.4	-2.4	0	0	0	0	0	0
1684	-4.3	-4.3	-4.3	-4.3	-4.3	-4.3	-4.3	-4.3		1684	-0.6	-0.6	0.3	0.3	0.3	0.3	0.7	0.7
1685	-3.5	-3.5	-3.5	-3.5	-3.5	-3.5	-3.5	-3.5		1685	-0.6	-0.6	0.2	0.2	0.2	0.2	0.2	0.2
1686	-0.9	-0.9	-0.9	-0.9	-0.9	-0.9	-0.9	-0.9		1686	-0.6	-0.6	-0.5	-0.5	-0.5	-0.5	-0.5	-0.5
1687	0.2	0.2	0.2	0.2	0.2	0.2	0.2	0.2		1687	-1.1	-1.1	-1.1	-1.1	-1.1	-1.1	-1.1	-1.1
1688	0.4	0.4	0.4	0.4	-0.1	-0.1	-0.1	-0.1		1688	-1.5	-1.5	-1.5	-1.5	-1.5	-1.5	-1.5	-1.5
1689	-1.1	-1.1	-1.1	-1.1	-1.6	-1.6	-1.6	-1.6		1689	-1.2	-1.2	-1.2	-1.2	-1.2	-1.2	-1.2	-1.2
1690	-0.7	-0.7	-0.7	-0.7	-1.2	-1.2	-1.2	-1.2		1690	-1.9	-2.1	-2.1	-2.1	-0.6	-1.9	-1.9	-1.9
1691	0.2	0.2	0.2	0.2	-0.3	-0.3	-0.3	-0.3		1691	-3.2	-3.2	-3.2	-3.2	-1.5	-1.7	-1.7	-1.7
1692	1.3	1.3	1.3	1.3	0.6	0.6	1.1	1.1		1692	-3.2	-3.2	-3.2	-3.2	-1.9	-1.6	-1.6	-1.6
1693	0	0	0	0	-0.3	-0.3	-0.2	-0.2		1693	-1.8	-1.8	-1.8	-1.8	-1.9	-3.3	-1.6	-1.6
1694	-1.3	-1.3	-1.3	-1.3	-1.3	-1.3	-0.5	-0.5		1694	-0.1	0	0	-1.1	-1.9	-2.8	-1.6	-1.6
1695	-1.5	-1.5	-1.5	-1.2	-1.5	-1	-5.2	-5.2		1695	-0.1	0	0	-1.1	-1.6	-1.7	-1.3	-1.3
1696	-1.6	-1.6	-1.6	0.4	-1.6	0	-5.7	-5.7		1696	-0.1	0	0	-0.5	-0.8	-0.8	-0.8	-0.8
1697	-1.6	-1.6	-1.6	-0.1	-1.6	-1.3	-6.5	-6.5		1697	0.4	-0.8	-0.8	-0.6	0.2	0.2	0.2	0.2
1698	-1.5	-1.5	-1.5	-0.3	-1.5	-1.2	-5.3	-5.3		1698	0.4	0.3	0.3	0.4	0.4	0.1	0.4	0.4
1699	-1.4	-1.4	-1.4	-0.3	-1.4	0	-3.5	-3.5		1699	0.3	0.5	0.5	1.2	0.2	0.1	0.2	0.2
1700	-1.4	-1.4	-1.4	-1.6	-1.4	0	-0.3	-0.3		1700	0.3	0.5	0.5	0.6	0.2	0.2	0.2	0.2
1701	-1.4	-1.4	-1.4	-1	-1.4	0.2	0	0		1701	0.3	0.4	0.4	0.4	0.2	0.2	0.2	0.2
1702	-1.4	-1.4	-1.4	-0.2	-1.4	0	0	0		1702	0.3	0.2	0.2	0.2	0.2	0.2	0.2	0.2
1703	-0.8	-0.8	-0.8	1.1	-0.8	1.3	1.3	1.3		1703	0.3	0.2	0.2	0.2	0.2	0.2	0.2	0.2
1704	0	0	-3.1	0.4	0	0.4	0.4	0.4		1704	0.2	0.2	0.2	0.2	0.2	0.2	0.2	0.2
1705	-2.3	-2.3	-3.8	-2.3	-2.3	-2.3	-2.3	-2.3		1705	-2.1	-2.1	-2.1	-2.1	-2.1	-2.1	-2.1	-2.1
1706	-4.1	-4.1	-4.4	-4.1	-4.1	-4.1	-4.1	-4.1		1706	-2.2	-2.2	-2.2	-2.2	-2.2	-2.2	-2.2	-2.2
1707	-4.7	-4.7	-6.3	-4.7	-4.7	-4.7	-4.7	-4.7		1707	-2.7	-2.7	-2.7	-2.7	-2.7	-2.7	-2.7	-2.7
1708	-6	-6	-5.9	-6	-6	-6	-6	-6		1708	-2.2	-2.2	-2.2	-2.2	-2.2	-2.2	-2.2	-2.2
1709	-6.3	-6.3	-5.4	-6.3	-6	-6	-6	-6		1709	-2.2	-2.2	-2.2	-2.2	-2.2	-2.2	-2.2	-2.2
1710	-6.1	-6.1	-5.1	-6.1	-6	-6	-6	-6		1710	-1.6	-1.6	-1.6	-1.6	-1.6	-1.6	-1.6	-1.6
1711	-6	-6	-5	-6	-6	-6	-6	-6		1711	-4.4	-4.4	-1.6	-1.6	-1.6	-1.6	-0.5	-0.5
1712	-5.2	-5.2	-4.2	-5.2	-5.2	-5.2	-5.2	-5.2		1712	-5.5	-5.5	-2.4	-2.4	-2.4	-2.4	-0.5	-0.5
1713	-2.3	-2.3	-2.3	-2.3	-2.3	-2.3	-2.3	-2.3		1713	-5.1	-5.1	-2	-2	-2	-2	-0.2	-0.2
1714	-0.7	-0.7	-0.7	-0.7	-0.7	-0.7	-0.7	-0.7		1714	-3.8	-3.8	-1.5	-1.5	-1.5	-1.5	-0.2	-0.2
1715	-0.8	-0.8	-0.8	-0.8	-0.8	-0.8	-0.8	-0.8		1715	-5.2	-5.2	-1.2	-1.2	-1.2	-1.2	0	0
1716	-0.8	-0.8	-0.8	-0.8	-0.8	-0.8	-1.2	-0.8		1716	-4	-4	-2.5	-2.5	-2.5	-2.5	-2.5	-2.5
1717	-0.8	-0.8	-0.8	-0.8	-0.8	-0.8	-1.2	-0.8		1717	-2.9	-2.9	-2.9	-2.9	-2.9	-2.9	-2.9	-2.9
1718	-0.8	-0.8	-0.8	-0.8	-0.8	-0.8	-1.1	-0.8		1718	-2.9	-2.9	-2.9	-2.9	-2.9	-2.9	-2.9	-2.9
1719	-0.8	-0.8	-0.8	-0.8	-0.8	-0.8	-1.4	-0.8		1719	-2.9	-3.8	-3.8	-3.8	-3	-3	-3	-3
1720	-0.8	-0.8	-0.8	-0.8	-0.8	-0.8	-0.8	-0.8		1720	-2.9	-2.9	-2.9	-2.9	-2.9	-2.9	-2.9	-2.9
1721	-3.4	-3.4	-3.4	-3.4	-3.4	-3.4	-3.4	-3.4		1721	-2.9	-2.9	-2.9	-2.9	-2.9	-2.9	-2.9	-2.9
1722	-1.7	-1.7	-1.7	-1.7	-1.7	-1.7	-2	-2		1722	-2.9	-2.9	-2.9	-2.9	-2.9	-2.9	-2.9	-2.9
1723	0.1	0.1	0.1	0.4	0.4	0.4	-1.7	-2.1		1723	-2.9	-2.8	-2.8	-1.5	-2	-2	-2	-2
1724	0.1	0.1	0.1	0.4	0.4	0.4	-3.3	-2.1		1724	-2.9	-2.8	-2.8	-1.2	-2	-2	-2	-2
1725	-1.6	-1.6	-1.6	-1.6	-1.6	-1.6	-2.1	-2.1		1725	-2.9	-2.8	-2.8	-1.2	-2	-2	-2	-2
1726	-2.3	-2.3	-2.3	-1.6	-1.6	-1.6	-1.7	-2.1		1726	-2.9	-2.8	-2.8	-1.2	-2	-2	-2	-2
1727	-2.3	-2.3	-2.3	-1.8	-1.8	-1.8	-1.7	-2.1		1727	-1.9	-1.8	-1.8	-0.9	-0.2	-0.2	-0.2	-0.2
1728	-2.3	-2.3	-2.3	-1.8	-1.8	-1.8	-1.4	-1.5		1728	0.6	1	1	1	-0.2	-0.2	-0.2	-0.2
1729	-1.8	-1.8	-1.8	-1.8	-1.8	-1.8	-1.4	-1.5		1729	-0.4	-0.3	-0.3	-1.3	-1.6	-0.2	-1.6	-1.6
1730	-1.8	-1.8	-1.8	-1.8	-1.8	-1.8	-0.4	-1.5		1730	0.6	1.3	1.3	0.4	-0.2	-0.2	-0.2	-0.2
1731	-1	-1	-1	-1	-1	-1	-0.7	-1.2		1731	1.2	0.6	0.6	0.6	-0.2	-0.2	-0.2	-0.2
1732	-1.3	-1.3	-1.3	-1.3	-1.1	-1.1	-1.1	-1		1732	1.5	0	0	0	0	0	0	0
1733	-1.7	-1.7	-1.7	-1.7	-1.1	-1.1	-1.1	-1		1733	1.1	0.2	0.2	0.2	0.2	0.2	0.2	0.2
1734	-1.9	-1.9	-1.9	-2	-1.1	-1.1	-1.1	-1		1734	1.1	1.1	1.1	1.1	1.1	1.1	1.1	1.1
1735	-2.4	-2.4	-2.4	-2.5	-1.1	-1.1	-1.1	-1		1735	0.2	0.2	0.2	0.2	0.2	0.2	0.2	0.2
1736	-1.9	-1.9	-1.9	-2	-1	-1	-1	-0.9		1736	0	0	0	0	0	0	0	0
1737	-1.9	-1.9	-1.9	-2.4	-1.1	-1.1	-1.1	-1.1		1737	-0.4	-0.4	-0.4	-0.4	-0.4	-0.4	-0.4	-0.4
1738	-2.1	-2.1	-2.1	-3	-2.1	-2.1	-2.1	-2.1		1738	-0.2	-0.2	-0.2	-0.2	-0.2	-0.2	-0.2	-0.2
1739	-5.7	-5.7	-5.7	-5	-5.7	-5.7	-5.7	-5.7		1739	0	0	0	0	0	0	0	0
1740	-5.9	-5.9	-5.9	-5.2	-5.9	-5.9	-5.9	-5.9		1740	0	0	0	0	0	0	0	0
1741	-5.9	-5.9	-5.9	-5.2	-5.9	-5.9	-5.9	-5.9		1741	-0.4	-0.4	-0.4	-0.4	-0.4	-0.4	-0.4	-0.4
1742	-5.1	-5.1	-5.1	-4.4	-5.1	-5.1	-5.1	-5.1		1742	-0.4	-0.4	-0.4	-0.4	-0.4	-0.4	-0.4	-0.4
1743	-2.4	-2.4	-2.4	-2.4	-2.4	-2.4	-2.4	-2.4		1743	-0.4	-0.4	-0.4	-0.4	-0.4	-0.4	-0.4	-0.4
1744	-0.7	-0.7	-0.7	-0.7	-0.7	-0.7	-0.7	-0.7		1744	-0.4	-0.4	-0.4	-0.4	-0.4	-0.4	-0.4	-0.4
1745	1	1	1.3	1	1.3	1.3	1.3	1.3		1745	0.1	0.1	0.1	0.1	0.1	0.1	0.1	0.1
1746	0.1	0.1	1.3	0.1	1.3	1.3	0.3	1.3		1746	-5.3	-5.3	-5.3	-5.3	-5.3	-5.3	-5.3	-5.3
1747	0.1	0.1	1.3	0.1	1.3	1.3	0.3	1.3		1747	-3.1	-3.1	-3.1	-3.2	-3.2	-3.2	-3.2	-3.2
1748	0.1	0.1	1.7	0.1	1.7	1.7	0.9	1.7		1748	-1.1	-1.1	-1.1	-1.2	-1.2	-1.2	-1.2	-1.2
1749	0.1	0.1	0.7	0.1	0.7	0.7	0.7	0.7		1749	-0.5	-0.5	-0.5	-1.8	-1.8	-1.8	-1.8	-1.8
1750	-1	-1	-1	-1	-1	-1	0.3	-1		1750	-0.4	-0.4	-0.4	-2.1	-2.1	-2.3	-2.1	-2.1
1751	-1.7	-1.7	-1.7	-1.7	-1.7	-1.7	0.3	-1.7		1751	-1.3	-1.3	-1.3	-1.8	-1.8	-1.9	-1.8	-1.8
1752	-1.7	-1.7	-1.7	-1.7	-1.7	-1.7	0.4	-1.7		1752	-0.8	-0.8	-0.8	-1.5	-1.5	-1.5	-1.5	-1.5
1753	-1.1	-1.1	-1.1	-1.1	-1.1	-1.1	1	-1.1		1753	-1.9	-1.9	-1.9	-1.9	-1.9	0.1	-1.9	-1.9
1754	1.5	1.5	-0.7	1.5	1.5	1.5	0.3	0.3		1754	-2.2	-2.2	-2.2	-2.2	-2.2	0.2	-2.2	-2.2
1755	1.5	1.5	-0.7	1.5	1.5	1.5	0.1	0.1		1755	-2.2	-2.2	-2.2	-2.8	-2.8	0.1	-2.8	-2.8
1756	1.5	1.5	-0.7	1.5	1.5	1.5	0.1	0.1		1756	-2.2	-2.2	-2.2	-2.2	-2.2	0	-2.2	-2.2
1757	1.3	1.3	-0.7	1.3	1.3	1.3	0.8	0.6		1757	-2.2	-2.2	-2.2	-2.2	-2.2	-0.1	-2.2	-2.2
1758	1.5	1.5	-0.2	1.5	1.3	1.5	0.5	0.5		1758	-1.1	-1.1	-1.1	-1.1	-1.1	-0.1	-1.1	-1.1
1759	1.5	1.5	0.7	1.5	1	1.5	0.2	0.2		1759	0.1	0.1	0.1	0.1	-0.1	-0.1	-0.1	-0.1
1760	-0.3	-0.3	-0.3	-0.3	-0.3	-0.3	-0.3	-0.3		1760	0.1	0.1	0.1	0.1	-0.1	-0.1	-0.1	-0.1
1761	-0.1	-0.1	-0.1	-0.1	0	-0.1	-0.1	-0.1		1761	0.1	0.1	0.1	0.1	-0.1	-0.1	-0.1	-0.1
1762	-0.1	-0.1	-0.1	-0.1	0	-0.1	-0.1	-0.1		1762	-0.6	-0.6	-0.6	-0.6	-0.1	-0.1	-0.1	-0.1
1763	-0.1	-0.1	-0.1	-0.1	0	-0.1	-0.1	-0.1		1763	-0.6	-0.6	-0.6	-0.6	0.8	0.8	0.8	0.8
1764	-0.1	-0.1	-0.1	-0.3	0	-0.1	-0.1	-0.1		1764	-0.6	-0.6	-0.6	-0.6	0.5	0.5	0.5	0.5
1765	-0.1	-0.1	-0.1	-0.1	0	-0.1	-0.1	-0.1		1765	-0.4	-0.4	-0.4	-0.4	-0.8	-0.8	-0.8	-0.8
1766	-0.1	-0.1	-0.1	-0.1	-0.1	-0.1	-0.1	-0.1		1766	-0.9	-0.9	-0.9	-0.9	-0.9	-0.9	-0.9	-0.9
1767	-0.3	-0.3	-0.3	-0.3	-0.3	-0.3	-0.3	-0.3		1767	-0.9	-0.9	-0.9	-0.9	-0.9	-0.9	-0.9	-0.9
1768	0	0	0	-0.1	-0.1	-0.1	-0.1	-0.1		1768	-0.9	-0.9	-0.9	-0.9	-0.9	-0.9	-0.9	-0.9
1769	-0.3	-0.3	-0.3	-0.3	-0.3	-0.3	-0.3	-0.3		1769	-1.8	-1.8	-1.8	-1.8	-2.7	-2.7	-2.7	-2.7
1770	0	0	0	-0.1	-0.1	-0.1	-0.1	-0.1		1770	-3.4	-3.4	-3.4	-3.4	-3.4	-3.4	-3.4	-3.4
1771	0	0	0	-0.1	-0.1	-0.1	-0.1	-0.1		1771	-4	-4	-4	-4	-3.9	-3.9	-3.9	-3.9
1772	0	0	0	-0.1	-0.1	-0.1	-0.1	-0.1		1772	-4.1	-4.1	-4.1	-4.1	-3.6	-3.6	-3.6	-3.6
1773	0	0	0	-0.1	-0.1	-0.1	-0.1	-0.1		1773	-3.8	-3.8	-3.8	-3.8	-3.6	-3.6	-3.6	-3.6
1774	0.3	0.3	0.3	0.3	0.3	0.3	0.3	0.3		1774	-2.8	-2.8	-2.8	-2.8	-3.6	-3.6	-3.6	-3.6
1775	0.3	0.3	0.3	0.3	0.3	0.3	0.3	0.3		1775	-1.9	-1.9	-1.9	-1.9	-3.1	-3.1	-3.1	-3.1
1776	0.4	0.4	0.4	0.4	0.4	0.4	0.4	0.4		1776	-1.6	-1.6	-1.6	-1.6	-2.3	-2.3	-2.2	-2.2
1777	0.4	-2	0.4	-2	0.4	0.4	0.4	0.4		1777	0	0	0	0	0	0	0	0
1778	1	-1.8	0.2	-1.8	0.2	0.2	0.7	0.7		1778	-2.2	-2.2	-2.2	0	0	0	0	0
1779	1.1	-1.8	0.1	-1.8	0.1	0.1	0.6	0.6		1779	-5.9	-5.9	-5.9	-3.4	-3.4	-3.4	-3.4	-3.4
1780	1.1	-1.8	0.1	-1.8	0.1	0.1	0.6	0.6		1780	-4.7	-4.7	-4.7	-2.2	-2.2	-2.4	-2.2	-2.2
1781	1.1	-1.8	0.1	-1.8	0.1	0.1	0.6	0.6		1781	-1.4	-1.4	-1.4	0	0	-0.1	0	0
1782	-0.3	-0.5	0.6	-0.5	0.6	0.6	1.1	1.1		1782	-0.8	-0.8	-0.8	-1	0	-0.4	0	0
1783	0.8	0.8	0.2	1	1	1	1.3	1.3		1783	-5	-5	-5	-2.5	-0.1	-0.9	-0.1	-0.1
1784	0.8	0.8	-0.4	0.8	0.8	0.8	0.6	0.6		1784	-5.5	-5.5	-5.5	-3.1	-0.9	-1.5	-0.9	-0.9
1785	0.8	0.8	-0.2	0.8	0.8	0.8	-4.7	-4.7		1785	-5.6	-5.7	-5.6	-3.1	-0.9	-1.5	-0.9	-0.9
1786	0.1	0.1	0	0.1	0.1	0.1	-5.6	-5.6		1786	-3.8	-3.8	-3.8	-2.8	-0.9	-1.2	-0.9	-0.9
1787	-0.4	-0.4	-1.1	-0.4	-0.4	-0.4	-5.6	-5.6		1787	-0.6	-0.6	-0.6	-0.6	-0.9	-0.9	-0.9	-0.9
1788	-0.2	-0.2	-0.9	-0.1	-1.6	-0.2	-5	-5		1788	-0.4	-0.4	-0.4	-0.4	0.3	0.3	0.3	0.3
1789	-3	-3	-3	-2.9	-2.6	-3	-3	-3		1789	-0.4	-0.4	-0.4	-0.4	1.1	1.1	1.1	1.1
1790	-3.5	-3.5	-3.5	-3.4	-3.2	-3.5	-3.5	-3.5		1790	-0.4	-0.4	-0.4	-0.4	0.9	0.9	0.9	0.9
1791	-3.3	-3.3	-3.3	-3.2	-2.9	-3.3	-3.3	-3.3		1791	-0.4	-0.4	-0.4	-0.4	0.3	0.3	0.3	0.3
1792	-3.3	-3.3	-3.3	-3.2	-2.9	-3.3	-3.3	-3.3		1792	0.1	-0.4	0.1	0.1	0.3	0.3	0.3	0.3
1793	-3.2	-3.2	-3.2	-3.1	-2.8	-3.2	-3.2	-3.2		1793	0.1	0.1	0.1	0.1	0.3	0.3	0.3	0.3
1794	-1.8	-1.8	-1.8	-1.7	-1.4	-1.8	-1.8	-1.8		1794	0.1	0.1	0.1	0.1	0.3	0.3	0.3	0.3
1795	-1.8	-1.8	-1.8	-0.8	-0.1	-0.8	-0.8	-0.8		1795	0.2	0.2	0.2	0.2	0.1	0.1	0.1	0.1
1796	-2.2	-2.2	-2.2	-1	-1	-1	-1	-1		1796	0.2	0.2	0.2	0.2	-2.4	-2.4	-2.4	-2.4
1797	-2.2	-2.2	-2.2	-1	-1	-1	-1	-1		1797	-3.6	-3.6	-3.6	-2.4	-5.3	-5.3	-5.3	-5.3
1798	-3.4	-3.4	-3.4	-0.5	-0.5	-0.5	-0.5	-0.5		1798	-3.4	-3.4	-3.4	-2.2	-5.8	-5.8	-5.8	-5.8
1799	-3.7	-3.7	-3.7	-0.3	-0.5	-0.5	-0.5	-0.5		1799	-3.4	-3.4	-3.4	-2.2	-6.2	-6.2	-6.2	-6.2
1800	-3.3	-3.3	-3.3	0.1	0.1	0.1	0.1	0.1		1800	-3.4	-3.4	-3.4	-2.2	-6.4	-6.4	-6.4	-6.4
1801	-2.4	-2.4	-2.4	1	1	1	1	1		1801	-3.4	-3.4	-3.4	-2.2	-5.9	-5.9	-5.9	-5.9
1802	-1	-1	-1	-0.7	-0.7	-0.7	-0.7	-0.7		1802	-2.1	-2.1	-2.1	-1.3	-4.1	-4.1	-4.1	-4.1
1803	-0.5	-0.5	-0.5	-1.2	-1.2	-1.2	-1.2	-1.2		1803	-1.7	-1.8	-1.8	-1.8	-1	-1	-1	-1
1804	-0.5	-0.5	-0.5	-1.4	-1.4	-1.4	-1.4	-1.4		1804	-4.8	-2.3	-2.3	-2.3	-1	-1	-1	-1
1805	-2	-2	-2	-2	-2	-2	-2	-2		1805	-3.8	-2	-2	-2	-1	-1	-1	-1
1806	-1.7	-1.7	-1.7	-1.8	-1.8	-1.8	-1.8	-1.8		1806	-1.5	-0.6	-0.6	-0.6	-0.1	-0.1	-0.7	-0.7
1807	-1.1	-0.8	-0.8	-0.8	-0.8	-0.8	-1.1	-1.1		1807	-1.7	0.1	0.1	0.1	0.1	0.1	-0.5	-0.5
1808	-1.3	-0.9	-0.9	-0.9	-0.9	-0.9	-1.3	-1.3		1808	-2.8	-0.3	-0.3	-0.3	-0.3	-0.3	-1	-1
1809	-0.7	-0.7	-0.7	-0.7	-0.7	-0.7	-0.7	-0.7		1809	-1.9	0	0	0	0	0	-1.3	-1.3
1810	-2.7	-2.7	-2.7	-2.7	-2.7	-2.7	-2.7	-2.7		1810	-2.3	-2.3	-2.3	-2.3	-2.3	-2.3	-2.3	-2.3
1811	-2.9	-2.9	-2.9	-2.9	-2.9	-2.9	-2.9	-2.9		1811	-4.7	-4.7	-4.7	-4.7	-2.7	-2.7	-2.7	-2.7
1812	-2.9	-2.9	-2.9	-2.9	-2.9	-2.9	-2.9	-2.9		1812	-5.1	-5.1	-5.1	-5.1	-2.9	-2.9	-2.9	-2.9
1813	-3.6	-3.9	-3.9	-2.9	-2.9	-2.9	-2.9	-2.9		1813	-5.1	-5.1	-5.1	-5.1	-2.9	-2.9	-2.9	-2.9
1814	-3.6	-3.6	-3.6	-2.9	-2.9	-2.9	-2.9	-2.9		1814	-5.1	-5.1	-5.1	-5.1	-2.9	-2.9	-2.9	-2.9
1815	-3.1	-2.9	-2.9	-2.9	-2.9	-2.9	-2.9	-2.9		1815	-4.4	-4.4	-4.4	-4.4	-2.9	-2.9	-2.9	-2.9
1816	-2.9	-2.9	-2.9	-2.9	-2.9	-2.9	-2.9	-2.9		1816	-1.7	-2.5	-1.7	-1.7	-2.3	-2.3	-2.3	-2.3
1817	-1.8	-1.8	-1.8	-1.3	-1.3	-1.3	-1.3	-1.3		1817	-1.7	-2.5	-1.7	-1.7	-1.3	-1.3	-1.3	-1.3
1818	-1.6	-1.6	-1.6	-0.5	-0.2	-0.2	-0.2	-0.2		1818	-1.7	-2	-1.7	-1.7	-0.4	-0.4	-0.4	-0.4
1819	-0.8	-0.8	-0.8	0.7	0.8	0.8	0.8	0.8		1819	-1.7	-1.7	-1.7	-1.7	-0.4	-0.4	-0.4	-0.4
1820	-0.3	-0.3	-0.3	0.7	1	1	1	1		1820	-0.5	-0.5	-0.5	-0.5	-0.4	-0.4	-0.4	-0.4
1821	1.4	1.4	1.4	0.7	1.7	1.7	1.7	1.7		1821	0.6	0.1	0.6	0.6	0.6	0.6	0.6	0.6
1822	2	2	2	0.7	2	2	2	2		1822	0.4	0.6	0.4	0.4	0.4	0.4	0.4	0.4
1823	0.4	0.4	0.4	0.4	0.4	0.4	0.4	0.4		1823	0.6	0.6	0.6	0.6	0.6	0.6	0.6	0.6
1824	0.2	0.2	0.2	0.3	0.2	0.2	0.2	0.2		1824	0.6	0.6	0.6	0.6	0.6	0.6	0.6	0.6
1825	0.6	0.6	0.6	0.6	0.6	0.6	0.6	0.6		1825	0.8	0.8	0.8	0.8	0.8	0.8	0.8	0.8
1826	0.6	0.6	0.6	0.6	0.6	0.6	0.6	0.6		1826	1	1	1	1	1	1	1	1
1827	-1.6	-1.6	-1.6	-1.6	-1.6	-1.6	-1.6	-1.6		1827	1	1	1	1	1	1	1	1
1828	-1.4	-1.4	-1.4	-1.4	-1.4	-1.4	-1.4	-1.4		1828	1.6	1.6	1.6	1.6	0.6	0.6	0.6	0.6
1829	-1.4	-1.4	-1.4	-1.4	-1.4	-1.4	-1.4	-1.4		1829	2.7	2.7	2.7	3.4	0.4	0.4	0.4	0.4
1830	-4.2	-4.2	-4.2	-4.2	-3.7	-1.4	-1.4	-1.4		1830	2.7	2.7	2.7	3.4	0.6	0.6	0.6	0.6
1831	-4	-4	-4	-4	-3.9	-1.4	-1.4	-1.4		1831	2.7	0.8	0.8	0.3	-3.2	-3.2	-3.2	-3.2
1832	-5	-5	-5	-5	-4	-3.3	-3.3	-3.3		1832	-0.3	-0.6	-0.6	-0.6	-3.2	-3.2	-3.2	-3.2
1833	-4.9	-4.9	-4.9	-4.9	-3.9	-3.2	-3.2	-3.2		1833	-0.1	-0.6	-0.6	-0.6	-3.2	-3.2	-3.2	-3.2
1834	-3.9	-3.9	-3.9	-3.9	-3.1	-1.6	-1.6	-1.6		1834	-0.1	-0.6	-0.6	-0.6	-3.2	-3.2	-3.2	-3.2
1835	-2.9	-2.9	-2.9	-2.9	-0.2	-0.2	-0.2	-0.2		1835	-0.1	-0.6	-0.6	-0.6	-2	-2	-2	-2
1836	-0.2	-0.2	-0.2	-0.2	-0.2	-0.2	-0.2	-0.2		1836	-1.2	-1.3	-1.3	-1.3	-1.3	-1.3	-1.3	-1.3
1837	-0.2	-0.2	-0.2	-0.2	-0.2	-0.2	-0.2	-0.2		1837	-1	-1.1	-1.1	-1.1	-1	-1	-1	-1
1838	-0.2	-0.2	-0.2	-0.2	-0.2	-0.2	-0.2	-0.2		1838	0.3	0	0	0	0	0	0	0
1839	-2.2	-2.2	-2.2	-2.2	-2.2	-2.2	-2.2	-2.2		1839	0.4	0	0	0	0	0	0	0
1840	-2.9	-2.9	-2.9	-2.9	-2.9	-2.9	-2.9	-2.9		1840	0.4	0.4	0.4	0.4	0.4	0.4	0.4	0.4
1841	-2.4	-2.4	-2.4	-2.4	-2.4	-2.4	-2.4	-2.4		1841	0.4	0.4	0.4	0.4	0.4	0.4	0.4	0.4
1842	-1.5	-1.5	-1.5	-1.5	-1.5	-1.5	-1.5	-1.5		1842	0.4	0.4	0.4	0.4	0.4	0.4	0.4	0.4
1843	-1.6	-1.6	-1.6	-1.5	-1.5	-1.5	-1.5	-1.5		1843	0.4	0.4	0.4	0.4	0.4	0.4	0.4	0.4
1844	-1.5	-1.5	-1.5	-1.5	-1.5	-1.5	-1.5	-1.5		1844	-2.7	-2.7	-2.7	-2.7	-2.7	-2.7	-2.7	-2.7
1845	-1.5	-1.5	-1.5	-1.5	-1.5	-1.5	-1.5	-1.5		1845	-1.9	-1.9	-1.9	-1.9	-1.9	-1.9	-1.9	-1.9
1846	-1.5	-1.5	-1.5	-1.5	-1.5	-1.5	-1.5	-1.5		1846	-0.7	-0.7	-0.7	-0.7	-1	-1	-1	-1
1847	-0.9	-0.9	-0.9	-0.9	-0.9	-0.9	-0.9	-0.9		1847	-0.7	-0.7	-0.7	-0.7	-1	-1	-1	-1
1848	-2.1	-2.1	-2.1	-1.1	-1.4	-2.1	-2.1	-2.1		1848	-0.7	-0.7	-0.7	-0.7	-1	-1	-1	-1
1849	-2.1	-2.1	-2.1	-1.1	-1.2	-2.1	-2.1	-2.1		1849	-0.7	-0.7	-0.7	-0.7	-1	-1	-1	-1
1850	-2.1	-2.1	-2.1	-1.1	-1.2	-2.1	-2.1	-2.1		1850	-0.7	-0.7	-0.7	-0.7	-1	-1	-1	-1
1851	-2.1	-2.1	-2.1	-1.1	-1.2	-2.1	-2.1	-2.1		1851	-0.1	-0.1	-0.1	-0.1	-0.4	-0.4	-0.8	-0.8
1852	-2.1	-2.1	-2.1	-1.4	-1.4	-2.1	-2.1	-2.1		1852	-0.9	-0.9	-0.9	-1.3	-0.9	-0.9	-2.1	-2.1
1853	-2.1	-2.1	-2.1	-1.5	-1.5	-2.1	-2.1	-2.1		1853	-2.2	-2.2	-2.2	-2.7	-2.2	-2.2	-2.3	-2.3
1854	-2	-2	-2	-1.5	-2	-2	-2	-2		1854	-2.5	-2.5	-2.5	-3	-2.5	-2.5	-2.1	-2.1
1855	-2	-2	-2	-1.5	-2	-2	-2	-2		1855	-2.9	-2.9	-2.9	-3	-2.6	-2.6	-2.4	-2.4
1856	-1.5	-1.5	-1.5	-1.5	-1.5	-1.5	-1.5	-1.5		1856	-5.3	-5.3	-5.3	-3	-3.3	-3.3	-3.2	-3.2
1857	-3.7	-3.7	-3.7	-3.7	-3.7	-3.7	-3.7	-3.7		1857	-4.8	-4.8	-4.8	-2.1	-3.5	-3.5	-2.7	-2.7
1858	-3.5	-3.5	-3.5	-3.5	-3.5	-3.5	-3.5	-3.5		1858	-4.4	-4.4	-4.4	-1.7	-2.6	-2.6	-3.7	-3.7
1859	-2.7	-2.7	-2.7	-2.7	-2.7	-2.7	-2.7	-2.7		1859	-4.4	-4.4	-4.4	-1.3	-2.6	-2.6	-2.4	-2.4
1860	-2.7	-2.7	-2.7	-2.7	-2.7	-2.7	-2.7	-2.7		1860	-3.8	-3.8	-3.8	-0.2	-1.3	-1.3	-1.3	-1.3
1861	-3	-3	-3	-3	-3	-2.7	-2.7	-2.7		1861	-0.7	-0.7	-0.7	0.1	0.8	0.8	0.8	0.8
1862	-3.4	-3.4	-3.4	-3.4	-3.4	-2.7	-2.7	-2.7		1862	1.2	1.2	1.2	1.2	1.6	1.6	1.6	1.6
1863	-2.6	-2.6	-2.6	-2.6	-2.6	-1.9	-1.9	-1.9		1863	0.4	0.4	0.4	0.4	0.4	0.4	0.4	0.4
1864	-1.3	-1.3	-1.3	-1.3	-1.3	-1.3	-1.3	-1.3		1864	0.1	0.1	0.1	0.1	0.1	0.1	0.1	0.1
1865	-0.5	-0.5	-0.5	-0.5	-0.5	0.1	0.1	0.1		1865	-1.7	-1.7	-1.7	-1.7	-1.7	-1.7	-1.7	-1.7
1866	0	0	0	0.8	0.8	0.8	0.8	0.8		1866	-2	-2	-2	-2	-2	-2	-2	-2
1867	-2.4	-2.4	-2.4	-0.7	-0.7	-0.7	-0.7	-0.7		1867	-2	-2	-2	-2	-2	-2	-2	-2
1868	-2.7	-2.7	-2.7	-1	-1	-1	-1	-1		1868	-2	-2	-2	-2	-2	-2	-2	-2
1869	-2.7	-2.7	-2.7	-1	-1	-1	-1	-1		1869	-2	-2	-2	-2	-2	-2	-2	-2
1870	-1.4	-1.4	-1.4	-0.9	-0.9	-0.9	-0.9	-0.9		1870	-1.3	-1.3	-1.3	-1.3	-1.3	-1.3	-1.3	-1.3
1871	-2.5	-2.5	-2.5	-2.5	-2.5	-2.5	-2.5	-2.5		1871	-3.4	-3.4	-3.4	-3.4	-3.4	-3.4	-3.4	-3.4
1872	-2.9	-2.9	-2.9	-2.9	-2.9	-2.9	-2.9	-2.9		1872	-7.6	-7.6	-7.6	-7.6	-7.6	-7.6	-7.6	-7.6
1873	-2.9	-2.9	-2.9	-2.9	-2.9	-2.9	-2.9	-2.9		1873	-7.3	-7.3	-7.3	-7.4	-7.4	-7.4	-7.4	-7.4
1874	-2.9	-2.9	-2.9	-2.9	-2.9	-2.9	-2.9	-2.9		1874	-5.9	-5.9	-5.9	-6.1	-6.1	-6.1	-6.1	-6.1
1875	-2.9	-2.9	-2.9	-2.9	-2.9	-2.9	-2.9	-2.9		1875	-2.6	-2.6	-2.6	-2.6	-2.6	-2.6	-2.6	-2.6
1876	-2.9	-2.9	-2.9	-2.9	-4	-2.9	-2.9	-2.9		1876	0	0	0	0	0	0	0	0
1877	-2.2	-2.2	-2.2	-2.2	-4.2	-2.5	-2.5	-2.5		1877	0	0	0	0	0	0	0	0
1878	-1.6	-1.6	-1.6	-1.9	-4.2	-3.2	-3.2	-3.2		1878	-0.3	-0.3	-0.3	-0.3	-0.4	-0.4	-0.4	-0.4
1879	-1.6	-1.6	-1.6	-1.9	-4.2	-3.2	-3.2	-3.2		1879	-0.9	-0.9	-0.9	-0.9	-0.8	-0.8	-0.8	-0.8
1880	-1.6	-1.6	-1.6	-1.9	-4.2	-3.2	-3.2	-3.2		1880	-1.1	-1.1	-1.1	-1.1	-0.8	-0.8	-1.1	-1.1
1881	-1.6	-1.6	-1.6	-1.9	-4.2	-3.2	-3.2	-3.2		1881	-4.6	-4.6	-4.6	-1.3	-4.6	-4.6	-7.9	-7.9
1882	-1.6	-1.6	-1.6	-1.9	-4.1	-3.2	-3.2	-3.2		1882	-4.7	-4.7	-4.7	-1.6	-4.4	-4.1	-7.4	-7.4
1883	-1.8	-1.8	-1.8	-1.9	-4.1	-2.7	-2.7	-2.7		1883	-4.7	-4.7	-4.7	-1.4	-4.4	-4.1	-7.4	-7.4
1884	-0.8	-0.8	-0.8	-1.1	-2.2	-1.8	-1.8	-1.8		1884	-4.9	-4.9	-4.9	-1.4	-4.9	-4.1	-7.4	-7.4
1885	-0.1	-0.1	-0.1	-0.1	-1.8	-1.8	-1.8	-1.8		1885	-5.3	-5.3	-5.3	-1.4	-4.7	-4.1	-7.4	-7.4
1886	-0.4	-0.4	-0.4	-0.4	-1.8	-1.8	-1.8	-1.8		1886	-4.6	-4.6	-4.6	-1.3	-4.5	-3.2	-5.8	-5.8
1887	-0.2	-0.2	-0.2	-0.2	-1.8	-1.8	-1.8	-1.8		1887	-2.5	-2.5	-2.5	-1.3	-2.5	-3.2	-3.2	-3.2
1888	-0.2	-0.2	-0.2	-0.2	-1.1	-1.1	-1.1	-1.1		1888	-1.3	-1.3	-1.3	-1.3	-1.3	-2	-2.8	-2.8
1889	-0.1	-0.1	-0.1	-0.1	-0.1	-0.1	-0.1	-0.1		1889	-1.3	-1.3	-1.3	-1.3	-1.3	-2	-2	-2
1890	-2.4	-2.4	-2.4	-0.1	-0.1	-0.1	-0.1	-0.1		1890	-1.6	-1.6	-1.6	-1.5	-1.5	-1.6	-1.6	-1.6
1891	-2.3	-2.3	-2.3	0	0	0	0	0		1891	-1.6	-1.6	-1.6	-1.5	-1.5	-1.5	-1.7	-1.7
1892	0.4	0.4	0.4	0.4	0.4	0.4	0.4	0.4		1892	-1.6	-1.6	-1.6	-1.5	-1.5	-1.5	-1.7	-1.7
1893	0.7	0.7	0.7	0.7	0.7	0.7	0.7	0.7		1893	-1.6	-1.6	-1.6	-2.2	-2.2	-2.2	-1.7	-1.7
1894	0.9	0.9	0.9	0.9	0.9	0.9	0.9	0.9		1894	-1.1	-1.1	-1.1	-1.5	-1.5	-1.5	-0.6	-0.6
1895	0.9	0.9	0.9	-0.1	-0.1	-0.1	-0.1	-0.1		1895	-1.7	-1.7	-1.7	-1.7	-1.7	-1.7	-1.7	-1.7
1896	0.2	0.2	0.2	0.1	0.1	0.1	0.1	0.1		1896	-2.2	-2.2	-2.2	-2.2	-2.2	-2.2	-2.2	-2.2
1897	0.8	0.8	0.8	0.1	0.1	0.1	0.1	0.1		1897	-3.1	-3.1	-3.1	-3.1	-3.1	-3.1	-3.1	-3.1
1898	-0.4	-0.4	-0.4	0.6	0.6	0.6	0.6	0.6		1898	-5	-5	-5	-5	-5	-5	-7.6	-7.6
1899	0.2	0.2	0.2	0.4	0.4	0.4	0.4	0.4		1899	-4.8	-4.8	-4.8	-4.8	-4.8	-4.8	-7.3	-7.3
1900	0.7	0.7	0.7	0.4	0.4	0.4	0.4	0.4		1900	-4.6	-4.6	-4.6	-5	-5	-5	-6.1	-6.1
1901	-0.3	-0.3	-0.3	-0.3	-0.3	-0.3	-0.3	-0.3		1901	-3.4	-3.4	-3.4	-5.5	-5.5	-5.5	-5.5	-5.5
1902	-0.7	-0.7	-0.7	-0.6	-1	-1	-0.6	-0.6		1902	-2.4	-2.4	-2.4	-5.8	-5.8	-5.8	-5.8	-5.8
1903	-1	-1	-1	-1	-1.2	-1.2	-1	-1		1903	-3	-2.6	-2.6	-3.6	-4.4	-4.4	-4.4	-4.4
1904	-0.4	-0.4	-0.4	-0.6	-1	-1	-0.6	-0.6		1904	-4.6	-3.8	-3.8	-4.7	-6.8	-6.8	-6.8	-6.8
1905	0.3	0.3	0.3	0.1	-1.7	-1.7	0.1	0.1		1905	-4.6	-2.9	-2.9	-4.3	-5.9	-5.9	-5.9	-5.9
1906	0.3	0.3	0.3	0.3	-4.1	-4.1	-3.3	-3.3		1906	-4.6	-2.5	-2.5	-4	-4	-4	-4	-4
1907	-0.1	-0.1	-0.1	-0.1	-3.8	-4.2	-4.2	-4.2		1907	-4.6	-1.7	-1.7	-4	-1.4	-1.4	-1.4	-1.4
1908	-0.1	-0.1	-0.1	-0.1	-1	-4.2	-4.2	-4.2		1908	-4.1	-3.4	-3.4	-3.5	-3.4	-3.4	-3.4	-3.4
1909	-1.2	-1.2	-1.2	0.3	-1.2	-4.2	-4.2	-4.2		1909	-4.1	-4.1	-4.1	-4.1	-4.1	-4.1	-4.1	-4.1
1910	-5.4	-5.4	-5.4	-2.2	-5.4	-4.2	-4.2	-4.2		1910	-4.3	-4.3	-4.3	-4.3	-4.3	-4.3	-4.3	-4.3
1911	-5.4	-5.4	-5.4	-2.2	-5.4	-4.2	-4.2	-4.2		1911	-4.3	-4.3	-4.3	-4.3	-4.3	-4.3	-4.3	-4.3
1912	-5.2	-5.2	-5.2	-2	-5.2	-2.7	-2.7	-2.7		1912	-4.3	-4.3	-4.3	-4.3	-4.3	-4.3	-4.3	-4.3
1913	-3.7	-3.7	-3.7	-0.5	-3.7	-1.8	-1.8	-1.3		1913	-4.3	-4.3	-4.3	-4.3	-4.3	-4.3	-4.3	-4.3
1914	-1.6	-1.6	-1.6	-1.6	-1.3	-1.3	-1.3	-1.3		1914	-5.6	-5.6	-5.6	-5.6	-5.6	-6.3	-6.3	-6.3
1915	-1.8	-1.8	-1.8	-2.1	-1.5	-1.5	-1.5	-1.6		1915	-3.9	-3.9	-3.9	-4.1	-4.1	-4.8	-4.8	-4.8
1916	-5.1	-5.1	-5.1	-2.1	-4.8	-4.8	-4.8	-1.6		1916	-0.7	-0.7	-0.7	-0.7	-0.7	-1.4	-1.4	-1.4
1917	-4.5	-4.5	-4.5	-2.1	-4.2	-4.2	-4.2	-1.6		1917	-1	-1	-1	0	0	0	0	0
1918	-1.8	-1.8	-1.8	-1.8	-1.5	-1.5	-1.5	-1.5		1918	0.8	0.8	0.8	0.8	0.8	0.4	0.4	0.4
1919	-0.4	-0.4	-0.4	-0.4	-0.5	-0.5	-0.5	-0.5		1919	1.3	1.3	1.3	1.3	-0.1	-0.1	-0.1	0.4
1920	-2.7	-2.7	-2.7	-0.1	-0.1	-0.1	-0.1	-0.1		1920	1.3	1.3	1.3	1.3	0.2	0.1	0.1	0.4
1921	-2.7	-2.7	-2.7	-0.1	-0.1	-0.1	-0.1	-0.1		1921	0.4	0.4	0.4	0.4	-0.3	-0.3	-2.5	0.1
1922	-2.7	-2.7	-2.7	0	0	0	0	0		1922	-0.6	-0.6	-0.6	-0.7	-1.8	-1.8	-4.6	-2
1923	-3	-3	-3	-0.1	-0.1	-0.1	-0.1	-0.1		1923	-0.8	-0.8	-0.8	-0.9	-2.7	-2.7	-5.5	-2.9
1924	-3.2	-3.2	-3.2	-0.3	-0.3	-0.3	-0.3	-0.3		1924	-0.8	-0.8	-0.8	-0.8	-2	-2	-4.8	-2.2
1925	-2.7	-2.7	-2.7	0	0	0	0	0		1925	-1.9	-1.9	-1.9	-1.9	-1.3	-1.3	-3.7	-1.1
1926	-2.7	-2.7	-2.7	0.2	0.2	0.2	0.2	0.2		1926	-0.9	-0.9	-0.9	-0.9	-1.3	-1.3	-0.9	-0.6
1927	-1.6	-1.6	-1.6	0.7	0.7	0.7	0.7	0.7		1927	-2.2	-2.2	-2.2	-2.2	-0.8	-2	-0.6	-0.8
1928	-0.2	-0.2	-0.2	-0.2	-0.2	-0.2	-0.2	-0.2		1928	-2.2	-2.2	-2.2	-2.2	-0.6	-2.2	-0.6	-0.6
1929	-0.8	-0.8	-0.8	-0.8	-0.8	-0.8	-0.8	-0.8		1929	-0.8	-0.8	-0.8	-0.8	-0.6	-0.8	-0.6	-0.6
1930	-0.9	-0.9	-0.9	-0.9	-0.9	-0.9	-0.9	-0.9		1930	-0.6	-0.6	-0.6	-0.8	-0.6	-0.8	-0.8	-0.6
1931	-0.9	-0.9	-0.9	-0.9	-0.9	-0.9	-0.9	-0.9		1931	-0.6	-0.6	-0.6	-0.9	-0.3	-0.9	-0.9	-0.3
1932	-1.3	-1.3	-1.3	-1.3	-0.6	-0.6	-1.3	-1.3		1932	0.4	0.4	0.4	-1.2	-1.2	-1.2	-1.2	-1.2
1933	-1.4	-1.4	-1.4	-1.4	0.1	0.1	-1.4	-1.4		1933	0.6	0.6	0.6	0.6	0.6	0.6	0.6	0.6
1934	-1.5	-1.5	-1.5	-1.5	-1.2	-1.2	-1.5	-1.5		1934	1.2	1.2	1.2	0.6	0.6	0.6	0.6	0.6
1935	-1.4	-1.4	-1.4	-1.4	-1	-1	-1.4	-1.4		1935	3.3	3.3	3.3	0.6	0.6	0.6	0.6	0.6
1936	-1.4	-1.4	-1.4	-1.4	-1.5	-1.5	-1.4	-1.4		1936	2.8	2.8	2.8	0.6	0.6	0.6	0.6	0.6
1937	-3.5	-3.5	-3.5	-3.5	-3.8	-3.8	-3.5	-3.5		1937	1.3	1.3	1.3	0.6	0.6	0.6	0.6	0.6
1938	-3.2	-3.2	-3.2	-3.4	-3.5	-3.5	-3.2	-3		1938	0.8	0.8	0.8	0.6	0.6	0.6	0.6	0.6
1939	0.1	0.1	0.1	-3.2	-1	-1	0.1	0.1		1939	1.3	1.3	1.3	1.3	1.3	1.3	1.3	1.3
1940	-2.6	-2.6	-2.6	-3.1	-2.6	-2.6	-2.6	0.3		1940	1.3	1.3	1.3	1.3	1.3	1.3	1.3	1.3
1941	-2.6	-2.6	-2.6	-3.2	-2.6	-2.6	-2.6	0.3		1941	-0.3	1.1	1.1	-0.3	1.1	1.1	1.1	1.1
1942	-3.1	-3.1	-3.1	-3.1	-4.1	-4.1	-4.1	-0.8		1942	0.5	0.6	0.6	0.5	0.6	0.6	0.6	0.6
1943	-2.4	-2.4	-2.4	-3.1	-2.4	-2.4	-2.4	-2.7		1943	0.4	0.4	0.4	0.4	0.4	0.4	0.4	0.4
1944	-1.1	-1.5	-1.5	-4.1	-4.1	-4.1	-4.1	-4.4		1944	-0.2	-0.2	-0.2	-0.2	-0.2	-0.2	-0.2	-0.2
1945	-1.5	-1.9	-1.9	-4.5	-4.5	-4.5	-4.5	-4.8		1945	-0.2	-0.2	-0.2	-0.2	-0.2	-0.2	-0.2	-0.2
1946	-0.8	-1.2	-1.2	-3.8	-3.8	-3.8	-3.8	-3.8		1946	-1	-1	-1	-1	-1	-1	-1	-1
1947	-0.8	1.4	1.4	-1	-1	-1	-1	-1		1947	-1	-1	-1	-1	-1	-1	-1	-1
1948	-0.8	1.4	1.4	-0.2	-0.2	-1.1	-1.1	-1.1		1948	-1	-1	-1	-1	-1	-1	-1	-1
1949	-0.8	1.1	1.1	0.8	0.8	-1.4	-1.4	-1.4		1949	-1.4	-1.4	-1.4	-1.4	-1.7	-1.7	-1.7	-1.4
1950	0.4	0.9	0.9	1	1	-1.4	-1.4	-1.4		1950	-3.5	-3.5	-3.5	-3.5	-4.4	-4.4	-4.4	-3.5
1951	0.9	0.9	0.9	0.9	0.9	-1.2	-1.2	-1.2		1951	-2.7	-2.7	-2.7	-2.7	-3	-3	-3	-2.7
1952	0.9	0.9	0.9	0.9	0.9	-1.2	-1.2	-1.2		1952	-2.2	-2.2	-2.2	-2.2	-2.5	-2.5	-2.5	-2.2
1953	0.9	0.9	0.9	0.9	0.9	0.3	0.3	0.3		1953	-2.2	-2.2	-2.2	-2.2	-2.5	-2.5	-2.5	-2.2
1954	0.9	0.9	0.9	0.9	0.9	0.9	0.9	0.9		1954	-2.2	-2.2	-2.2	-2.2	-2.5	-2.5	-2.5	-2.2
1955	0.9	0.9	0.9	0.9	0.9	0.9	0.9	0.9		1955	-0.9	-0.9	-0.9	-0.9	-1.2	-1.2	-1.2	-0.9
1956	0.4	0.4	0.4	0.4	0.4	0.4	0.4	0.4		1956	0.2	0.2	0.2	0.2	0.2	0.2	0.2	0.2
1957	0.1	0.1	0.1	0.1	0.1	0.1	0.1	0.1		1957	0.1	0.1	0.1	0.1	-1	0.1	0.1	-1
1958	1.2	1.2	1.2	1.2	1.2	1.2	1.2	1.2		1958	0.1	0.1	0.1	0.1	-1.2	0.1	0.1	-1.2
1959	-1.1	-1.1	-1.1	-1.1	-1.1	-0.7	-0.7	-0.7		1959	0.1	0.1	0.1	0.1	-1.2	0.1	0.1	-1.2
1960	0.1	0.1	0.1	0.1	-0.2	-0.2	-0.2	-0.2		1960	0.1	0.1	0.1	0.1	-1.2	0.1	0.1	-1.2
1961	0.2	0.2	0.2	0.2	0	0.5	0.5	0.5		1961	0.1	0.1	0.1	0.1	-1.2	0.1	0.1	-1.2
1962	-0.1	-0.1	-0.1	-0.1	0	0.5	0.5	0.5		1962	0.1	0.1	0.1	0.1	-0.6	0.1	0.1	-0.6
1963	-0.1	-0.1	-0.1	-0.1	0	0.5	0.5	0.5		1963	0.6	0.6	0.6	0.6	0.6	0.6	0.6	0.6
1964	-0.1	-0.1	-0.1	-0.1	0	0.5	0.5	0.5		1964	2.1	2.1	2.1	2.1	2.1	2.1	2.1	2.1
1965	-0.1	-0.1	-0.1	-0.1	1.5	1.8	1.8	1.8		1965	3.3	3.3	3.3	3.3	2.9	3.3	3.3	2.9
1966	-0.1	-0.1	-0.1	-0.1	1.3	1.3	1.3	1.3		1966	1.3	1.3	1.3	1.3	1.3	1.3	1.3	1.3
1967	-1.3	-1.3	-1.3	-1.3	-1.3	-1.3	-1.3	-1.3		1967	0.8	0.8	0.8	0.8	0.8	0.8	0.8	0.8
1968	-0.8	-0.8	-0.8	-0.8	-1	-1	-1	-1		1968	0.6	0.6	0.6	0.6	0.6	0.6	0.6	0.6
1969	0.3	0.3	0.3	0.3	1.1	1.1	1.1	1.1		1969	1.2	1.2	1.2	1.2	1.2	1.2	1.2	1.2
1970	0.3	0.3	0.3	0.3	0.9	0.9	0.9	0.9		1970	1.3	1.3	1.3	1.3	1.3	1.3	1.3	1.3
1971	0.3	0.3	0.3	0.3	0.9	0.9	0.9	0.9		1971	-0.5	-0.5	-0.5	-0.5	-0.5	-0.5	-0.5	-0.5
1972	0.4	0.8	0.8	-0.3	0.9	0.9	0.9	0.9		1972	0.4	0.4	0.4	0.4	0.4	0.4	0.4	0.4
1973	0.2	-2.7	-2.7	-0.8	0.9	0.9	0.9	0.9		1973	0.2	0.2	0.2	0.2	0.2	0.2	0.2	0.2
1974	-0.8	-2.7	-2.7	-0.8	0.4	0.9	0.9	0.9		1974	-2.7	-2.7	-2.7	-2.7	-2.7	-2.7	-2.7	-2.7
1975	-1.6	-2.7	-2.7	-0.8	0.2	0.6	0.6	0.6		1975	-3	-3	-3	-3	-3	-3	-3	-3
1976	-1.6	-1.9	-1.9	-1.1	-3	-3.3	-3.3	-3.3		1976	-6.7	-6.7	-6.7	-6.7	-6.7	-6.7	-6.7	-6.7
1977	-1.6	-1	-1	-0.8	-2.7	-3	-3	-3		1977	-6.7	-6.7	-6.7	-6.7	-6.7	-6.7	-6.7	-6.7
1978	-1.6	-1	-1	-0.8	-2.7	-3	-3	-3		1978	-6.7	-6.7	-6.7	-6.7	-6.7	-6.7	-6.7	-6.7
1979	-1.6	-1	-1	-0.8	-2.7	-3	-3	-3		1979	-6.2	-6.2	-6.2	-6.2	-6.2	-6.2	-6.2	-6.2
1980	-1.2	-1	-1	-0.8	-1.3	-1.6	-1.6	-1.6		1980	-5.4	-5.4	-5.4	-5.4	-5.4	-5.4	-5.4	-5.4
1981	0.2	0.2	0.2	0.2	0.8	-1	-1	-1		1981	-2.6	-2.6	-2.6	-2.6	-2.6	-2.6	-2.6	-2.6
1982	0	0	0	0.1	0	-0.4	-0.4	-0.4		1982	-1	-1	-1	-1	-1	-1	-1	-1
1983	-1.9	-1.9	-1.9	-1.6	-3.2	-1.8	-1.8	-1.8		1983	-1.7	-1.7	-1.7	-1.7	-1.7	-1.7	-1.7	-1.7
1984	-2	-2	-2	-0.9	-2	-1.9	-1.9	-1.9		1984	-2.8	-2.8	-2.8	-2.8	-2.8	-2.8	-2.8	-2.8
1985	-2	-2	-2	0.6	-2	-1.9	-1.9	-1.9		1985	-5	-5	-5	-5	-5	-5	-5	-5
1986	-2	-2	-2	1.3	-2	-1.9	-1.9	-1.9		1986	-2.5	-2.5	-2.5	-2.5	-2.5	-2.5	-2.5	-2.5
1987	-2	-2	-2	0.6	-2	-1.9	-1.9	-1.9		1987	-1.2	-1.2	-1.2	-1.2	-1.2	-1.2	-1.2	-1.2
1988	-1.5	-1.5	-1.5	-1.1	-1.5	-1.4	-1.4	-1.4		1988	-3.4	-3.4	-3.4	-3.4	-3.4	-3.4	-3.4	-3.4
1989	0.1	-1.1	-1.1	-1.1	-0.4	-1	-1	-1		1989	-3.4	-3.4	-3.4	-3.4	-3.4	-3.4	-3.4	-3.4
1990	0.5	-1.1	-1.1	-1.1	-0.4	-1.7	-1.7	-1.7		1990	-3	-3	-3	-3	-3	-3	-3	-3
1991	-3.4	-4.2	-4.2	-4.2	-2	-2	-2	-2		1991	-3.4	-3.4	-3.4	-3.4	-3.4	-3.4	-3.4	-3.4
1992	-3.2	-4	-4	-4	-1.8	-1.8	-1.8	-1.8		1992	-3.6	-3.6	-3.6	-3.6	-3.6	-3.6	-3.6	-3.6
1993	-2.7	-2.7	-2.7	-2.7	-0.5	-0.9	-0.9	-0.9		1993	-3.8	-3.8	-3.8	-3.8	-3.8	-3.8	-3.8	-3.8
1994	-3.8	-3.8	-3.8	-3.8	-0.4	-0.9	-0.9	-0.9		1994	-3.3	-3.3	-3.3	-3.3	-3.3	-3.3	-3.3	-3.3
1995	-4.6	-4.6	-4.6	-4.6	0.3	-0.8	-0.8	-0.8		1995	-0.7	-0.7	-0.7	-0.7	-0.7	-0.7	-0.7	-0.7
1996	-4.4	-4.4	-4.4	-4.4	0.3	-0.6	-0.6	-0.6		1996	0.1	-2.1	-2.1	-2.1	-2.1	-2.1	-2.1	-2.1
1997	-3.3	-3.3	-3.3	-3.3	-2.7	-2.7	-2.7	-2.7		1997	0.8	-2.5	-2.5	-2.5	-2.5	-2.5	-2.5	-2.5
1998	-4	-4	-4	-4	-3.1	-3.1	-3.1	-3.1		1998	0.8	-2.5	-2.5	-2.5	-2.5	-2.5	-2.5	-2.5
1999	-4.1	-4.1	-4.1	-4.1	-3.1	-3.1	-3.1	-3.1		1999	0.5	-2.8	-2.8	-2.8	-2.8	-2.8	-2.8	-2.8
2000	-4.1	-4.1	-4.1	-4.1	-3.1	-3.1	-3.1	-3.1		2000	0.5	-2.9	-2.9	-2.9	-2.9	-2.9	-2.9	-2.9
2001	-3.8	-3.8	-3.8	-3.8	-3.1	-3.1	-3.1	-3.1		2001	-1	-2.5	-2.5	-2.5	-2.5	-2.5	-2.5	-2.5
2002	-1.7	-1.7	-1.7	-1.7	-1.9	-1.9	-2.2	-2.2		2002	-0.9	-2.5	-2.5	-2.5	-2.5	-2.5	-2.5	-2.5
2003	-0.5	-0.5	-0.5	-1.7	-0.5	-0.5	-2.9	-2.9		2003	-2.9	-1.4	-1.4	-1.4	-1.4	-1.4	-1.4	-1.4
2004	-0.3	-0.3	-0.3	-2	0.9	0.9	-2.2	-2.2		2004	-3	-0.6	-0.6	-0.6	-0.6	-0.6	-0.6	-0.6
2005	-1.9	-1.9	-1.9	-3.4	-3.6	-3.6	-4.9	-4.9		2005	-3	-3.3	-3.3	-3.3	-3.3	-3.3	-2.1	-2.1
2006	-2.2	-2.2	-2.2	-2.2	-4.1	-4.1	-4.1	-4.1		2006	-3.2	-3.4	-3.4	-3.4	-3.4	-3.4	-2.7	-2.7
2007	-2.6	-2.6	-2.6	-4.5	-5	-5	-5	-5		2007	-3.2	-3.4	-3.4	-3.4	-3.4	-3.4	-2.7	-2.7
2008	-3.2	-3.2	-3.2	-5.6	-6.1	-6.1	-6.1	-6.1		2008	-3.2	-3.4	-3.4	-3.4	-3.4	-3.4	-2.7	-2.7
2009	-2.7	-2.7	-2.7	-5.1	-5.6	-5.6	-5.6	-5.6		2009	-2.3	-2.3	-2.3	-2.3	-2.3	-2.3	-2.7	-2.7
2010	-2.4	-2.4	-2.4	-3.3	-5.3	-5.3	-5.3	-5.3		2010	-1.4	-1.4	-1.4	-1.4	-1.4	-1.4	-2.7	-2.7
2011	-2.3	-2.3	-2.3	-2.1	-3.7	-3.7	-3.7	-3.7		2011	-0.5	-0.5	-0.5	-0.5	-0.5	-0.5	-2.7	-2.7
2012	-2.3	-2.3	-2.3	-2.1	-2.3	-2.3	-2.3	-2.3		2012	-1.1	-1.1	-1.1	-1.1	-1.1	-1.1	-1.3	-1.3
2013	-2.3	-2.3	-2.3	-2.1	-2.3	-2.3	-2.3	-2.3		2013	-0.7	-0.7	-0.7	-0.7	-0.7	-0.7	-0.7	-0.7
[truncated: 324 more rows]

## Sheet: PB1
cRNA										vRNA
Active site position	H3N2 1968	H3N2 1972	H3N2 1982	H3N2 1993	H3N2 2003	H3N2 2008	H3N2 2014	H3N2 2017		Active site position	H3N2 1968	H3N2 1972	H3N2 1982	H3N2 1993	H3N2 2003	H3N2 2008	H3N2 2014	H3N2 2017
17	4.2	4.2	4.2	4.2	4.2	4.2	4.2	4.2		17	4.2	4.2	4.2	4.2	4.2	4.2	4.2	4.2
18	2.3	2.3	2.3	2.3	2.3	2.3	2.3	2.3		18	4	4	4	4	4	4	4	4
19	1.1	1.1	1.1	1.1	1.1	1.1	1.1	1.1		19	1.3	1.3	1.3	1.3	1.3	1.3	1.3	1.3
20	0.7	0.7	0.7	0.7	0.7	0.7	0.7	0.7		20	1.5	1.5	1.5	0.8	0.8	0.8	0.8	0.8
21	0.7	0.7	0.7	0.7	0.7	0.7	0.7	0.7		21	0.1	0.1	0.1	0.6	0.6	0.6	0.6	0.6
22	0.7	0.7	0.7	0.7	0.7	0.7	0.7	0.7		22	-0.1	-0.1	-0.1	0.6	0.6	0.6	0.6	0.6
23	0.2	0.2	0.2	0.2	0.2	0.2	0.2	0.2		23	-0.3	-0.3	-0.3	0.6	0.6	0.6	0.6	0.6
24	0	0	0	0	0	0	0	0		24	-0.9	-0.9	-0.9	0.6	0.6	0.6	0.6	0.6
25	-0.2	-0.2	-0.2	-0.2	-0.2	-0.2	-0.2	-0.2		25	-1.8	-1.8	-1.8	0.2	0.2	0.2	0.2	0.2
26	-0.2	-0.2	-0.2	-0.2	-0.2	-0.2	-0.2	-0.2		26	-1.9	-1.9	-1.9	0.1	0.1	0.1	0.1	0.1
27	-0.2	-0.2	-0.2	-0.2	-0.2	-0.2	-0.2	-0.2		27	-1.9	-1.9	-1.9	-1.3	-1.3	-1.3	-1.3	-1.3
28	-0.7	-0.7	-0.7	-0.7	-0.7	-0.7	-0.7	-0.7		28	-3.3	-3.3	-3.3	-3.3	-3.3	-3.3	-3.3	-3.3
29	-1	-1	-1	-1	-1	-1	-1	-1		29	-4.4	-4.4	-4.4	-4.8	-4.8	-4.8	-4.8	-4.8
30	0.5	0.5	0.5	0.5	0.5	0.5	0.5	0.5		30	-5.2	-5.2	-5.2	-5.4	-5.4	-5.4	-5.4	-5.4
31	0.3	0.7	0.7	0.7	0.7	0.7	0.7	0.7		31	-4.6	-4.6	-4.6	-5	-5	-5	-5	-5
32	0.3	0.6	0.6	0.6	0.6	0.6	0.6	0.6		32	-2.6	-2.6	-2.6	-4.7	-4.7	-4.7	-4.7	-4.7
33	0.3	1	1	1	1	1	1	1		33	-2.5	-2.5	-2.5	-3.7	-3.7	-3.7	-3.7	-3.7
34	0.3	1.4	1.4	1.4	1.4	1.4	1.4	1.4		34	-2.5	-2.5	-2.5	-2.6	-2.6	-2.6	-2.6	-2.6
35	0.3	1.4	1.4	1.4	1.4	1.4	1.4	1.4		35	-2.6	-2.6	-2.6	-2.7	-2.7	-2.7	-2.7	-2.7
36	0.3	1.4	1.4	1.4	1.4	1.4	1.4	1.4		36	-2.5	-2.5	-2.5	-2.6	-2.6	-2.6	-2.6	-2.6
37	0.3	1.8	1.8	1.8	1.8	1.8	1.8	1.8		37	-1.1	-1.1	-1.1	-1.2	-1.9	-1.9	-1.9	-1.9
38	1.3	1.3	1.3	1.3	1.3	1.3	1.3	1.3		38	-0.3	-0.3	-0.3	-0.3	-2	-2	-1.7	-1.7
39	0.4	0.4	0.4	0.4	0.4	0.4	0.4	0.4		39	1	1	1	1	-1.6	-1.6	-1.5	-1.5
40	0.4	0.4	0.4	0.4	0.4	0.4	0.4	0.4		40	-0.1	-0.1	-0.1	0	-0.3	-0.3	-0.3	-0.3
41	0.4	0.4	0.4	0.4	0.4	0.4	0.4	0.4		41	-1	-1	-1	-0.9	-0.6	-0.6	-0.7	-0.7
42	0.4	0.4	0.4	0.4	0.4	0.4	0.4	0.4		42	-1	-1	-1	-0.9	-0.7	-0.7	-0.8	-0.8
43	-0.2	-0.2	-0.2	-0.2	-0.2	-0.2	-0.2	-0.2		43	-1	-1	-1	-0.9	-0.7	-0.7	-0.8	-0.8
44	0	0	0	0	0	0	0	0		44	-0.5	-0.5	-0.5	-1.8	-1.8	-1.8	-0.5	-0.5
45	-2.3	-2.3	-2.3	-2.3	-2.3	-2.3	-2.3	-2.3		45	0.5	0.5	0.5	-2.6	-2.6	-2.6	0.5	0.5
46	-3.2	-3.2	-3.2	-3.2	-3.2	-3.2	-3.2	-3.2		46	2.3	2.3	2.3	-0.8	-0.8	-0.8	2.3	2.3
47	-3.2	-3.2	-3.2	-3.2	-3.2	-3.2	-3.2	-3.2		47	-1	-1	-1	-1	-1	-1	-1	-1
48	-3.2	-3.2	-3.2	-3.2	-3.2	-3.2	-3.2	-3.2		48	-3.6	-3.6	-3.6	-3.6	-3.6	-3.6	-3.6	-3.6
49	-3	-3	-3	-3	-3	-3	-3	-3		49	-4.1	-4.1	-4.1	-4.1	-4.1	-4.1	-4.1	-4.1
50	-1.9	-1.9	-1.9	-1.5	-1.5	-1.5	-1.5	-1.5		50	-4.3	-4.3	-4.3	-4.3	-4.3	-4.3	-4.3	-4.3
51	-3.9	-3.9	-3.9	0.2	0.2	0.2	0.2	0.2		51	-3.6	-3.6	-3.6	-3.6	-3.6	-3.6	-3.6	-3.6
52	-4.4	-4.4	-4.4	-0.4	-0.4	-0.4	-0.4	-0.4		52	-1.9	-1.9	-1.9	-1.9	-1.9	-1.9	-1.9	-1.9
53	-6.1	-6.1	-6.1	-0.9	-0.9	-0.9	-0.9	-0.9		53	0.1	0.1	0.1	0.1	0.1	0.1	0.1	0.1
54	-5.3	-5.3	-5.3	-0.9	-0.9	-0.9	-0.9	-0.9		54	0.1	0.1	0.1	0.1	0.1	0.1	0.1	0.1
55	-4.5	-4.5	-4.5	-0.9	-0.9	-0.9	-0.9	-0.9		55	-2	-2	-2	-2	-2	-2	-2	-2
56	-2.9	-2.9	-2.9	-0.9	-0.9	-0.9	-0.9	-0.9		56	-2.2	-2.2	-2.2	-2.2	-2.2	-2.2	-2.2	-2.2
57	-0.1	-0.1	-0.1	-0.1	-0.1	-0.1	-0.1	-0.1		57	-0.8	-0.8	-0.8	-0.8	-0.8	-0.8	-0.8	-0.8
58	-0.1	-0.1	-0.1	-0.1	-0.1	-0.1	-0.1	-0.1		58	-1.2	-1.2	-1.2	-1.2	-1.2	-1.2	-1.2	-1.2
59	-0.1	-0.1	-0.1	-0.1	-0.1	-0.1	-0.1	-0.1		59	-0.9	-0.9	-0.9	-0.9	-0.9	-0.9	-0.9	-0.9
60	-2.1	-0.2	-0.2	-0.2	-0.2	-0.2	-0.2	-0.2		60	-0.6	-0.6	-0.6	-0.6	-0.6	-0.6	-0.6	-0.6
61	-2.7	-1.7	-1.7	-1.7	-1.7	-1.7	-1.7	-1.7		61	-3.1	-3.1	-3.1	-3.1	-3.1	-3.1	-3.1	-3.1
62	-2.7	-2	-2	-2	-2	-2	-2	-2		62	-3.1	-3.1	-3.1	-3.1	-3.1	-3.1	-3.1	-3.1
63	-2.7	-1.2	-1.2	-1.2	-1.2	-1.2	-1.2	-1.2		63	-2.9	-2.9	-2.9	-2.9	-2.9	-2.9	-2.9	-2.9
64	-2.7	-0.9	-0.9	-0.9	-0.9	-0.9	-0.9	-0.9		64	-1.4	-1.4	-1.4	-1.4	-1.4	-1.4	-1.4	-1.4
65	-2.7	0.3	0.3	0.3	0.3	0.3	0.3	0.3		65	-0.5	-0.5	-0.5	-0.5	-0.5	-0.5	-0.5	-0.5
66	-2.7	0.1	0.1	0.1	0.1	0.1	0.1	0.1		66	-0.5	-0.5	-0.5	-0.5	-2.1	-2.1	-2.1	-2.1
67	-2.2	0.1	0.1	0.1	0.1	0.1	0.1	0.1		67	-2.1	-2.1	-2.1	-2.1	-2.3	-2.3	-2.3	-2.3
68	-2.2	0.1	0.1	0.1	0.1	0.1	0.1	0.1		68	-3.2	-3.2	-3.2	-3.2	-1.9	-1.9	-1.9	-1.9
69	-1.6	-0.6	-0.6	-0.6	-0.6	-0.6	-0.6	-0.6		69	-2.6	-2.6	-2.6	-2.6	-1.5	-1.5	-1.8	-1.8
70	-1.2	-1.2	-1.2	-1.2	-1.2	-1.2	-1.2	-1.2		70	-1.6	-1.6	-1.6	-1.6	-2.4	-3.4	-3.7	-3.7
71	-1.3	-1.3	-1.3	-1.3	-1.3	-1.3	-1.3	-1.3		71	-0.5	-0.5	-0.5	-1.5	-2.6	-3.8	-4.1	-4.1
72	-1.6	-1.6	-1.6	-1.6	-1.6	-1.6	-1.6	-1.6		72	-0.5	-0.5	-0.5	-0.9	-2	-2.4	-2.7	-2.7
73	-0.8	-0.8	-0.8	-0.8	-0.8	-0.6	-0.8	-0.8		73	0	0	0	0.3	0.3	0.3	-0.3	-0.3
74	-1.2	-1.2	-1.2	-1.2	-1.2	-1	-1.2	-1.2		74	0.1	0.1	0.1	0.6	-1	0.6	0.9	0.9
75	0.1	0.1	0.1	0.1	0.1	0.3	0.1	0.1		75	-0.6	-0.6	-0.6	-0.4	-2.8	0.9	0.5	0.5
76	-1.4	-1.4	-1.4	-1.4	-1.4	-1.4	-1.4	-1.4		76	-2.9	-2.9	-2.9	-0.8	-3.2	-0.4	-0.8	-0.8
77	-1.7	-1.7	-1.7	-1.7	-1.7	-4.6	-1.7	-1.7		77	-2.6	-2.6	-2.6	-0.7	-2.4	-1.5	-1.7	-1.7
78	-1.7	-1.7	-1.7	-1.7	-1.7	-4.9	-1.7	-1.7		78	-2.6	-2.6	-2.6	-0.7	-2	-2	-1.7	-1.7
79	-1.7	-1.7	-1.7	-1.7	-1.7	-3.8	-1.7	-1.7		79	-1.2	-1.2	-1.2	0	-2.6	-2.6	-0.2	-0.2
80	-5	-5	-5	-5	-5	-5	-5	-5		80	-0.6	-0.6	-0.6	-0.6	-3.3	-3.3	-0.6	-0.6
81	-4.6	-4.6	-4.6	-5.5	-5.5	-5.5	-5.5	-5.5		81	-0.2	-0.2	-0.2	-0.2	-2.7	-2.7	-0.2	-0.2
82	-4.6	-4.6	-4.6	-7.3	-7.3	-7.3	-7.3	-7.3		82	-1.9	-1.9	-1.9	-1.9	-1.9	-1.9	-1.9	-1.9
83	-4.6	-4.6	-4.6	-4.8	-4.8	-4.8	-4.8	-4.8		83	-2.1	-2.1	-2.1	-2.1	-2.1	-2.1	-2.1	-2.1
84	-2.1	-2.1	-2.1	-1.8	-1.8	-1.8	-1.8	-1.8		84	-2.1	-2.1	-2.1	-2.1	-2.1	-2.1	-2.1	-2.1
85	-2.8	-1.7	-2.5	-1.9	-1.9	-1.9	-1.9	-1.9		85	-1.1	-1.1	-1.1	-1.1	-1.1	-1.1	-1.1	-1.1
86	-3.1	-1.2	-2.8	-1.6	-1.6	-1.6	-1.6	-1.6		86	-4.8	-4.8	-4.8	-4.8	-4.8	-4.8	-4.8	-4.8
87	-3	-1.1	-2.7	-1.7	-1.7	-1.7	-1.7	-1.7		87	-3.4	-3.4	-3.4	-3.4	-3.4	-3.4	-3.4	-3.4
88	-1.7	-1.1	-1.4	-2.1	-2.1	-2.1	-2.1	-2.1		88	-1.1	-1.1	-1.1	-1.1	-1.1	-1.1	-1.1	-1.1
89	-1	-1.1	-0.7	-0.9	-0.9	-0.9	-0.9	-0.9		89	-1.1	-1.1	-1.1	-1.1	-1.1	-1.1	-1.1	-1.1
90	-0.4	-0.5	-0.1	-0.1	-0.1	-0.1	-0.1	-0.1		90	-1.1	-1.1	-1.1	-1.1	-1.1	-1.1	-1.1	-1.1
91	0.5	0.4	0.8	0.8	0.8	0.8	0.8	0.8		91	-1.4	-1.4	-1.4	-1.4	-1.4	-2.8	-1.4	-1.4
92	0.4	0.4	0.4	0.4	0.4	0.4	0.4	0.4		92	-2.1	-2.1	-2.1	-2.1	-2.1	-2.5	-2.1	-2.1
93	-0.5	-0.5	-0.5	-0.5	-4.5	-4.5	-4.5	-4.5		93	-2.1	-2.1	-2.1	-2.1	-2.1	-2.5	-2.1	-2.1
94	-0.5	-0.5	-0.5	-0.5	-4.3	-4.3	-4.3	-4.3		94	-1.6	-1.6	-1.6	-1.6	-1.6	-2.5	-1.6	-1.6
95	-1.2	-1.2	-1.2	-1.2	-5	-5	-5	-5		95	0.3	0.3	0.3	0.3	0.3	-2.5	0.3	0.3
96	-3	-3	-3	-3	-6.8	-6.8	-6.8	-6.8		96	-1.2	-1.2	-1.2	-1.2	-1.2	-2.5	-1.2	-1.2
97	-2.1	-2.1	-2.1	-2.1	-4.3	-4.3	-4.3	-4.3		97	-1.3	-1.3	-1.3	-1.3	-1.3	-2.5	-1.3	-1.3
98	-2.1	-2.1	-2.1	-2.1	-4.3	-4.3	-4.3	-4.3		98	-1.4	-1.4	-1.4	-1.4	-1.4	-1.5	-1.4	-1.4
99	-2.1	-2.1	-2.1	-2.1	-2.4	-2.4	-2.4	-2.4		99	-2.2	-2.2	-2.2	-2.2	-2.2	-1.4	-2.2	-2.2
100	-1.3	-1.3	-1.3	-1.3	-1.3	-1.3	-1.3	-1.3		100	-2.3	-2.3	-2.3	-2.3	-2.3	-2.3	-2.3	-2.3
101	-1.3	-1.3	-1.3	-1.3	-1.3	-1.3	-1.3	-1.3		101	-3	-3	-3	-3	-3	-2.5	-2.5	-2.5
102	-2.4	-2.4	-2.4	-2.4	-2.4	-2.5	-2.4	-2.4		102	-3	-3	-3	-3	-3	-2.5	-2.5	-2.5
103	-3.5	-3.5	-3.5	-3.5	-3.5	-3.6	-3.5	-3.5		103	-3	-3	-3	-3	-3	-2.5	-2.5	-2.5
104	-3.1	-3.1	-3.1	-3.1	-3.1	-3.2	-3.1	-3.1		104	-2.4	-2.4	-2.4	-2.4	-2.4	-2.3	-2.3	-2.3
105	-1.2	-1.2	-1.2	-1.2	-1.2	-1.3	-1.2	-1.2		105	-1.9	-1.9	-1.9	-1.9	-1.9	-1.1	-1.1	-1.1
106	0	0	0	0	0	-0.3	-0.3	-0.3		106	-1.9	-1.9	-1.9	-1.9	-1.9	-1.4	-1.4	-1.4
107	-0.4	-0.4	-0.4	-0.4	-0.4	-0.4	-0.4	-0.4		107	-1.5	-1.5	-1.5	-1.5	-1.5	-1	-1	-1
108	-1.6	-1.6	-1.6	-1.6	-1.6	-1.6	-1.6	-1.6		108	-3	-3	-3	-3	-3	-2.2	-2.2	-2.2
109	-0.7	-0.7	-0.7	-0.7	-0.7	-0.7	-0.7	-0.7		109	-3.3	-3.3	-3.3	-3.3	-3.3	-3.3	-3.3	-3.3
110	-1.2	-1.2	-1.2	-1.2	-1.2	-1.2	-1.2	0		110	-4	-4	-4	-4	-4	-4	-4	-4
111	-3.9	-3.9	-3.9	-2.4	-2.4	-2.4	-2.4	-0.5		111	-5.5	-5.5	-5.5	-5.5	-5.5	-5.5	-5.5	-5.5
112	-5.8	-4.9	-4.9	-3.2	-3.2	-3.2	-3.2	-4		112	-5	-5	-5	-5	-5	-5	-5	-5
113	-8	-4.9	-6	-3.7	-3.7	-4	-4	-5.6		113	-3.8	-3.8	-3.8	-3.8	-3.8	-3.8	-3.8	-3.8
114	-5.5	-4.9	-5.6	-3.3	-3.3	-3.3	-3.3	-4.9		114	-3.2	-3.2	-3.2	-3.2	-3.2	-3.2	-3.2	-3.2
115	-3.7	-3.4	-3.3	-2.5	-2.5	-2.5	-2.5	-2.6		115	-3.4	-3.4	-3.4	-3.4	-3.4	-3.4	-5.2	-5.2
116	-4.3	-3.7	-3.1	-3	-3	-3	-3	-3		116	-2	-2	-2	-2	-2	-2	-2.2	-2.2
117	-3.9	-3.3	-2.8	-3.3	-3.3	-3.3	-3.3	-3.3		117	-2.1	-2.1	-2.1	-2.1	-2.1	-2.1	-2.1	-2.1
118	-3.1	-2.5	-2.2	-2.5	-2.5	-2.5	-2.5	-2.5		118	-2.1	-2.1	-2.1	-2.1	-2.1	-2.1	-2.1	-2.1
119	-3.6	-2.8	-2.3	-2.5	-2.5	-2.5	-2.5	-2.5		119	-2.1	-2.1	-2.1	-2.1	-2.1	-2.1	-2.1	-2.1
120	-3	-3	-3	-3	-3	-3	-3	-3		120	-2.1	-2.1	-2.1	-2.1	-2.1	-2.1	-2.1	-2.1
121	-3	-3	-3	-3	-3	-3	-3	-3		121	-2.1	-2.1	-2.1	-2.1	-2.1	-2.1	-2.1	-2.1
122	-4.1	-4.1	-4.1	-4.1	-4.1	-4.1	-4.1	-4.1		122	-2.1	-2.1	-2.1	-2.1	-2.1	-2.1	-2.1	-2.1
123	-3	-3	-3	-3	-3	-3	-3	-3		123	-3.9	-3.9	-3.9	-3.9	-1.9	-5.9	-3	-3
124	-2.3	-2.3	-2.3	-2.3	-2.3	-2.3	-2.3	-2.3		124	-5	-5	-5	-5	-3	-7	-3	-3
125	0	0	0	0	0	0	0	0		125	-5.5	-5.5	-5.5	-5.5	-3.5	-7.5	-3.5	-3.5
126	1.3	1.3	1.3	1.3	1.3	1.3	1.3	1.3		126	-5.5	-5.5	-5.5	-5.5	-3.5	-7.5	-3.5	-3.5
127	1.1	1.1	1.1	1.1	-1.8	-1.8	-1.8	-1.8		127	-4.7	-4.7	-4.7	-4.7	-3.2	-6.7	-2.7	-2.7
128	1.1	1.1	1.1	1.1	-2	-2	-2	-2		128	-2.9	-2.9	-2.9	-2.9	-2	-4.9	-1.3	-1.3
129	1.1	1.1	1.1	1.1	-2	-2	-2	-2		129	0.9	0.9	0.9	0.9	-0.5	-1.1	-0.5	-0.5
130	1.1	1.1	1.1	1.1	-2	-2	-2	-2		130	-1.7	-1.7	-1.7	-1.7	-1.7	-1.7	-2	-2
131	1.1	1.1	1.1	1.1	-0.9	-0.9	-0.9	-0.9		131	-4.8	-4.8	-4.8	-4.8	-4.8	-4.8	-5.1	-5.1
132	-0.3	-0.3	-0.3	-0.3	-0.3	-0.3	-0.3	-0.3		132	-6.4	-6.4	-6.4	-6.4	-6.4	-6.4	-6.7	-6.7
133	-4.1	-4.1	-4.1	-4.1	-4.1	-4.1	-4.1	-4.1		133	-5.8	-5.8	-5.8	-5.8	-5.8	-5.8	-6.1	-6.1
134	-3.9	-3.9	-3.9	-3.9	-3.9	-3.9	-3.9	-3.9		134	-3.8	-3.8	-3.8	-3.8	-3.8	-3.8	-4.1	-4.1
135	-3	-3	-3	-3	-3	-2.9	-2.9	-2.9		135	-2.2	-2.2	-2.2	-2.2	-2.2	-2.2	-2.2	-2.2
136	-1.7	-1.7	-1.7	-1.7	-1.7	-1.6	-1.6	-1.6		136	-3.4	-3.4	-3.4	-3.4	-3.4	-3.4	-3.4	-3.4
137	-1.2	-1.2	-1.2	-1.2	-1.2	-0.5	-0.5	-0.5		137	-3	-3	-3	-3	-3	-3	-3	-3
138	-4.3	-4.3	-4.3	-4.3	-4.3	-2	-2	-4		138	-3.3	-3.3	-3.3	-3.3	-3.3	-3.3	-3.3	-3.3
139	-5.3	-5.3	-5.3	-5.3	-5.3	-5.3	-5.3	-7.5		139	-3.3	-3.3	-3.3	-3.3	-3.3	-3.3	-3.3	-3.3
140	-6.7	-6.7	-6.7	-6.7	-6.7	-6.7	-6.7	-8.9		140	-3.3	-3.3	-3.3	-3.3	-3.3	-3.3	-3.3	-3.3
141	-7.6	-7.6	-7.6	-7.6	-7.6	-7.6	-7.6	-9.8		141	-3.3	-3.3	-3.3	-3.3	-3.3	-3.3	-3.3	-3.3
142	-7.8	-7.8	-7.8	-7.8	-7.8	-7.8	-7.8	-10		142	-2	-2	-2	-2	-2	-2	-2	-2
143	-6.3	-6.3	-6.3	-6.3	-6.3	-6.3	-6.3	-8.5		143	-0.6	-0.6	-0.6	-0.6	-0.6	-0.6	-0.6	-0.6
144	-5.4	-5.4	-5.4	-5.4	-5.4	-5.4	-5.4	-8		144	-0.6	-0.6	-0.6	-0.6	-0.6	-0.6	-0.6	-0.6
145	-4.2	-4.2	-4.2	-4.2	-4.2	-4.2	-4.2	-6.8		145	-0.6	-0.6	-0.6	-0.6	-0.6	-0.6	-0.6	-0.6
146	-3	-3	-3	-3	-3	-3	-3	-5.6		146	0.6	0.6	0.6	0.6	0.6	0.6	0.6	0.6
147	-2.8	-2.8	-2.8	-2.8	-2.8	-2.8	-2.8	-4.4		147	1.2	1.2	1.2	1.2	1.2	1.2	1.2	1.2
148	-1.7	-1.7	-1.7	-1.7	-1.7	-1.7	-1.7	-1.7		148	1.6	1.6	1.6	1.6	1.6	1.6	1.9	1.9
149	-2.9	-2.9	-2.9	-2.9	-2.9	-2.9	-2.9	-2.9		149	1.6	1.6	1.6	1.6	1.6	1.6	1.9	1.9
150	-3.8	-3.8	-3.8	-3.8	-3.8	-3.8	-3.8	-3.8		150	1.6	1.6	1.6	1.6	1.6	1.6	1.9	1.9
151	-3.8	-3.8	-3.8	-3.8	-3.8	-3.8	-3.8	-3.8		151	1.6	1.6	1.6	1.6	1.6	1.6	1.9	1.9
152	-3.6	-3.6	-3.6	-3.6	-3.6	-3.6	-3.6	-3.6		152	-0.4	-0.4	-0.4	-1.1	-2.4	-2.4	-2.4	-2.4
153	-2.9	-2.9	-2.9	-2.9	-2.9	-2.9	-2.9	-2.9		153	-1.3	-1.3	-1.3	-1.1	-3.3	-3.3	-3.3	-3.3
154	-1.7	-1.7	-1.7	-1.7	-1.7	-1.7	-1.7	-1.7		154	-1.3	-1.3	-1.3	-1.1	-3.3	-3.3	-3.3	-3.3
155	-0.6	-0.6	-0.6	-0.6	-0.6	-0.6	-0.6	-0.6		155	-1.3	-1.3	-1.3	-1.1	-3.3	-3.3	-3.3	-3.3
156	0.2	0.2	0.2	0.2	0.2	0.2	0.2	0.2		156	-1.3	-1.3	-1.3	-1.1	-3.3	-3.3	-3.3	-3.3
157	-2.2	-2.2	-2.2	-2.2	-2.2	-2.2	-2.2	-2.2		157	-1.3	-1.3	-1.3	-1.1	-3.3	-3.3	-3.3	-3.3
158	-4.9	-4.9	-4.9	-4.9	-4.9	-4.9	-4.9	-4.9		158	-1	-1	-1	-1	-2.9	-2.9	-2.9	-2.9
159	-4.9	-4.9	-4.9	-4.9	-4.9	-4.9	-4.9	-4.9		159	-1	-1	-1	-1	-1.1	-1.1	-1.8	-1.8
160	-4.9	-4.9	-4.9	-4.9	-4.9	-4.9	-4.9	-4.9		160	-1	-1	-1	-1	-1	-1	-1	-1
161	-4.9	-4.9	-4.9	-4.9	-4.9	-4.9	-4.9	-4.9		161	-1	-1	-1	-1	-1	-1	0	0
162	-4.9	-4.9	-4.9	-4.9	-4.9	-4.9	-4.9	-4.9		162	0.2	0.2	0.2	0.2	0.2	0.2	-0.1	-0.1
163	-4.4	-4.4	-4.4	-4.4	-4.4	-4.4	-4.4	-4.4		163	0.2	0.2	0.2	0.2	-0.3	-0.3	-0.3	-0.3
164	-3.9	-3.9	-3.9	-3.9	-3.9	-3.9	-3.9	-3.9		164	0.2	0.2	0.2	0.2	-0.4	-0.4	-0.4	-0.4
165	-2	-2	-2	-2	-2	-2	-2	-2		165	0.2	0.2	0.2	0.2	0.2	0.2	0.2	0.2
166	-3.3	-3.3	-3.3	-3.3	-3.3	-3.3	-3.3	-3.3		166	0.2	0.2	0.2	0.2	0.2	0.2	0.2	0.2
167	-0.2	-0.2	-0.2	-0.2	-0.2	-0.2	-0.2	-0.2		167	0.2	0.2	0.2	0.2	0.2	0.2	0.2	0.2
168	-2.4	-2.4	-2.4	-1.3	-1.3	-1.3	-1.3	-1.3		168	1.9	1.9	1.9	1.9	1.9	1.8	1.8	1.8
169	-3.2	-3.2	-3.2	-1.7	-1.7	-1.7	-1.7	-1.7		169	0.3	0.3	0.3	0.3	0.3	0.3	0.3	0.3
170	-4.5	-4.5	-4.5	-2.6	-2.6	-2.6	-2.6	-2.6		170	0.9	0.9	0.9	0.9	0.3	0.3	0.3	0.3
171	-4.4	-4.4	-4.4	-2.5	-2.5	-2.5	-2.5	-2.5		171	0.7	0.7	0.7	0.7	0.3	0.3	0.3	0.3
172	-4.4	-4.4	-4.4	-2.6	-2.6	-2.6	-2.6	-2.6		172	0.7	0.7	0.7	0.7	0.7	0.7	0.7	0.7
173	-3.8	-3.8	-3.8	-2	-2	-2	-2	-2		173	0.7	0.7	0.7	0.7	0.7	0.7	0.7	0.7
174	-2.4	-2.4	-2.4	-1.8	-1.8	-1.8	-1.8	-1.8		174	0.6	0.6	0.6	0.6	0.6	0.6	0.6	0.6
175	-2.4	-2.4	-2.4	-3.6	-3.6	-3.6	-3.6	-3.6		175	0.3	0.3	0.3	0.3	0.3	0.3	0.3	0.3
176	-2.4	-2.4	-2.4	-1.3	-1.3	-1.3	-1.3	-1.3		176	-0.5	-0.5	-0.5	-0.5	-0.5	-0.5	-0.5	-0.5
177	-2	-2	-2	-2	-2	-2	-2	-2		177	-0.2	-0.2	-0.2	-0.2	-0.2	-0.2	-0.2	-0.2
178	-2.6	-2.6	-2.6	-2.6	-2.6	-2.6	-2.6	-2.6		178	0.6	0.6	0.6	0.6	0.6	0.6	0.6	0.6
179	-2.6	-2.6	-2.6	-2.6	-2.4	-2.4	-2.4	-2.4		179	-2.4	-2.4	-2.4	-2.6	-2.6	-2.6	-2.6	-2.4
180	-2.6	-2.6	-2.6	-2.6	-2.4	-2.4	-2.4	-2.4		180	-2.4	-2.4	-2.4	-2.6	-2.6	-2.6	-2.6	-2.4
181	-2.2	-2.2	-2.2	-2.2	-2.2	-2.2	-2.2	-2.2		181	-1.2	-1.2	-1.2	-1.4	-1.4	-1.4	-1.4	-1.2
182	-1.4	-1.4	-1.4	-1.4	-1.4	-1.4	-1.4	-1.4		182	-0.8	-0.8	-0.8	-1.7	-1.7	-1.7	-1.7	-1.6
183	-3.1	-3.1	-3.1	-3.1	-3.1	-3.1	-3.1	-3.1		183	-0.8	-0.8	-0.8	0	0	0	0	0.1
184	-5.1	-5.1	-5.1	-5.1	-5.1	-5.1	-5.1	-5.1		184	0	0	0	1	1	1	1	2
185	-4.7	-4.7	-4.7	-4.7	-3.6	-3.6	-3.6	-3.6		185	0.8	0.8	0.8	1	1	1	1	1.1
186	-5.3	-5.3	-5.3	-5.3	-3.6	-3.6	-3.6	-3.6		186	0.8	0.8	0.8	1	1	1	1	1.1
187	-4.2	-4.2	-4.2	-4.2	-2.8	-2.8	-2.8	-2.8		187	0	0.7	0.7	0.7	0.7	0.7	0.4	0.4
188	-2.2	-2.2	-2.2	-2.2	-2.2	-2.2	-2.2	-2.2		188	-0.3	-0.2	-0.2	-0.4	-0.4	-0.4	-0.4	-0.4
189	-4.5	-4.5	-4.5	-4.5	-4.5	-4.5	-4.5	-4.5		189	-3.4	-3.5	-3.5	-2.6	-2.6	-2.6	-2.6	-2.6
190	-2.8	-2.8	-2.8	-2.8	-2.8	-2.8	-2.8	-2.8		190	-2.5	-2.5	-2.5	-2	-2	-2	-2	-2
191	-2	-2	-2	-2	-2	-2	-2	-2		191	-0.6	-0.5	-0.5	-0.7	-0.7	-0.7	-0.5	-0.5
192	-0.7	-0.7	-0.7	-0.7	-0.7	-0.7	-0.7	-0.7		192	-0.3	0	0	-0.7	-0.7	-0.7	-0.2	-0.2
193	-1.3	-1.3	-1.3	-1.3	-1.3	-1.3	-1.3	-1.3		193	-0.3	0	0	-0.7	-0.7	-0.7	-0.2	-0.2
194	-1.8	-1.8	-1.8	-1.8	-1.8	-1.8	-1.8	-1.8		194	-1.9	-1.9	-1.9	-1.9	-1.9	-1.9	-1.9	-1.9
195	-3.1	-3.1	-3.1	-3.1	-3.1	-3.1	-3.1	-3.1		195	-2.3	-2.3	-2.3	-2.3	-2.3	-2.3	-2.3	-2.3
196	-2.5	-2.5	-2.5	-2.5	-2.5	-2.5	-2.5	-2.5		196	-2.3	-2.3	-2.3	-2.3	-2.3	-2.3	-2.3	-2.3
197	-1.5	-1.5	-1.5	-1.5	-1.5	-1.5	-1.5	-1.5		197	-2.3	-2.3	-2.3	-2.3	-2.3	-2.3	-2.3	-2.3
198	-1	-1	-1	-1	-1	-1	-1	-1		198	-1.1	-1.1	-1.1	-1.1	-1.1	-1.1	-1.1	-1.1
199	-1	-1	-1	-1	-1	-1	-1	-1		199	0.9	0.9	0.9	0.9	0.9	0.9	0.9	0.9
200	-0.6	-0.6	-0.6	-0.5	-0.5	-0.5	-0.5	-0.5		200	0.9	0.9	0.9	0.9	0.9	0.9	0.9	0.9
201	-0.6	-0.6	-0.6	-0.5	-0.5	-0.5	-0.5	-0.5		201	-1.1	-1.1	-1.1	-1.4	-1.4	-1.4	-1.1	-1.4
202	-0.6	-0.6	-0.6	-0.5	-2.5	-2.5	-2.5	-2.5		202	-4.2	-4.2	-4.2	-4.7	-4.7	-4.7	-4.4	-4.7
203	-0.4	-0.4	-0.4	-0.4	-2.8	-2.8	-2.8	-2.8		203	-5.4	-5.4	-5.4	-7.7	-7.7	-8	-7.7	-8
204	0.9	0.9	0.9	-0.3	-2.8	-2.8	-2.8	-2.8		204	-5.4	-5.4	-5.4	-7.7	-7.7	-7.3	-7.1	-7.3
205	0.6	0.6	-0.1	0.3	-2.4	-2.4	-2.4	-2.4		205	-5.4	-5.4	-5.4	-6.5	-6.5	-6.5	-6.3	-6.5
206	-3.4	-3.4	-3.6	-3.4	-3.4	-3.4	-3.4	-3.4		206	-4.2	-4.2	-4.2	-5.8	-5.8	-5.8	-4.2	-5.8
207	-3.6	-3.6	-3.6	-3.6	-3.6	-3.6	-3.6	-3.6		207	-6.3	-6.3	-6.3	-5.4	-5.4	-5.4	-6.3	-5.4
208	-3.6	-3.6	-3.6	-3.6	-3.6	-3.6	-3.6	-3.6		208	-4.7	-4.7	-4.7	-4.5	-4.5	-4.5	-4.9	-4.5
209	-3.6	-3.6	-3.6	-3.6	-3.6	-3.6	-3.6	-3.6		209	-4.2	-4.2	-4.2	-4.6	-4.6	-4.6	-4.6	-4.6
210	-3.6	-3.6	-3.6	-3.6	-3.6	-3.6	-3.6	-3.6		210	-3.1	-3.1	-3.1	-3.2	-3.2	-3.2	-3.2	-3.2
211	-3.6	-3.6	-2.8	-3.6	-3.6	-3.6	-3.6	-3.6		211	-1.6	-1.6	-1.6	-1.6	-1.6	-1.6	-1.6	-1.6
212	-2.2	-2.2	0.6	-2.2	-2.2	-2.2	-2.2	-2.2		212	-1.6	-1.6	-1.6	-3.5	-3.5	-3.5	-3.5	-2.9
213	0.6	0.6	0.6	0.6	0.1	0.1	0.1	0.1		213	-0.8	-0.8	-0.8	-1.8	-1.8	-1.8	-1.8	-1.3
214	0.6	0.6	0.6	0.6	0.1	0.1	0.1	0.1		214	1.4	1.4	1.4	-0.7	-0.1	-0.1	-0.1	0.3
215	0.6	0.6	0.6	0.6	0.1	0.1	0.1	0.1		215	1.6	1.6	1.6	-0.8	-0.1	-0.1	-0.1	1.4
216	-1.1	-1.1	-1.1	-1.1	-0.9	-0.9	-0.9	-0.9		216	2.4	2.4	2.4	-0.2	0.5	0.5	0.5	1.4
217	-1.4	-1.4	-1.4	-1.4	-2.3	-2.3	-2.3	-2.3		217	1.2	2.1	2.1	0.9	1.4	1.4	1.4	1.4
218	-1.3	-1.3	-1.3	-1.3	-1.9	-1.9	-1.9	-1.9		218	-2	0.2	0.2	-1.4	-0.3	-0.3	-0.3	-0.3
219	-0.8	-0.8	-0.8	-0.8	-0.8	-0.8	-0.8	-0.8		219	-2.3	0.1	0.1	-1.7	0.1	0.1	0.1	0.1
220	-0.8	-0.8	-0.8	-0.8	-0.8	-0.8	-0.8	-0.8		220	-2.2	-0.7	-0.7	-1.6	0.2	0.2	0.2	0.2
221	-3.6	-3.6	-3.6	-3.6	-1	-1	-1	-1		221	-0.8	0	0	-0.2	0.8	0.8	0.8	0.8
222	-6.7	-6.7	-6.7	-6.7	-2.1	-2.1	-2.1	-2.1		222	-0.5	-0.4	-0.4	-0.4	0.7	0.7	0.7	0.7
223	-6.7	-6.7	-6.7	-6.7	-2.1	-2.1	-2.1	-2.1		223	0.2	0.3	0.3	0.3	0.7	0.7	0.7	0.7
224	-6.7	-6.7	-6.7	-6.7	-2.1	-2.1	-2.1	-2.1		224	1.4	0.7	0.7	0.7	0.7	0.7	0.7	0.7
225	-6.1	-6.1	-6.1	-6.1	-1.5	-1.5	-1.5	-1.5		225	-1.6	-1.5	-1.5	-1.5	-1.5	-1.5	-1.5	-1.5
226	-2.6	-2.6	-2.6	-2.6	-0.5	-0.5	-0.5	-0.5		226	-2.3	-2.6	-2.6	-2.6	-2.6	-2.6	-2.6	-2.6
227	-0.8	-0.8	-0.8	-0.8	-1.5	-1.5	-1.5	-1.5		227	-2.3	-2.6	-2.6	-2.6	-2.6	-2.6	-2.6	-2.6
228	-1	-1	-1	-1	-2.1	-2.1	-2.1	-2.1		228	-3.1	-2.6	-2.6	-2.6	-2.6	-2.6	-2.6	-2.6
229	-5.3	-1.8	-5.3	-5.3	-5.3	-5.3	-5.3	-5.3		229	-3.3	-3	-3	-3	-3	-3	-3	-3
230	-5.5	-1.6	-5.5	-5.5	-5.5	-5.5	-5.5	-5.5		230	-3.8	-2.7	-2.7	-2.7	-2.7	-2.7	-2.7	-2.7
231	-6.5	-1.8	-5.5	-6.5	-6.5	-6.5	-6.5	-6.5		231	-6.9	-3.7	-3.7	-4.4	-4.4	-4.4	-3.7	-4.4
232	-5.5	-1.6	-5.5	-5.5	-5.5	-5.5	-5.5	-5.5		232	-6.7	-3.5	-3.5	-4.7	-4.7	-4.7	-3.5	-4.7
233	-5.5	-1.6	-5.5	-5.5	-5.5	-5.5	-5.5	-5.5		233	-5.4	-3.1	-3.1	-4.7	-4.7	-4.7	-3.1	-4.7
234	-4.8	-0.3	-4.6	-4.8	-3.9	-3.9	-3.9	-3.9		234	-2.1	-3.1	-3.1	-4.7	-4.7	-4.7	-3.1	-4.7
235	-4.2	-0.2	-4.2	-4.2	-2.4	-2.4	-2.4	-2.4		235	-3.8	-3.8	-3.8	-3.8	-3.8	-3.8	-6.3	-3.7
236	-1	-0.5	-1.2	-1	-0.9	-0.9	-0.9	-0.9		236	-6.2	-6.2	-6.2	-6.4	-6.4	-6.4	-8.8	-6.2
237	-0.9	-0.9	-1.4	-0.9	-0.9	-0.9	-0.9	-0.9		237	-6.9	-6.9	-6.9	-7.1	-7.1	-7.1	-9.1	-6.5
238	-0.9	-0.9	-1.4	-0.9	-0.9	-0.9	-0.9	-0.9		238	-6.5	-6.5	-6.5	-6.8	-6.8	-6.8	-8.9	-6.3
239	-0.9	-0.9	-1.4	-0.9	-0.9	-0.9	-0.9	-0.9		239	-5.9	-5.9	-5.9	-5.9	-5.9	-5.9	-8.5	-5.7
240	-0.7	-0.7	-0.8	-0.7	-0.7	-0.7	-0.7	-0.7		240	-2.4	-2.4	-2.4	-4	-4	-4	-4.2	-2.3
241	0.1	0.1	0.1	0.1	0.1	0.1	0.1	0.1		241	-0.5	-0.5	-0.5	-3.2	-3.2	-3.2	-2.9	-0.9
242	1	1	1.8	1	1	1	1	1		242	-2.1	-2.1	-2.1	-2.2	-2.2	-2.2	-2.2	0
243	-0.3	-0.3	-0.3	0.9	0.9	0.9	0.9	0.9		243	-3.3	-3.3	-3.3	-4.3	-4.3	-4.3	-4.3	-1.5
244	-0.1	-0.1	-0.1	0.9	1	0.9	0.9	0.9		244	-2.3	-2.3	-2.3	-5.8	-5.5	-3.5	-3.4	-1.9
245	0	0	0	0.4	0.5	0.4	0.4	0.4		245	-4	-4	-4	-3.1	-4	-1.2	-1.2	-1.2
246	0.7	0.7	0.7	0.7	0.8	0.7	0.7	0.7		246	-5.1	-5.1	-5.1	-4.2	-5.1	-0.4	-0.4	-0.4
247	0.2	0.2	0.2	0.2	1.5	0.2	0.2	0.2		247	-5.4	-5.4	-5.4	-4.3	-5.2	-0.4	-0.4	-0.4
248	-0.9	-0.9	-0.9	-0.9	-0.9	-0.9	-0.9	-0.9		248	-4.6	-4.6	-4.6	-3.7	-4.6	-0.4	-0.4	-0.4
249	-4.8	-4.8	-4.8	-4.8	-4.8	-4.8	-4.8	-4.8		249	-4.3	-4.3	-4.3	-3.4	-4.3	-1.7	-1.7	-1.7
250	-5.3	-5.3	-5.3	-5.3	-5.3	-5.3	-5.3	-5.3		250	-1.5	-1.5	-1.5	-2	-1.5	-1.7	-1.7	-1.7
251	-8.2	-8.2	-8.2	-8.2	-6.2	-5.9	-5.9	-5.9		251	-2	-2	-1.3	-0.8	-2	-3.4	-3.4	-3.4
252	-7.4	-7.4	-7.4	-7.4	-5.5	-5.5	-5.5	-5.5		252	-2	-2	-2	-2	-2	-2.4	-2.4	-2.4
253	-4.6	-4.6	-4.6	-4.6	-4.7	-4.7	-4.7	-4.7		253	-2.1	-2.1	-2.1	-2.1	-2.1	-2.3	-2.3	-2.3
254	-3.1	-3.1	-3.1	-3.1	-3	-3	-3	-3		254	-1.7	-1.7	-1.7	-1.7	-1.7	-1.7	-1.7	-1.7
255	-4	-4	-4	-4	-1.8	-1.8	-1.8	-1.8		255	-1.6	-1.6	-1.6	-1.6	-1.6	-1.6	-1.6	-1.6
256	-4.2	-4.2	-4.2	-4.2	-1.5	-1.5	-1.5	-1.5		256	-2	-2	-1.4	-2	-2	-2	-2	-2
257	-3.1	-3.1	-3.1	-3.1	-1.2	-1.2	-1.2	-1.2		257	-5.4	-5.4	-5	-5.4	-5.4	-5.4	-5.4	-5.4
258	-3.1	-3.1	-3.1	-3.1	-1.3	-1.3	-1.3	-1.3		258	-4.4	-4.4	-4	-4.4	-4.4	-4.4	-4.4	-4.4
259	-2.3	-2.3	-2.3	-2.3	-1.5	-1.5	-1.5	-1.5		259	-1.7	-1.7	-1.4	-1.7	-1.7	-1.7	-1.7	-1.7
260	-1.2	-0.4	-1.2	-1.2	-1.2	-1.2	-1.2	-1.2		260	-1.4	-1.4	-1.4	-1.4	-1.4	-1.4	-1.4	-1.4
261	-0.4	-0.4	-0.4	-0.4	-0.4	-0.4	-0.4	-0.4		261	-1.3	-1.3	-1.3	-1.3	-1.3	-1.3	-1.3	-1.3
262	0.2	0.1	0.2	0.2	0.2	0.2	0.2	0.2		262	-1.3	-1.3	-1.3	-1.3	-1.3	-1.3	-1.3	-1.3
263	-0.1	-3.8	0.5	-0.1	-0.1	-0.1	-0.1	-0.1		263	-1.3	-1.3	-1.3	-1.3	-1.3	-1.3	-1.3	-1.3
264	-2.2	-1.8	-2.2	-2.2	-2.2	-2.2	-2.2	-2.2		264	-1.1	-1.1	-1.1	-1.1	-1.1	-1.1	-1.1	-1.1
265	-2.7	-1.1	-2.7	-2.7	-2.7	-2.7	-2.7	-2.7		265	-1.1	-1.1	-1.1	-1.1	-1.1	-1.1	-1.1	-1.1
266	-0.9	0.3	-0.9	-0.9	-0.9	-0.9	-0.9	-0.9		266	-2.1	-2.1	-2.1	-2.1	-2.1	-2.1	-2.1	-2.1
267	0	0	0	-2	-2	-2	-2	-2		267	-2.4	-2.4	-2.4	-2.4	-2.4	-2.4	-2.4	-2.4
268	0	0	0	-2.3	-2.3	-2.3	-2.3	-2.3		268	-2.4	-2.4	-2.4	-2.4	-2.4	-2.4	-2.4	-2.4
269	0	0	0	-2.3	-2.3	-2.3	-2.3	-2.3		269	-2.3	-2.3	-2.3	-2.3	-2.3	-2.3	-2.3	-2.3
270	0.5	0.5	0.5	-2.3	-2.3	-2.3	-2.3	-2.3		270	-0.9	-0.9	-0.9	-0.9	-0.9	-0.9	-0.9	-0.9
271	0.6	0.6	0.6	-2.3	-2.3	-2.3	-2.3	-2.3		271	0.9	0.9	0.9	0.9	0.9	0.9	0.9	1.2
272	0.3	0.3	0.3	-2.3	-2.3	-2.3	-2.3	-2.3		272	0.9	0.9	0.9	0.9	0.9	0.9	0.9	1.1
273	0.3	0.3	0.3	-1.2	-1.2	-1.2	-1.2	-1.2		273	1.2	1.2	1.2	1.2	1.2	1.2	1.2	1.2
274	0.3	0.3	0.3	0.3	0.3	0.3	0.3	0.3		274	-0.2	-0.2	-0.2	1.3	-0.2	-0.2	-0.2	-0.2
275	-0.7	-0.7	-0.7	-0.7	-0.7	-0.7	-0.7	-0.7		275	-0.2	-0.2	-0.2	-0.5	-0.2	-4.3	-4.3	-4.3
276	-0.8	-0.8	-0.8	-0.8	-0.8	-0.8	-0.8	-0.8		276	-0.9	-0.9	-0.9	-0.5	-0.9	-3.8	-3.8	-3.8
277	-0.8	-0.8	-0.8	-0.8	-0.8	-0.8	-0.8	-0.8		277	-1.6	-1.6	-1.6	-0.5	-1.6	-4.3	-4.3	-4.3
278	-0.3	-0.3	-0.3	-0.3	-0.3	-0.3	-0.3	-0.3		278	-2.6	-2.6	-2.6	-2.6	-2.6	-3.8	-3.8	-3.8
279	0.6	0.6	0.6	0.6	0.6	0.6	0.6	0.6		279	-5.6	-5.6	-5.6	-2.9	-5.6	-5.8	-5.8	-5.8
280	-1	-1	-1	-1	-1	0.6	0.6	0.6		280	-5.6	-5.6	-5.8	-2.9	-5.6	-5.8	-5.8	-5.8
281	-1.4	-1.4	-1.4	-1.4	-1.4	0.6	0.6	0.6		281	-5.6	-5.6	-5.8	-2.9	-5.6	-5.8	-5.8	-5.8
282	-1.5	-1.2	-1.2	-1.2	-1.2	-0.7	-0.7	-0.7		282	-5.6	-5.6	-5.8	-5	-6.5	-5.8	-5.8	-5.8
283	-3.4	-1.3	-1.3	-1.3	-1.3	-1.2	-1.2	-1.2		283	-5	-5	-4.7	-3.8	-5	-5.2	-5.2	-5.2
284	-9.1	-6.2	-6.2	-6.2	-6.2	-2.7	-2.7	-2.7		284	-1.9	-1.9	-1.9	-1.9	-1.9	-1.9	-1.9	-1.9
285	-10.9	-8	-8	-8	-8	-3.8	-3.8	-3.8		285	1.1	1.1	-1.9	-1.9	0.9	0.9	0.9	0.9
286	-11.3	-8.4	-8.4	-8.4	-8.4	-4	-4	-4		286	1.1	1.1	-1.9	-1.9	0.9	0.9	0.9	0.9
287	-9.6	-6.7	-6.7	-6.7	-6.7	-3.1	-3.1	-3.1		287	1.1	1.1	-1.9	-1.9	1.2	1.2	1.2	1.2
288	-6.9	-4	-4	-4	-4	-2.9	-2.9	-2.9		288	-2.9	-2.9	-2.9	-1.9	-1.8	-1.8	-1.8	-1.8
289	-3.4	-3	-3	-3	-3	-3	-3	-3		289	-2.9	-2.9	-2.9	-1.6	-2.6	-2.6	-2.6	-2.6
290	-3	-3	-3	-3	-3	-3	-3	-3		290	-2	-2	-2	-2	-1.9	-1.9	-1.9	-1.9
291	-1.8	-1.8	-1.8	-1.8	-1.8	-1.8	-1.8	-1.8		291	-2.5	-2.5	-2.5	-2.5	-2.4	-2.4	-2.4	-2.4
292	0	0	0	0	0	0	0	0		292	-2.7	-2.7	-2.7	-2.7	-2.6	-2.6	-2.6	-2.6
293	-2	-2	-2	-2	-2	-2	-2	-2		293	-2.7	-2.7	-2.7	-2.7	-2.6	-2.6	-2.6	-2.6
294	-2.5	-2.5	-2.5	-2.5	-2.5	-2.5	-2.5	-2.5		294	-2.1	-2.1	-2.1	-2.1	-2	-2	-2	-2
295	-4.2	-4.2	-4.2	-4.2	-4.2	-4.2	-4.2	-4.2		295	-1.6	-1.6	-1.6	-1.6	-1.5	-1.5	-1.5	-1.5
296	-4.1	-4.1	-4.1	-4.1	-4.1	-4.1	-4.1	-4.1		296	-1.3	-1.3	-1.3	-1.3	-1.3	-1.3	-1.3	-1.3
297	-2.7	-2.7	-2.7	-2.7	-2.7	-2.7	-2.7	-2.7		297	-1.4	-1.4	-1.4	-1.4	-1.4	-1.4	-1.4	-1.4
298	-2.4	-2.4	-2.4	-2.4	-2.4	-2.4	-2.4	-2.4		298	-1.4	-1.4	-1.4	-1.4	-1.4	-1.4	-1.4	-1.4
299	-1	-1	-1	-1	-1	-1	-1	-1		299	-0.8	-0.8	-0.8	-0.8	-0.8	-0.8	-0.8	-0.8
300	-1.8	-1.8	-1.8	-1.8	-1.8	-1.8	-1.8	-1.8		300	-0.4	-0.4	-0.4	-0.4	-0.4	-0.4	-0.4	-0.4
301	-2	-3.6	-3.6	-3.6	-3.6	-3.6	-3.6	-3.6		301	-0.1	-0.1	-0.1	-0.1	-0.1	-0.1	-0.1	-0.1
302	-3.3	-4.4	-4.4	-4.4	-4.4	-4.4	-4.4	-4.4		302	0.8	0.8	0.8	0.8	0.8	0.8	0.8	0.8
303	-1.9	-1	-1	-1	-1	-1	-1	-1		303	-1.6	-1.6	-1.6	-1.6	-1.6	-1.6	-1.6	-1.6
304	0.8	1.1	1.1	1.1	1.1	1.1	1.9	1.9		304	-2	-2	-2	-2	-2	-2	-2	-2
305	0.8	1.1	1.1	1.1	1.1	1.1	1.9	1.9		305	-3	-1.4	-1.4	-1.9	-1.4	-1.4	-1.4	-1.4
306	0.8	0.9	0.9	0.9	0.9	0.9	0.9	0.9		306	-3.4	-1.9	-1.9	-2.4	-1.9	-1.9	-1.9	-1.9
307	-2.2	-2.2	-2.2	-2.2	-2.2	-2.2	-2.2	-2.2		307	-3.7	-3.5	-3.5	-3.5	-3.5	-3.5	-3.5	-3.5
308	-0.5	-0.5	-0.5	-0.5	-0.5	-0.5	-0.5	-0.5		308	-3.2	-3.2	-3.2	-3.2	-3.2	-3.2	-3.2	-3.2
309	-0.1	-0.1	-0.1	-0.1	-0.1	-0.1	-0.1	-0.1		309	-3.4	-3.4	-3.4	-3.4	-3.4	-3.4	-3.4	-3.4
310	-0.3	-0.3	-0.3	-0.3	-0.3	-0.1	-0.1	-0.1		310	-4.5	-4.5	-4.5	-3.6	-3.6	-3.6	-3.6	-3.6
311	-0.5	-0.5	-0.5	-0.5	-0.5	-0.6	-0.6	-0.6		311	-6.4	-6.4	-6.4	-8.9	-9.1	-9.1	-9.1	-9.1
312	-1.5	-0.5	-0.5	-0.5	-0.5	-2	-2	-2		312	-9.6	-9.6	-9.6	-9.4	-12.3	-12.3	-12.3	-12.3
313	-2.9	-0.7	-0.7	-0.7	-0.7	-2.2	-2.2	-2.2		313	-8.8	-8.8	-8.8	-8.2	-10.5	-10.5	-10.5	-10.5
314	-2.6	-0.5	-0.5	-0.5	-0.5	-1.6	-1.6	-1.6		314	-5.3	-5.3	-5.3	-5.5	-5.5	-5.5	-5.5	-5.5
315	-0.5	0	0	0	0	0.4	0.4	0.4		315	-2.5	-2.5	-2.5	-3.7	-3.6	-3.6	-3.6	-3.6
316	1.4	1.4	1.4	1.4	1.4	2.8	2.8	2.8		316	-0.7	-0.7	-0.7	-2.5	-1.8	-1.8	-1.8	-1.8
317	3.6	3.6	3.6	3.6	3.6	3.6	3.6	2.9		317	-1.6	-1.6	-1.6	-3.9	-1.6	-1.6	-1.6	-1.6
318	2.5	2.5	2.5	2.5	2.5	2.5	2.5	2.5		318	0.3	0.3	1.4	-1.1	0.5	0.5	0.5	0.5
319	1.3	1.3	1.3	1.3	1.3	1.3	1.3	1.3		319	0.9	0.9	1.4	-1.1	-1.5	-1.5	-1.5	-1.5
320	1.5	1.5	1.5	1.5	1.5	1.5	1.5	1.5		320	0.4	0.4	0.4	-0.5	-0.5	-0.5	-0.5	-0.5
321	1.5	1.5	1.5	1.5	1.5	1.5	1.5	1.5		321	0.7	0.7	0.7	0.2	1.1	1.1	1.1	1.1
322	1.5	1.5	1.5	1.5	1.5	1.5	1.5	1.5		322	-1.2	-1.2	-1.2	-0.5	-0.5	-0.5	-0.5	-0.5
323	-2	-2	-2	-2	-2	-2	-2	-2		323	-1.8	-1.8	-1.8	-0.3	-0.3	-0.3	-0.3	-0.3
324	-2	-2	-2	-2	-2	-2	-2	-2		324	-2.3	-2.3	-2.3	-1.8	-1.8	-1.8	-1.8	-1.8
325	-2	-2	-2	-2	-2	-2	-2	-2		325	-5.4	-5.4	-5.4	-1.8	-1.8	-1.8	-1.8	-1.8
326	-2.7	-2.7	-2.7	-2.7	-2.7	-2.7	-2.7	-2.7		326	-4.8	-4.8	-4.8	-1.8	-1.8	-1.8	-1.8	-1.8
327	-2.7	-2.7	-2.7	-3	-3	-3	-3	-3		327	-2.3	-2.3	-2.3	-1.8	-1.8	-1.8	-1.8	-1.8
328	-2.7	-2.7	-2.7	-3	-3	-3	-3	-3		328	-2.5	-1.7	-1.7	-1.8	-1.8	-1.8	-1.8	-1.8
329	-2.7	-2.7	-2.7	-3	-3	-3	-3	-3		329	-2.9	-0.7	-0.7	-1.6	-1.6	-1.6	-1.6	-2.9
330	-2	-3.5	-3.5	-2.2	-2.2	-2.2	-2.2	-2.2		330	-2.9	-0.7	-0.7	-1.6	-1.6	-1.6	-1.6	-3
331	-2.2	-3.8	-3.8	-2.3	-2.3	-2.3	-2.3	-2.3		331	-2.9	-0.7	-0.7	-1.6	-1.6	-1.6	-1.6	-3
332	-1.6	-3.4	-3.4	-1.9	-1.9	-1.9	-1.9	-1.9		332	-2.9	-1.3	-1.3	-1.6	-1.6	-1.6	-1.6	-3
333	-0.7	-0.8	-0.8	-0.8	-0.8	-0.8	-0.8	-0.8		333	-2.9	-1.6	-1.6	-1.6	-1.6	-1.6	-1.6	-3
334	0.1	0.1	0.1	0.2	0.2	0.2	0.2	0.2		334	-2.2	-0.3	-0.3	-0.7	-0.7	-0.7	-0.7	-2.4
335	0.1	0.1	0.1	0.2	0.2	-0.4	0.2	0.2		335	0.3	-0.7	-0.7	-0.7	-0.7	-0.7	-0.7	-0.8
336	0.7	0.2	0.2	-0.2	-0.2	-0.9	-0.2	-0.2		336	-0.1	-0.4	-0.4	-0.4	-0.4	-0.4	-0.4	-0.4
337	0.7	0.2	0.2	0.2	0.2	-1.6	0.2	0.2		337	-1.8	-1.6	-1.6	-0.7	-0.7	-0.7	-0.7	-0.7
338	-1.7	-1.7	-1.7	-1.7	-1.7	-0.9	-1.7	-1.7		338	-1.7	-2	-2	-2	-2	-2	-2	-2
339	-5.4	-5	-5	-5	-5	-2.7	-5	-5		339	-2.6	-2.6	-2.6	-2.6	-2.6	-2.6	-2.6	-2.6
340	-4.2	-4.2	-4.2	-4.2	-4.2	-2.7	-4.2	-4.2		340	-2.8	-2.8	-2.8	-2.7	-2.7	-2.7	-2.7	-2.7
341	-3.1	-3.1	-3.1	-3.1	-3.1	-3.1	-3.1	-3.1		341	-1.3	-1.3	-1.3	-1.3	-1.3	-1.3	-1.3	-1.3
342	-3.8	-3.8	-3.8	-3.8	-3.3	-3.3	-3.3	-3.8		342	-0.6	-0.6	-0.6	-0.6	-0.6	-0.6	-0.6	-0.6
343	-3.9	-3.9	-3.9	-3.9	-3.3	-3.3	-3.3	-5		343	-3.8	-3.8	-3.8	-1.5	-1.5	-1.5	-1.5	-1.5
344	-3.9	-3.9	-3.9	-3.9	-3.3	-3.3	-3.3	-4.6		344	-2.9	-2.9	-2.9	-2.9	-2.9	-2.9	-2.9	-2.9
345	-3.9	-3.9	-3.9	-3.9	-3.3	-3.3	-3.3	-3.5		345	-3.2	-3.2	-3.2	-3.2	-3.2	-3.2	-3.2	-3.2
346	-3.2	-3.2	-3.2	-2.4	-2.4	-2.4	-2.4	-2.5		346	-3.1	-3.1	-3.1	-3.1	-3.1	-3.1	-3.1	-3.1
347	-3.5	-3.5	-3.5	-0.5	-2.2	-2.2	-2.2	-0.7		347	-1.7	-1.7	-1.7	-1.7	-1.7	-1.7	-1.7	-1.7
348	-2.5	-2.5	-2.5	0.7	-1.1	-1.1	-1.1	-1		348	-0.9	-0.9	1.4	0.4	0.4	0.2	0.2	0.2
349	-1.7	-1.7	-1.7	0.7	-1.2	-1.2	-1.2	-1.2		349	-0.2	-0.7	0.8	-0.2	-0.2	-3	-3	-3
350	0.3	0.3	0.3	0.4	-0.9	-0.9	-0.9	-0.9		350	-0.2	-1	0.5	-0.2	-0.2	-2.1	-2.1	-2.1
351	0.3	0.3	0.3	0.4	-0.5	-0.5	-0.5	-0.5		351	-0.2	-1	0.2	-0.2	-0.2	-0.4	-0.4	-0.4
352	0.4	0.4	0.4	0.6	0.6	0.6	0.6	0.6		352	-0.2	-0.2	0	-0.2	-0.2	-0.4	-0.4	-0.4
353	-1.6	-1.6	-1.6	-1.6	-1.5	-1.5	-1.5	-1.5		353	-1.1	-1.1	-1.1	-0.5	-0.5	-0.5	-0.5	-0.5
354	-1.6	-1.6	-1.6	-1.6	-1.5	-1.5	-1.5	-1.5		354	-1.8	-1.8	-1.8	-1.2	-1.2	-1.2	-1.2	-1.2
355	-1.6	-1.6	-1.6	-1.6	-1.5	-1.5	-1.5	-1.5		355	-3.9	-4	-4	-4.3	-4.3	-4.3	-4.3	-4.3
356	-3.4	-3.4	-3.4	-3.4	-2.6	-2.6	-2.6	-2.6		356	-2.9	-3	-3	-4.1	-4	-4	-4	-4
357	-2.9	-2.9	-2.9	-3.2	-2.4	-2.4	-2.4	-2.4		357	-2.1	-2.1	-2.1	-4.1	-4	-4	-4	-4
358	-1.9	-1.9	-1.9	-2.2	-3.4	-3.4	-3.4	-3.4		358	-1.8	-1.7	-1.7	-4.1	-4	-4	-4	-4
359	-1.7	-1.7	-1.7	-4.2	-4.2	-4.2	-4.2	-4.2		359	-1.1	-1.1	-1.1	-2.8	-2.8	-2.8	-2.8	-2.8
360	-1.8	-1.8	-1.8	-4.6	-4.6	-4.6	-4.6	-4.6		360	-1.6	-1.6	-1.6	-0.1	-0.1	-0.5	-0.5	-3.2
361	-1.8	-1.8	-1.8	-4.6	-4.6	-4.6	-4.6	-4.6		361	-1.6	-1.6	-1.6	-0.4	-0.4	-1.1	-1.1	-4
362	-3	-3	-3	-4.6	-4.6	-4.6	-4.6	-4.6		362	-1.9	-1.6	-1.6	-1.5	-1.5	-3.5	-3.5	-5.1
363	-4.5	-4.5	-4.5	-4.3	-4.3	-4.3	-4.3	-4.3		363	-3.6	-3.6	-3.6	-2.1	-2.1	-4.6	-4.6	-8.1
364	-8.2	-8.2	-8.2	-2	-2	-2	-2	-2		364	-3.1	-3.3	-3.3	-2.9	-2.9	-5.4	-5.4	-8.9
365	-8.2	-8.2	-8.2	-1.7	-1.7	-1.7	-1.7	-1.7		365	-2.9	-5.6	-5.6	-5.6	-5.6	-5.6	-5.6	-8.9
366	-4.8	-4.8	-4.8	-1.1	-1.1	-1.1	-1.1	-1.1		366	-2.8	-5.7	-5.7	-5.7	-5.7	-5.7	-5.7	-6.9
367	-2.1	-2.1	-2.1	-0.3	-0.3	-0.3	-0.3	-0.3		367	-2.8	-5.7	-5.7	-5.7	-5.7	-5.7	-5.7	-5.7
368	0.2	0.2	0.2	0.2	0.2	0.2	0.2	0.2		368	-2.8	-5.7	-5.7	-5.7	-5.7	-5.7	-5.7	-5.7
369	-2.2	-2.2	-2.2	-2.2	-2.2	-2.2	-2.2	-2.2		369	-2.2	-5.1	-5.1	-5.1	-5.1	-5.1	-5.1	-5.1
370	-2.9	-2.9	-2.9	-2.9	-2.9	-2.9	-2.9	-2.9		370	0.2	-2.3	-2.3	-2.3	-2.3	-2.3	-2.3	-2.3
371	-2.9	-2.9	-2.9	-2.9	-2.9	-2.9	-2.9	-2.9		371	0.7	0.7	0.7	0.8	0.8	0.8	0.8	0.8
372	-2.4	-2.4	-2.4	-2.4	-2.4	-2.4	-2.4	-2.4		372	0.7	0.7	0.7	0.8	0.8	0.8	0.8	0.8
373	-3.9	-3.9	-3.9	-4.3	-2.3	-1.9	-1.9	-1.9		373	0.7	0.7	0.7	0.8	0.8	0.8	0.8	0.8
374	-3.3	-3.3	-3.3	-3.7	-1.7	-1.3	-1.3	-1.3		374	0.7	0.7	0.7	0.8	0.7	0.7	0.7	0.7
375	-1.7	-1.7	-1.7	-1.7	-0.2	-0.1	-0.1	-0.1		375	0.7	0.7	0.7	1.3	0.7	0.7	0.7	0.7
376	-4.3	-4.3	-4.3	-4.3	-2.8	-2.7	-2.7	-2.7		376	0.7	0.7	0.7	0.9	0.7	0.7	0.7	0.7
377	-4.4	-4.4	-4.4	-3.7	-1.9	-1.8	-1.8	-1.8		377	0.7	0.7	0.7	0.9	0.7	0.7	0.7	0.7
378	-4.9	-4.9	-4.9	-4.4	-2.2	-2.2	-2.2	-2.2		378	0.1	0.1	0.1	-0.5	-0.5	-0.8	-0.8	-0.8
379	-7.5	-7.5	-7.5	-7.5	-2.7	-2.7	-2.7	-2.7		379	-3.2	-6.6	-3.9	-1.2	-3.9	-3.5	-3.5	-3.5
380	-6.3	-6.3	-6.3	-6.3	-1.9	-1.9	-1.9	-1.9		380	-3.1	-6.7	-4.3	-2.3	-4.3	-3.8	-3.8	-3.8
381	-2.7	-2.7	-2.7	-2.4	-2.4	-2.4	-2.4	-2.4		381	-3	-5.5	-4.6	-2.7	-3.9	-3.4	-3.4	-3.4
382	-4.9	-4.9	-4.9	-4.9	-4.2	-4.2	-4.2	-4.2		382	-1.1	-4.6	-4.6	-2.7	-2.3	-1.8	-1.8	-1.8
383	-4.6	-4.6	-4.6	-4.6	-3.9	-3.9	-3.9	-3.9		383	-1.3	-4.6	-4.6	-2.7	-2.3	-1.8	-1.8	-1.8
384	-2	-2	-2	-2	-2	-2	-2	-2		384	-1.2	-4.3	-4.3	-2.4	-2	-1.5	-1.5	-1.5
385	-0.3	-0.3	-0.3	-0.3	-0.1	-0.1	-0.1	-0.1		385	-0.7	-2.8	-2.8	-0.8	-1.2	-1.7	-1.7	-1.7
386	0.3	0.3	0.3	0.3	0.2	0.2	0.2	0.2		386	-0.7	-0.4	-0.4	-0.4	-0.4	-1.7	-1.7	-1.7
387	0.1	0.1	0.1	0.1	0.1	0.1	0.1	0.1		387	-2.7	-2.7	-2.7	-2.7	-2.7	-2.7	-2.7	-2.7
388	-1.5	-1.5	-1.5	-1.5	-0.8	-0.8	-0.8	-0.8		388	-2.7	-2.7	-2.7	-2.9	-2.9	-2.9	-2.9	-2.9
389	-1.2	-1.2	-1.2	-1.2	-0.5	-0.5	-0.5	-0.5		389	-2.7	-2.7	-2.7	-2.9	-2.9	-2.9	-2.9	-2.9
390	-0.8	-0.8	-0.1	-0.8	-0.8	-0.8	-0.1	-0.1		390	-2.7	-2.7	-2.7	-2.9	-2.9	-3.2	-3.2	-3.2
391	-1	-1	-0.2	-1	-1	-1	-0.4	-0.4		391	-2.7	-2.7	-2.7	-2.9	-2.9	-3.2	-3.2	-3.2
392	-4.2	-4.2	-0.5	-0.2	-0.2	-0.2	-0.4	-0.4		392	-2.6	-2.6	-2.6	-2.1	-2.1	-3.8	-3.8	-3.8
393	-5.3	-5.3	-1	-0.5	-0.5	-0.5	-0.1	-0.1		393	-2.3	-2.3	-2.3	-1.8	-1.8	-4	-4	-4
394	-7.2	-7.2	-2.5	-2.4	-2.4	-2.4	-1.2	-1.2		394	-1.7	-1.7	-1.7	-1.2	-1.2	-3.4	-3.4	-3.4
395	-6.9	-6.9	-2.2	-2.1	-2.1	-2.1	-0.9	-0.9		395	-0.9	-1.9	-1.9	-1.1	-1.1	-2.6	-2.6	-2.6
396	-5.5	-5.5	-1.8	-0.7	-0.7	-0.7	-0.2	-0.2		396	-0.4	-2.3	-2.3	-1.2	-1.2	-1.2	-1.2	-1.2
397	-4.9	-4.9	-1.6	-0.7	-0.7	-0.7	-0.2	-0.2		397	-2.1	-2.5	-2.5	-2.6	-2.6	-2.6	-2.6	-2.6
398	-3.5	-3.5	-3.3	-0.4	-0.4	-0.4	-0.2	-0.2		398	-1.5	-3.4	-3.4	-2.1	-2.1	-2.1	-2.1	-2.1
399	-2.2	-2.2	-2.2	-0.2	-0.2	-0.2	-0.2	-0.2		399	-1.4	-2.9	-2.9	-0.7	-0.7	-0.7	-0.7	-0.7
400	-2.1	-2.1	-2.1	-0.2	-0.2	-0.2	-0.2	-0.2		400	-1.4	-2.5	-2.5	0.4	0.4	0.4	0.4	0.4
401	-2	-2	-2	0.2	0.7	0.7	0.7	0.7		401	-1.4	-2.2	-2.2	1.1	1.1	1.1	1.1	1.1
402	-2	-2	-2	0.8	1.1	1.1	1.1	1.1		402	-1.8	-1.8	-0.8	0.4	0.4	0.4	0.4	0.4
403	-0.7	-0.7	-0.7	1.8	1.8	1.8	1.8	1.8		403	-0.6	-0.6	0.1	1	-0.2	-0.2	-0.2	-0.2
404	-0.9	-0.9	-0.9	-1.1	-1	0	0	0		404	0.3	0.3	0.1	1.4	-0.8	-0.8	-0.8	-0.8
405	-4.6	-4.6	-4.6	-4.6	-1.4	0.1	0.1	0.1		405	0.5	0.5	0.1	1.4	-0.6	-0.6	-0.6	-0.6
406	-6.9	-6.9	-6.9	-6.9	-1.4	-0.3	-0.3	-0.3		406	0.5	0.5	0.3	1.5	-0.6	-0.6	-0.6	-0.6
407	-7.2	-7.2	-7.2	-6.7	-2.4	-2.4	-2.4	-2.4		407	0.5	0.5	0.3	1.5	-0.2	-0.2	-0.2	-0.2
408	-7.2	-7.2	-7.2	-6.7	-4.9	-4.9	-4.9	-4.9		408	0.3	0.3	0.3	1.4	-0.2	-0.2	-0.2	-0.2
409	-6.5	-6.5	-6.5	-6.5	-5	-5	-5	-5		409	-3.9	-3.9	-3.9	0.2	-1.6	-1.6	-1.6	-1.6
410	-5	-5	-5	-5	-5	-5	-5	-5		410	-3.6	-3.6	-3.6	-0.2	-2.5	-2.5	-2.5	-2.5
411	-5	-5	-5	-5	-5	-5	-5	-5		411	-2.2	-2.2	-2.2	-0.2	-0.9	-0.9	-0.9	-0.9
412	-5	-5	-5	-5	-5	-5	-5	-5		412	0.7	0.7	0.7	-0.2	-0.9	-0.9	-0.9	-0.9
413	-4.4	-4.4	-4.4	-4.4	-4.4	-4.4	-4.4	-4.4		413	-0.2	-0.2	-0.2	-0.1	-0.4	-0.4	-0.4	-0.4
414	-1.6	-1.6	-1.6	-1.6	-1.6	-1.6	-1.6	-1.6		414	0.4	0.4	0.4	-0.1	0.4	0.4	0.4	0.4
415	-1.6	-1.6	-1.6	-1.6	-1.6	-1.6	-1.6	-1.6		415	0.1	0.1	0.1	-0.1	0.1	0.1	-2.2	-2.2
416	-1.6	-1.6	-1.6	-1.6	-1.6	-1.6	-1.6	-1.6		416	0.1	0.1	0.1	-0.2	0.1	0.1	-2.3	-2.3
417	-1.6	-1.6	-1.6	-1.6	-1.6	-1.6	-1.6	-1.6		417	-0.3	-0.3	-0.3	-0.3	-0.3	-0.3	-2	-2
418	-0.6	-0.6	-0.6	-0.6	-0.6	-0.6	-0.6	-0.6		418	-0.3	-0.3	-0.3	-0.3	-0.3	-0.3	-0.6	-0.6
419	0.7	0.7	0.7	1.4	1.4	1.4	1.4	1.4		419	-0.8	-0.8	-0.8	-0.5	-0.5	-0.5	-6.1	-6.1
420	0.2	0.2	0.2	0.2	0.2	0.2	0.2	0.2		420	0.1	0.1	0.1	-0.2	-0.2	-0.2	-6.1	-6.1
421	0.2	0.2	0.2	0.2	0.2	0.2	0.2	0.2		421	0.1	0.1	0.1	0.1	0.1	0.1	-6.1	-6.1
422	-0.8	-0.8	-0.8	-0.8	-0.8	-0.8	-0.8	-0.8		422	-2.7	-2.7	-2.7	-2.9	-2.9	-2.9	-4.9	-4.9
423	-0.8	-0.8	-0.8	-0.8	-0.8	-0.8	-0.8	-0.8		423	-2	-2	-2	-2.1	-2.1	-2.1	-3	-3
424	-0.8	-0.8	-0.8	-0.8	-0.8	-0.8	-0.8	-0.8		424	-3	-3	-3	-3.7	-3.7	-3.7	-3	-3
425	-1.3	-1.3	0	-1.3	-1.3	-1.3	0	0		425	-2.7	-2.7	-2.7	-3.8	-3.8	-3.8	-3.8	-3.8
426	-1.6	-1.6	0	-1.6	-1.5	-1.5	0.2	-0.1		426	-2.7	-2.7	-2.7	-6.8	-6.8	-6.8	-6.8	-6.8
427	-0.4	-0.4	-0.9	-0.4	-0.4	-0.4	0.6	-0.7		427	-5.8	-5.8	-5.8	-3.6	-3.6	-3.6	-3.6	-3.6
428	-1.5	-1.5	-3.1	-1.5	0.3	0.3	0.6	-0.9		428	-6	-6	-6	-0.4	-0.4	-0.4	-0.4	-0.4
429	-5.8	-5.8	-4.6	-2.6	0.3	0.3	0.3	-0.5		429	-6	-6	-6	-0.7	-0.7	-0.7	-0.7	-0.7
430	-6.2	-6.2	-4.2	-2.6	0.4	0.4	0.4	-0.5		430	-4.9	-4.9	-4.9	-1.2	-1.2	-1.2	-1.2	-1.2
431	-4.8	-4.8	-4.2	-2	0.4	0.4	0.4	-0.5		431	-3	-3	-3	-0.8	-0.8	-0.8	-0.8	-0.8
432	-3	-3	-3.8	-1	0.4	0.4	0.4	-0.5		432	-0.8	-0.8	-2.4	-0.3	-0.3	-0.3	-0.3	-0.3
433	-2.1	-2.1	-2.1	-0.6	-0.6	-0.6	-0.6	-0.6		433	-1.3	-1.3	-2.4	-1.2	-1.2	-1.2	-1.2	-1.2
434	-3.3	-3.3	-3.3	-3.6	-3.6	-3.6	-3.6	-3.6		434	-1.5	-1.5	-1.6	-1.2	-1.2	-1.2	-1.2	-1.2
435	-3.3	-3.3	-3.3	-3.6	-3.6	-3.6	-3.6	-3.6		435	-1.5	-1.5	-0.8	-1.2	-1.2	-1.2	-1.2	-1.2
436	-3.3	-3.3	-3.3	-3.6	-3.6	-3.6	-3.6	-3.6		436	-1.2	-1.2	-0.8	-1.2	-1.2	-1.2	-1.2	-1.2
437	-2.7	-2.7	-2.7	-3	-3	-3	-3	-3		437	-1.2	-1.2	-0.8	-1.2	-1.2	-1.2	-1.2	-1.2
438	0.4	0.4	0.4	0.5	0.5	0.5	0.5	0.5		438	-0.8	-0.8	-0.8	-0.8	-0.8	-0.8	-0.8	-0.8
439	-0.3	-0.3	-0.3	-0.3	-0.3	-0.3	-0.3	-0.3		439	-0.8	-0.8	-0.8	-0.8	-0.8	-0.8	-0.8	-0.8
440	-6.3	-6.3	-6.3	-6.3	-6.3	-6.3	-6.3	-6.3		440	-0.8	-0.8	-0.8	-0.8	-0.8	-0.8	-0.8	-0.8
441	-6	-6	-6	-6	-6	-6	-6	-6		441	-0.8	-0.8	-0.8	-0.8	-0.8	-0.8	-0.8	-0.8
442	-6	-6	-6	-6	-6	-6	-6	-6		442	-1.6	-1.6	-1.6	-1.6	-1.6	-1.6	-1.6	-1.6
443	-3.4	-3.4	-3.4	-3.4	-3.4	-3.4	-3.4	-3.4		443	-0.1	-0.1	-0.1	-0.1	-0.1	-0.1	-0.1	-0.1
444	-1	-1	-1	-5	-5	-5	-5	-5		444	-0.1	-0.1	-0.1	-0.1	-0.1	-0.1	-0.1	-0.1
445	-1	-1	-1	-4.2	-4.2	-4.2	-4.2	-5.5		445	-0.1	-0.1	-0.1	-0.1	-0.1	-0.1	-0.8	-0.8
446	-2	-2	-2	-5.8	-5.8	-5.8	-5.8	-6.3		446	-0.1	-0.1	-0.1	-0.1	-0.1	-0.1	-0.9	-0.9
447	-2.5	-2.5	-2.5	-6.6	-6.6	-6.6	-6.6	-7.1		447	-0.1	-0.1	-0.1	-0.1	-0.1	-0.1	-0.9	-0.9
448	-2.2	-2.2	-2.2	-5.4	-5.4	-5.4	-5.4	-6.1		448	-0.1	-0.1	-0.1	-0.1	-0.1	-0.1	-1.1	-1.1
449	-0.8	-0.8	-0.8	-4	-4	-4	-4	-4.7		449	0.2	0.2	0.2	0.1	0.1	0.1	-1.1	-1.1
450	-3.7	-3.7	-3.7	-5	-0.9	-0.9	-0.9	-1.6		450	-0.7	-0.7	-0.7	0	0	0	-1.1	-1.1
451	-3.4	-3.4	-3.4	-5.2	-0.1	-0.1	-0.1	0.2		451	0.4	0.4	0.4	0	0	0	-1.1	-1.1
452	-3.2	-3.2	-3.2	-5.2	0	0	0	0		452	1.4	1.4	1.4	0.6	0.6	0.6	-1.1	-1.1
453	-3.4	-3.4	-3.2	-5.2	-0.5	-0.5	-0.5	-0.5		453	0.4	0.4	0.4	0.4	0.4	0.4	0	0
454	-3.8	-3.8	-2.9	-4.4	-0.5	-0.5	-0.5	-0.5		454	0.2	0.2	0.2	-0.8	-0.8	-0.8	0	0
455	-3.8	-3.8	-6	-3.8	-0.5	-0.5	-0.5	-0.5		455	0	0	0	-2	-2	-2	-1.4	-1.4
456	-3.8	-3.8	-7.3	-3.8	-2.5	-2.5	-2.5	-2.7		456	0	0	0	-1.6	-1.6	-1.6	-2.1	-2.1
457	-3.8	-3.8	-7.1	-3.8	-3.7	-3.7	-3.7	-2.7		457	-1.8	-1.8	-1.8	-1.4	-1.4	-1.4	-1.8	-1.8
458	-4.1	-4.1	-5	-4.1	-4.1	-4.1	-4.1	-2.7		458	-1.6	-1.6	-1.6	-1.8	-1.8	-1.8	-1.6	-1.6
459	-4.1	-4.1	-4.5	-4.1	-4.1	-4.1	-4.1	-2.7		459	-1.4	-1.4	-1.4	-1	-1	-1	-1.4	-1.4
460	-4.1	-4.1	-4.5	-4.1	-4.1	-4.1	-4.1	-2.7		460	-0.2	-0.2	-0.2	-0.1	-0.1	-0.1	-0.2	-0.2
461	-4.1	-4.1	-4.5	-4.1	-4.1	-4.1	-4.1	-2.7		461	0.8	0.8	0.8	1.1	1.1	1.1	0.1	0.1
462	-3.3	-3.3	-3.7	-3.3	-3.3	-3.3	-3.3	-1.9		462	-2.6	-2.6	-2.6	-0.8	-0.8	-0.8	-0.6	-0.6
463	-1.4	-1.4	-1.4	-1.4	-1.4	-1.4	-1.4	-0.1		463	-3.1	-3.1	-3.1	-1.2	-1.2	-1.2	-1	-1
464	-0.1	-0.1	-0.1	-0.1	-0.1	-0.1	-0.1	-0.1		464	-1.9	-1.9	-1.9	0.2	0.2	0.2	0.1	0.1
465	-1.1	-1.1	-1.1	-1.1	-1.1	-1.1	-1.1	-1.1		465	-2.1	-2.1	-2.1	1	1	1	0.1	0.1
466	-1.2	-1.2	-1.2	-1.2	-1.2	-1.2	-1.2	-1.2		466	-2.9	-2.9	-2.9	-0.6	-0.6	-0.6	-0.6	-0.6
467	-2	-2	-2	-2	-2	-2	-2	-2		467	-3	-3	-3	-0.7	-0.7	-0.7	-0.7	-0.7
468	-2.3	-2.3	-2.3	-2.3	-2.3	-2.4	-2.4	-2.4		468	-2.6	-2.6	-2.6	-0.3	-0.3	-0.3	-0.3	-0.3
469	-1.6	-1.6	-1.6	-1.6	-1.6	-1.6	-1.6	-1.6		469	-1	-1	-1	1	1	-0.1	-0.1	-0.1
470	-1.4	-1.4	-1.4	-1.4	-1.4	-1.4	-1.4	-1.4		470	-0.4	-0.4	-0.4	-0.4	-0.4	0	0	0
471	-1.6	-1.6	-1.7	-1.6	-1.6	-1.6	-1.6	-1.6		471	-0.8	-0.8	-0.8	-0.8	-0.8	-0.4	-0.4	-0.4
472	-0.7	-0.7	-0.7	-0.7	-0.7	-0.7	-0.7	-0.7		472	-2	-2	-2	-2	-1.4	-1.4	-1.4	-1.4
473	0.4	0.4	0	1	1	1	1	1		473	-2.5	-2.5	-2.5	-2.5	-2.2	-1.2	-1.2	-1.2
474	-1.3	-1.3	-4.7	-0.6	-0.6	-0.6	-0.6	-1.5		474	-3.5	-3.5	-3.5	-3.5	-3.5	-1.2	-1.2	-1.2
475	-0.3	-0.3	-4.8	-0.4	-0.4	-0.4	-0.4	-1.6		475	-4.9	-4.9	-4.9	-4.9	-4.9	-1.2	-1.2	-1.2
476	-0.6	-0.6	-5.1	-0.5	-0.5	-0.5	-0.5	-1.9		476	-5.1	-5.1	-5.1	-5.1	-5.1	-1.2	-1.2	-1.2
477	-1.9	-1.9	-4.8	-1.9	-1.9	-1.9	-1.9	-2.6		477	-4.3	-4.3	-4.3	-4.3	-4.3	-3.9	-3.9	-3.9
478	-2.4	-2.4	-4.8	-1.7	-1.7	-1.7	-1.7	-1.6		478	-2.4	-2.4	-2.4	-6.4	-4.5	-6.1	-6.1	-6.1
479	-2.9	-2.9	-3.1	-1.4	-1.4	-1.4	-1.4	-1.6		479	-1.2	-1.2	-1.2	-3.5	-1.6	-3.2	-3.2	-3.2
480	-5.1	-5.1	-5.1	-2.8	0	0	0	-0.6		480	-2.7	-2.7	-2.7	-1.4	-1.4	-1.4	-1.4	-1.4
481	-5.2	-5.2	-5.2	-2.9	-0.9	-0.9	-0.9	-0.9		481	-2.9	-2.9	-2.9	-1.6	-1.6	-1.6	-1.6	-1.6
482	-5.4	-5.4	-5.4	-3.1	-1.4	-1.4	-1.4	-1.4		482	-2.9	-2.9	-2.9	-1.6	-1.6	-1.6	-1.6	-1.6
483	-5.2	-5.2	-5.2	-2.9	-1.4	-1.4	-1.4	-1.4		483	-2.9	-2.9	-2.9	-1.6	-1.6	-1.6	-1.6	-1.6
484	-5.2	-5.2	-5.2	-2.9	-1.4	-1.4	-1.4	-1.4		484	-2.9	-2.9	-2.9	-1.6	-1.6	-1.6	-1.6	-1.6
485	-4.3	-4.3	-4.3	-3.7	-0.9	-0.9	-0.9	-0.9		485	-2.4	-2.4	-2.4	-1.1	-1.1	-1.1	-1.1	-1.1
486	-2.4	-3.8	-3.8	-4.8	-1.9	-1.9	-1.9	-1.9		486	-0.1	-0.1	-0.1	-0.7	-0.7	-0.7	-0.7	-0.7
487	-3.1	-3.8	-3.8	-4.4	-2.5	-2.5	-2.5	-2.5		487	-0.2	-0.2	-0.2	-0.1	-0.1	-0.1	-0.2	-0.2
488	-3.7	-3.7	-3.7	-3.1	-3.7	-3.7	-3.7	-3.7		488	-0.1	-0.1	-0.1	-0.1	-0.1	-0.1	-0.1	-0.1
489	-6.7	-6.7	-6.7	-3.8	-6.7	-6.7	-6.7	-6.7		489	0	0	0	0.3	0.2	0.2	-0.4	-0.4
490	-6.7	-6.7	-6.7	-3.8	-6.7	-6.7	-6.7	-6.7		490	-0.5	-0.5	-0.5	0.3	0.2	0.2	-0.4	-0.4
491	-6.1	-6.1	-6.1	-3.2	-6.1	-6.1	-6.1	-6.1		491	-1	-1	-1	1.5	1.4	1.4	0	0
492	-3.3	-3.3	-3.3	-3.1	-3.3	-4.3	-4.3	-4.3		492	-1.2	-1.2	-1.2	1.8	1.8	1.8	-0.1	-0.1
493	-2.2	-2.2	-2.2	-1.6	-2.2	-3.9	-3.9	-3.9		493	-0.5	-0.5	-0.5	0.5	0.4	0.4	-0.1	-0.1
494	-0.9	-0.9	-0.9	-1.6	-0.9	-3.9	-3.9	-3.9		494	-0.3	-0.3	-0.3	0.4	-0.2	-0.2	-0.2	-0.2
495	-3	-3	-3	-3	-3	-3	-3	-3		495	-3.2	-3.2	-3.2	0.4	-1.4	-1.4	-1.4	-1.4
496	-2.7	-2.7	-2.7	-2.7	-2.7	-2.7	-2.7	-2.7		496	-2.4	-2.4	-2.4	0.3	-0.5	-0.5	-0.5	-0.5
497	-2.7	-2.7	-2.7	-2.7	-2.7	-2.7	-2.7	-2.7		497	-1.7	-1.7	-1.7	0.3	0.3	0.3	0.3	0.3
498	-2.7	-2.7	-2.7	-2.7	-2.7	-2.7	-2.7	-2.7		498	0.1	0.1	0.1	0.3	0.3	0.3	0.3	0.3
499	-2.7	-2.7	-2.7	-2.7	-2.7	-2.7	-2.7	-2.7		499	0.3	0.3	0.3	0.3	0.3	0.2	0.2	0.2
500	-1.3	-1.3	-1.3	-1.3	-1.3	-1.3	-1.3	-1.3		500	0.3	0.3	0.3	0.3	0.3	-0.1	-0.1	-0.1
501	-2.2	-2.2	-2.6	-2.2	-2.2	-2.2	-2.2	-2.2		501	1.1	1.1	1.1	1.1	1.1	-0.1	-0.1	-0.1
502	-2.8	-2.8	-3.4	-2.8	-2.8	-2.8	-2.8	-2.8		502	1.2	1.2	1.2	1.2	1.2	-0.1	-0.1	-0.1
503	-2.4	-2.4	-2.4	-2.4	-2.4	-2.4	-2.4	-2.4		503	1.2	1.2	1.2	1.2	0.6	-0.1	-0.1	-0.1
504	-1	-1	-1	-1	-1	-1	-1	-1		504	-0.6	-0.6	-0.6	-0.6	0.4	-0.1	-0.1	-0.1
505	0.6	0.6	-0.8	0.6	0.6	0.6	0.6	0.6		505	-1.9	-1.9	-1.9	-1.9	-0.1	0.5	0.5	0.5
506	0.6	0.6	-0.8	0.6	0.6	0.6	0.6	0.6		506	-2.1	-2.1	-2.1	-2.1	-0.3	0.3	0.3	0.3
507	-0.2	-0.2	-0.3	-0.2	-0.2	-0.2	-0.2	-0.2		507	-2.1	-2.1	-2.1	-2.1	-0.3	1.1	1.1	1.1
508	0.4	0.4	-0.3	0.4	0.4	0.4	0.4	0.4		508	-2.1	-2.1	-2.1	-2.1	-0.3	0.6	0.6	0.6
509	0.2	0.2	-0.3	0.2	0.2	0.2	0.2	0.2		509	-2.1	-2.1	-2.1	-2.1	-1.9	-1.9	-1.9	-1.9
510	0.4	0.4	0.3	0.4	0.4	0.4	0.4	0.4		510	-1.5	-1.5	-1.5	-1.5	0.3	0.4	0.4	0.4
511	0.4	0.4	0.4	0.4	0.4	0.4	0.4	0.4		511	-0.1	-0.1	-0.1	-0.1	-0.1	-0.1	-0.1	-0.1
512	0.4	0.4	0.4	0.4	0.4	0.4	0.4	0.4		512	-0.1	-0.1	-0.1	-0.1	-0.1	-0.1	-0.1	-0.1
513	-0.1	-0.1	-0.1	-0.1	-0.1	-0.1	-0.1	-0.1		513	-0.1	-0.1	-0.1	-0.1	-0.1	-0.1	-0.1	-0.1
514	-1.3	-1.3	-1.3	-1.3	-1.3	-1.3	-1.3	-1.3		514	-0.1	-0.1	-0.1	-0.1	-0.1	-0.1	-0.1	-0.1
515	-1.9	-1.9	-1.9	-1.9	-1.9	-1.9	-1.9	-1.9		515	-0.1	-0.1	-0.1	-0.1	-0.1	-0.1	-0.1	-0.1
516	-1.9	-1.9	-1.9	-1.9	-1.9	-1.9	-1.9	-1.9		516	-1	-1	-1	-1	-1	-1	-1	-1
517	-1.5	-1.5	-1.5	-1.5	-1.5	-1.5	-1.5	-1.5		517	-4.1	-4.1	-4.1	-4.1	-1.6	-1.6	-1.6	-1.6
518	0	0	0	0	0	0	0	0		518	-3.3	-3.3	-3.3	-3.3	-1.2	-1.2	-1.2	-1.2
519	0.8	0	0	0	0	0	0	0.3		519	-0.3	-0.3	-0.3	-0.3	-0.4	-0.4	-0.4	-0.4
520	0.8	0	-1.1	0	0	0	0	0.3		520	0.2	0.5	0.5	0.8	-0.3	-0.3	-0.3	-0.3
521	-2.5	-2.5	-4.2	-3	-2.5	-2.5	-2.5	-2.5		521	0.2	0.2	0.2	-0.6	-0.7	-0.7	-0.7	-0.7
522	-2.7	-6.2	-4.6	-3.4	-6.2	-6.2	-6.2	-6.2		522	0.1	0.1	0.1	-0.7	-1.3	-1.3	-1.3	-1.3
523	-2.7	-5	-3.2	-2	-5	-5	-5	-5		523	0.1	0.1	0.1	-0.7	-1.8	-1.8	-1.8	-1.8
524	-3.8	-3	-3.8	-3.8	-3	-3	-3	-3		524	0.1	0.1	0.1	-0.7	-1.8	-1.8	-1.8	-1.8
525	-5.1	-4.1	-4.7	-5.1	-4.1	-4.1	-4.1	-4.1		525	0.1	0.1	0.1	-0.7	-1.8	-1.8	-1.8	-1.8
526	-5.7	-4.7	-4.8	-5.7	-4.7	-4.7	-4.7	-4.7		526	0.1	0.1	0.1	-0.7	-1.5	-1.5	-1.5	-1.5
527	-4.9	-3.9	-4.6	-4.9	-3.9	-3.9	-3.9	-3.9		527	0.4	0.4	0.4	-0.4	-0.4	-0.4	-0.4	-0.4
528	-4.6	-3.7	-4.6	-4.6	-3.7	-3.7	-3.7	-3.7		528	0.6	0.6	0.6	0.6	0.6	0.6	0.6	0.6
529	-4.2	-3.4	-4.2	-4.2	-3.4	-3.4	-3.4	-3.4		529	0.6	0.6	0.6	0.6	0.6	0.6	0.6	0.6
530	-2.2	-2.2	-2.2	-2.2	-2.2	-2.2	-2.2	-2.2		530	0.6	0.6	0.6	0.6	0.6	0.6	0.6	0.6
531	-2.3	-2.5	-2.3	-2.3	-2.5	-2.5	-2.5	-2.5		531	0.4	0.4	0.4	0.4	0.4	0.4	0.4	0.4
532	-1.9	-1.9	-1.9	-1.9	-1.9	-1.9	-1.9	-1.9		532	0	0	0	0	0	0	0	0
533	-3.8	-3.8	-3.8	-1.2	-1.2	-1.2	-1.2	-1.2		533	0	0	0	0	0	0	0	0
534	-3.6	-3.6	-3.6	-0.7	-1.6	-1.6	-1.6	-1.6		534	0	0	0	0	0	0	0	0
535	-1.6	-1.6	-1.6	0	-1.6	-1.6	-1.6	-1.6		535	-0.1	-0.1	-0.1	-0.1	-0.1	-0.1	-0.1	-0.1
536	-2.1	-2.1	-2.1	-0.1	-2.4	-2.4	-2.4	-2.4		536	0.7	0.7	0.7	0.7	0.7	0.7	0.7	0.7
537	-1.8	-1.8	-1.8	-0.1	-2.2	-2.2	-2.2	-2.2		537	1.4	1.4	1.4	1.4	1.4	1.4	1.4	1.4
538	-3	-3	-3	-0.1	-3	-3	-3	-3		538	0.6	0.6	0.6	0.6	0.6	0.6	0.6	0.6
539	-3.2	-3.2	-3.2	-1.4	-3.2	-3.2	-3.2	-3.2		539	-3.6	-3.6	-3.6	-3.6	-3.6	-3.6	-3.6	-3.6
540	-3.2	-3.2	-3.2	-1.1	-3.2	-3.2	-3.2	-3.2		540	-3.4	-3.4	-3.4	-3.4	-3.4	-3.4	-3.4	-3.6
541	-3.2	-3.2	-3.2	0.2	-3.2	-3.2	-3.2	-3.2		541	-3	-3	-3	-3	-3	-3	-3	-5.7
542	-2.5	-2.5	-2.5	0.8	-2.5	-2.5	-2.5	-2.5		542	-6	-6	-6	-6	-6	-6	-6	-5.8
543	-0.2	-0.2	-0.2	0.1	-0.2	-0.2	-0.2	-0.2		543	-7.6	-7.6	-7.6	-7.6	-7.6	-7.6	-7.6	-7.2
544	0	0	0	0	0	0	0	0		544	-8.5	-8.5	-8.5	-8.5	-8.5	-8.5	-8.5	-8.1
545	0	0	0	0	0	0	0	0		545	-7.9	-7.9	-7.9	-7.9	-7.9	-7.9	-7.9	-7.5
546	0	0	0	0	0	0	0	0		546	-7	-7	-7	-7	-7	-7	-7	-6.6
547	0	0	0	0	0	0	0	0		547	-5	-5	-5	-5	-5	-5	-5	-4.6
548	-2.5	-2.5	-2.5	-2.5	-2.2	-2.2	-1.8	-2.2		548	-0.7	-0.7	-0.7	-0.7	-0.7	-0.7	-0.7	-0.7
549	-2.8	-2.8	-5.8	-2.8	-2.5	-2.5	-1.8	-2.8		549	0.2	0.2	0.2	1	0.2	0.2	0.2	0.2
550	-2	-2	-5.5	-2	-2.3	-2.3	-1.8	-1.8		550	1.4	1.4	1.4	2.8	1.4	1.4	1.4	1.4
551	-1.8	-1.8	-5.5	-1.8	-2.3	-2.3	-1.8	-1.7		551	2.8	2.8	2.8	2.9	2.8	2.8	2.8	2.8
552	-1.8	-2.3	-5.5	-1.8	-2.3	-2.3	-1.8	-1.7		552	2.8	2.8	2.8	2.9	2.8	2.8	2.8	2.8
553	-3.5	-2.6	-5.2	-1.8	-2.3	-2.3	-1.8	-1.7		553	2.8	2.8	2.8	2.9	2.8	2.8	2.8	2.8
554	-3.2	-4.5	-5.5	-1.2	-2.3	-2.3	-1.8	-1.7		554	2.9	2.9	2.9	2.9	2.9	2.9	2.9	2.9
555	-3.2	-5.8	-5.5	-2.7	-2.9	-2.9	-2.9	-2.9		555	0.1	0.1	0.1	0.1	0.1	0.1	0.1	0.1
556	-3.2	-7	-5.5	-3.1	-6.2	-6.2	-6.2	-6.2		556	0.2	0.2	0.2	0.2	0.2	0.2	0.2	0.2
557	-3.8	-8.2	-5.8	-4.2	-8.1	-8.1	-8.1	-8.1		557	0.7	0.7	0.7	0.7	0.7	0.7	0.7	0.7
558	-3.6	-8	-5.2	-4	-7.9	-7.9	-7.9	-7.9		558	-2.6	-2.6	-2.6	-2.6	-2.6	-2.6	-2.6	-2.6
559	-3	-6.4	-3	-3.1	-6.6	-6.6	-6.6	-6.6		559	-0.8	-0.8	-0.8	-0.8	-0.8	-0.8	-0.8	-0.8
560	-2.7	-6.1	-2.7	-3.1	-6.5	-6.5	-6.5	-6.5		560	-1	-1	-1	-1	-1	-1	-1	-1
561	-2.2	-4.5	-2.2	-3.1	-5.4	-5.4	-5.4	-5.4		561	0.7	0.7	0.7	0.7	0.7	0.7	0.7	0.7
562	-1	-1	-1	-1.4	-1.4	-1.4	-1.4	-1.4		562	0	0	0	0	0	0	0	0
563	-1.6	-1.6	-1.6	-1.6	-1.6	-1.6	-1.6	-1.6		563	-1.2	-1.2	-1.2	-1.2	-1.2	-1.2	-1.2	-1.2
564	-4.9	-4.9	-4.9	-0.9	-2.1	-2.1	-2.1	-2.4		564	-1.6	-1.6	-1.6	-1.6	-1.6	-1.6	-1.6	-1.6
565	-4.7	-4.7	-4.7	-0.9	-2.5	-2.5	-2.5	-5.1		565	-1.6	-1.6	-1.6	-1.6	-1.6	-1.6	-1.6	-1.6
566	-6.3	-6.3	-6.3	-0.9	-4.1	-4.1	-4.1	-6.7		566	-3.6	-3.6	-3.6	-1.6	-1.6	-1.6	-1.6	-1.6
567	-5.2	-5.2	-5.2	-0.9	-3	-3	-3	-5.6		567	-4.1	-4.1	-4.1	-1.6	-1.6	-1.6	-1.6	-1.6
568	-3.2	-3.2	-3.2	0.5	-1.2	-1.2	-1.2	-2.8		568	-4.3	-4.3	-4.3	-0.8	-0.8	-0.8	-0.8	-0.8
569	-1.9	-1.9	-1.9	-1.7	-1.9	-1.9	-1.9	-1.9		569	-4.3	-4.3	-4.3	-1	-1	-1	-1	-0.5
570	-2.3	-2.3	-2.3	-4	-2.7	-2.7	-2.7	-2.7		570	-3.7	-3.7	-3.7	-1.1	-1.1	-1.1	-1.1	-0.5
571	-2.3	-2.3	-2.3	-3.6	-2.3	-2.3	-2.3	-2.3		571	-1.9	-1.9	-1.9	-0.5	-0.5	-0.5	-0.5	0.2
572	-2.3	-2.3	-2.3	-2	-2.3	-2.3	-2.3	-2.3		572	-1.5	-1.5	-1.5	0	0	0	0	0.4
573	-0.9	-0.9	-0.9	-0.9	-0.9	-0.9	-0.9	-0.9		573	-2.3	-2.3	-2.3	0	0	0	0	0.4
574	-2.1	-2.1	-2.1	-2.1	-2.1	-2.1	-2.1	-2.1		574	-0.5	-0.5	-0.5	0.9	0.9	0.9	0.9	1.2
575	-3.5	-3.5	-3.5	-3.5	-3.5	-3.5	-3.2	-3.2		575	2.6	2.6	2.6	2.6	2.6	2.6	2.6	2.6
576	-3.1	-3.1	-3.1	-3.1	-3.1	-3.1	-2	-2		576	4.2	4.2	4.2	4.2	4.2	4.2	4.2	4.2
577	-2.7	-2.7	-2.7	-2.7	-2.8	-2.8	0.7	0.7		577	3.7	3.7	3.7	3.8	3.7	3.7	3.7	3.7
578	-0.8	-0.8	-0.8	-0.8	-0.8	-0.8	1.5	1.5		578	3.7	3.7	3.7	3.8	3.7	3.7	3.7	3.7
579	-3.6	-3.6	-3.6	-3.6	-3.7	1.1	1.3	1.3		579	3.7	3.7	3.7	3.8	3.7	3.7	3.7	3.7
580	-3.4	-3.4	-3.4	-3.4	-3.5	1.3	1.5	1.5		580	3.7	3.7	3.7	3.8	3.7	3.7	3.7	3.7
581	-3.4	-3.4	-3.4	-3.4	-3.5	-0.3	-0.3	-0.3		581	3.7	3.7	3.7	3.8	3.7	3.7	3.7	3.7
582	-3.4	-3.4	-3.4	-3.4	-3.5	-1.1	-1.1	-1.1		582	3.7	3.7	3.7	3.7	3.7	3.7	3.7	3.7
583	-6.5	-6.5	-6.5	-2.1	-2.2	-1.5	-1.5	-1.5		583	2.7	2.7	2.7	2.5	2.7	2.7	2.7	2.7
584	-6.7	-6.7	-6.7	-0.1	-0.1	-1.7	-2	-2		584	2.3	2.3	2.3	2.3	2.3	2.3	2.3	2.3
585	-6.7	-6.7	-6.7	-0.1	-0.1	-1.4	-1.4	-1.4		585	0.7	0.7	0.7	0.7	0.7	0.7	0.7	0.7
586	-6.7	-6.7	-6.7	-0.1	-0.1	-0.7	-0.7	-0.7		586	0.7	0.7	0.7	0.7	0.7	0.7	0.7	0.7
587	-5.6	-5.6	-5.6	-0.1	-0.1	-0.1	-0.1	-0.1		587	0.7	0.7	0.7	0.7	0.7	0.7	0.7	0.7
588	-2.1	-2.1	-2.1	-0.1	-0.1	-0.1	-0.1	-0.1		588	0.7	0.7	0.7	0.7	0.7	0.7	0.7	0.7
589	-0.3	-0.3	-0.3	0.4	0.4	0.4	0.4	0.4		589	0.7	0.7	0.7	0.7	0.7	0.7	0.7	0.7
590	0.9	0.9	0.9	1.1	1.1	1.1	1.1	1.1		590	0.8	0.8	0.8	0.8	0.8	0.8	0.8	0.8
591	0.9	0.9	0.9	0.1	0.1	-0.3	0.1	0.1		591	2.1	2.1	2.1	2.1	2.1	1.9	1.9	1.9
592	-2.4	-2.4	-2.4	-0.5	-0.5	-2.4	-0.5	-0.5		592	2.1	2.1	2.1	2.1	2.1	1.9	1.9	1.9
593	-1.3	-1.3	-1.3	-5	-5	-5.5	-5	-5		593	1.7	1.7	1.7	1.7	1.7	1.5	1.5	1.5
594	-0.5	-0.5	-0.5	-4.7	-4.7	-4.7	-4.7	-4.7		594	1.1	1.1	1.1	1.1	1.1	2.1	2.1	2.1
595	1.1	1.1	1.1	-3.3	-3.3	-3.3	-3.3	-3.3		595	-0.3	-0.3	-0.3	-0.3	-0.3	-0.3	-0.3	-0.3
596	0.8	0.8	0.8	-0.8	-0.8	-0.8	-0.8	-0.8		596	-0.4	-0.4	-0.4	-0.4	-0.4	-0.4	-0.4	-0.4
597	-0.5	-0.5	-0.5	-0.5	-0.5	-0.5	-0.4	-0.4		597	-0.1	-0.1	-0.1	-0.8	-0.8	-0.8	-0.8	-0.8
598	-0.5	-0.5	-0.5	-0.5	-0.5	-0.5	-0.4	-0.4		598	-0.1	-0.1	-0.1	-1	-1	-1	-1	-1
599	-1.8	-1.8	-1.8	-1.8	-1.8	-1.8	-1.1	-1.1		599	-0.1	-0.1	-0.1	-1	-1	-1	-1	-1
600	-2.1	-2.1	-2.1	-2.1	-2.1	-3.5	-2.9	-2.9		600	-0.1	-0.1	-0.1	-1	-1	-1	-1	-1
601	-2.1	-2.1	-2.1	-2.1	-2.1	-4	-3.4	-3.4		601	-0.1	-0.1	-0.1	-1	-1	-1	-1	-1
602	-2.1	-2.1	-2.1	-2.1	-2.1	-3.7	-3.1	-3.1		602	-0.7	-0.7	-0.7	-1	-1	-1	-1.1	-1
603	-2.1	-2.1	-2.1	-2.1	-2.1	-2.4	-1.7	-1.7		603	-0.1	-0.1	-0.1	-0.4	-0.4	-0.4	-1.3	-0.4
604	-2.1	-2.1	-2.1	-2.1	-2.1	-2.4	0.4	0.4		604	1	1	1	0.4	0.4	0.4	-0.5	1.3
605	-2.1	-2.1	-2.1	-2.1	-2.1	-2.4	0.4	0.4		605	1.3	1.3	1.3	1.3	1.3	1.3	1.3	1.3
606	-1.9	-1.9	-1.9	-1.9	-1.9	-0.6	0.4	0.4		606	1.4	1.4	1.4	1.4	1.4	1.4	1.9	1.4
607	-1	-1	-1	-1	-1	0.4	0.4	0.4		607	2.8	2.8	2.8	2.6	2.6	2.6	3.7	2.6
608	0.3	0.3	0.3	0.3	0.3	0.4	0.4	0.4		608	3.7	3.7	3.7	3.7	3.7	3.7	3.7	3.7
609	1.3	1.3	1.3	1.3	1.3	0.1	0.1	0.1		609	3.7	3.7	3.7	3.7	3.7	3.7	3.7	3.7
610	1.5	1.5	1.5	1.5	1.5	1.5	1.5	1.5		610	0.3	0.3	0.3	0.5	0.5	0.5	0.5	0.5
611	1.3	1.3	1.3	1.3	1.3	1.3	1.3	1.3		611	0.3	0.3	0.3	0.3	0.3	0.3	0.3	0.3
612	0.5	0.5	0.5	0.5	0.5	1.5	1.5	1.5		612	0.3	0.3	0.3	0.3	0.3	0.3	0.3	0.3
613	-0.3	-0.3	-0.3	-0.3	-0.3	-0.3	-0.3	-0.3		613	-0.6	-0.6	-0.6	-0.6	-0.6	-0.6	-0.6	-0.6
614	-0.8	-0.8	-0.8	-0.8	-0.8	-0.8	-0.8	-0.8		614	-1.7	-1.7	-1.7	-1.7	-1.7	-1.7	-1.7	-1.7
615	-0.4	-0.4	-0.4	-0.4	-0.4	-0.4	-0.4	-0.4		615	-1.9	-1.9	-1.9	-1.9	-1.9	-1.9	-1.9	-1.9
616	-0.7	-0.7	-0.7	-0.7	-0.7	-0.7	-0.7	-0.7		616	-1.9	-1.9	-1.9	-1.9	-1.9	-1.9	-1.9	-1.9
617	-1.3	-1.3	-1.3	-1.3	-1.3	-1.3	-1.3	-1.3		617	-1.9	-1.9	-1.9	-1.9	-1.9	-1.9	-1.9	-1.9
618	-1.3	-1.3	-1.3	-1.3	-1.3	-1.3	-1.3	-1.3		618	-1.2	-1.2	-1.2	-1.2	-1.2	-1.2	-1.2	-1.2
619	-1.3	-1.3	-1.3	-1.3	-1.3	-1.3	-1.3	-1.3		619	-0.4	-0.4	-0.4	-0.4	-0.4	-0.4	-0.4	-0.4
620	-1.3	-1.3	-1.3	-1.3	-1.3	-1.3	-1.3	-1.3		620	0.8	0.8	0.8	0.8	0.8	0.8	0.8	0.8
621	-0.1	-0.1	-0.1	-0.1	-0.1	-0.3	-0.1	-0.1		621	2.2	2.2	2.2	2.2	2.2	1.9	1.9	1.9
622	-2.2	-2.2	-2.2	-0.1	-0.1	-0.8	-0.1	-0.1		622	2.2	2.2	2.2	2.2	2.2	1.9	1.9	1.9
623	-2	-2	-2	-0.1	-0.1	-1.2	-0.1	-0.1		623	2.2	2.2	2.2	2.2	2.2	1.9	1.9	1.9
624	-2	-2	-2	0.4	0.4	-1.4	0.4	0.4		624	2.2	2.2	2.2	2.2	2.2	2.2	2.2	2.2
625	-2	-2	-2	0.5	0.5	-3.3	0.5	0.5		625	1.1	1.1	1.1	1.1	1.1	1.1	1.1	1.1
626	-2	-2	-2	0.1	0.1	-1.7	-1	0.1		626	1	1	1	1	1	1	1	1
627	-2.1	-2.6	-2.6	-0.4	-0.4	-3.9	-2.6	-0.3		627	1	1	1	1	1	1	1	1
628	-2.1	-2.6	-2.6	-0.4	-0.4	-3.7	-2.6	-0.3		628	-1.1	-1.1	-1.1	-1.1	-1.4	-1.4	0.8	-1.4
629	-2.1	-2.6	-2.6	-0.4	-0.4	-2.4	-2.6	-0.3		629	-1.1	-1.1	-1.1	-1.1	-1.4	-1.4	-0.4	-1.4
630	-1.5	-2.6	-2.6	-0.4	-0.4	-1.3	-2.6	-1.3		630	-1.1	-1.1	-1.1	-1.1	-1.4	-1.4	-0.6	-1.4
631	-1.4	-2.6	-2.6	-0.4	-0.4	-1.4	-2.6	-2.3		631	-1.1	-1.1	-1.1	-1.1	-1.4	-1.4	-0.6	-1.4
632	-1.4	-2.1	-2.1	0.4	0.4	-1.4	-2.3	-2.3		632	-1.1	-1.1	-1.1	-1.1	-1.4	-1.4	-0.6	-1.4
633	-0.2	0	0	1.1	1.1	-0.8	-1.5	-1.5		633	-1.1	-1.1	-1.1	-1.1	-1.4	-1.4	0	-1.4
634	1.2	0.2	0.2	1.5	1.5	1.5	1.1	1.1		634	-1.1	-1.1	-1.1	-1.1	-1.4	-1.4	1.3	-1.4
635	1.5	1.5	1.5	1.5	1.5	1.5	1.6	1.6		635	0.1	0.1	0.1	0.1	-0.7	-0.7	1.3	-0.7
636	2.1	2.1	2.1	2.1	2.1	2.1	0.2	0.2		636	1.4	1.4	1.4	1.4	0.7	0.7	1.9	0.7
637	-0.3	-0.3	-0.3	-0.3	-0.3	-0.7	-0.7	-0.7		637	2.8	2.8	2.8	2.8	2.8	2.8	3.7	2.8
638	1	1	1	1	1	-0.9	-0.9	-0.9		638	1.7	1.7	1.7	1.4	1.4	1.4	1.4	1.4
639	1.4	1.4	1.4	1.4	1.4	-0.1	-0.1	-0.1		639	1.2	1.2	1.2	0.9	0.9	0.9	0.9	0.9
640	1.5	1.5	1.5	1.5	1.5	1.5	1.5	1.5		640	0.3	0.3	0.3	0.2	0.2	0.2	0.2	0.2
641	1.3	1.3	1.3	1.3	1.3	1.3	1.3	1.3		641	0.3	0.3	0.3	-0.2	-0.2	-0.2	-0.2	-0.2
642	0.7	0.7	0.7	0.7	0.7	1.5	1.5	1.5		642	0.1	0.1	0.1	-0.2	-0.2	-0.2	-0.2	-0.2
643	0.3	0.3	0.3	0.3	0.3	1.3	1.3	1.3		643	0.1	0.1	0.1	-0.2	-0.2	-0.2	-0.2	-0.2
644	0.3	0.3	0.3	0.3	0.3	0.8	0.8	0.8		644	-0.2	-0.2	-0.2	-0.2	-0.2	-0.2	-0.2	-0.2
645	0.2	0.2	0.2	0.2	0.2	1	1	1		645	-0.2	-0.2	-0.2	0.1	0.1	0.1	0.1	0.1
646	-0.2	-0.2	-0.2	-0.2	-0.2	1	1	1		646	-2.6	-2.6	-2.6	-2.6	-2.6	-2.6	-2.6	-2.1
647	-0.2	-0.2	-0.2	-0.2	-0.2	1	1	1		647	-3.9	-3.9	-3.9	-3.9	-3.9	-3.9	-3.9	-3.4
648	-0.2	-0.2	-0.2	-0.4	-0.4	1.3	1.3	1.3		648	-3.6	-3.6	-3.6	-3.6	-3.6	-3.6	-3.6	-3.1
649	-0.2	-0.2	-0.2	-0.2	-0.2	-0.1	-0.1	-0.1		649	-2.1	-2.1	-2.1	-2.1	-2.1	-2.1	-2.1	-1.7
650	-0.1	-0.1	-0.1	-0.1	-0.1	-0.1	-0.1	-0.1		650	-2.1	-2.1	-2.1	-2.1	-2.1	-2.1	-2.1	-1.7
651	-1.8	-1.8	-1.8	-0.1	-0.1	-0.1	-0.1	-0.1		651	-1.5	-1.5	-1.5	-1.5	-1.5	-1.5	-1.5	-1.1
652	-2	-2	-2	-0.1	-0.1	-0.1	-0.1	-0.1		652	0.3	0.3	0.3	0.6	0.6	0.6	0.6	1
653	-0.9	-0.9	-0.9	-0.3	-0.3	-0.3	-0.3	-0.3		653	0.1	0.1	0.1	1.1	1.1	1.1	1.1	1.1
654	-0.2	-0.2	-0.2	-0.2	-0.2	0.3	-0.2	-0.2		654	0.6	0.6	0.6	1.6	1.6	1.6	1.6	1.6
655	-4.2	-4.2	-4.2	-3.1	-3.1	-3.3	-3.1	-3.1		655	2.2	2.2	2.2	2.2	2.2	2.2	2.2	2.2
656	-3.3	-3.3	-3.3	-2.9	-2.9	-3.3	-2.9	-2.9		656	2.2	2.2	2.2	2.2	2.2	2.2	2.2	2.2
657	-2.8	-2.5	-2.5	-1.6	-1.6	-2	-1.7	-1.6		657	1.9	1.9	1.9	1.9	1.9	1.9	1.9	1.9
658	-3.2	-2.9	-2.9	0.1	0.1	0	-0.5	0.1		658	0.8	0.8	0.8	1.2	1.2	1.2	1.2	1.2
659	-3.2	-2.9	-2.9	0.1	0.1	0.3	-0.5	0.1		659	0.6	0.6	0.6	1	1	1	1	1
660	-3.2	-2.9	-2.9	0.4	-1.3	-1.3	-1.3	-1.3		660	-0.1	-0.1	-0.1	-0.1	-0.1	-0.1	-0.1	-0.1
661	-3.2	-2.9	-2.9	0.8	-1.4	-1.4	-1.4	-1.4		661	-0.7	-0.7	-0.7	-0.7	-0.7	-1	-1	-1
662	-2.4	-2.1	-2.1	0	-1.4	-1.4	-1.4	-1.4		662	-1	-1	-1	-1	-1	-1.4	-1.4	-1.4
663	-0.2	0	0	-1.3	-0.8	-0.8	-0.8	-0.8		663	-0.4	-0.4	-0.4	-0.4	-0.3	-2.5	-2.5	-2.5
664	2.2	2.2	2.2	1.7	1.9	1.9	1.6	1.6		664	-0.7	-0.7	-0.7	-0.7	-0.7	-2	-2	-2
665	1.3	1.3	1.3	1.3	1.3	1.3	0	0		665	-0.7	-0.7	-0.7	-0.7	-0.7	-1.6	-1.6	-1.6
666	0.8	0.8	0.8	0.8	0.8	0.8	-0.4	-0.4		666	-0.7	-0.7	-0.7	-0.7	-0.7	-0.8	-0.8	-0.8
667	-0.3	-0.3	-0.3	-0.3	0.2	-1.1	-1.1	-1.1		667	-0.7	-0.7	-0.7	-0.7	-0.7	0.4	0.4	0.4
668	-0.3	-0.3	-0.3	-0.2	-0.3	-1.7	-1.7	-1.7		668	-0.7	-0.7	-0.7	-0.7	-0.7	0.4	0.4	0.4
669	-0.8	-0.8	-0.8	0.4	-0.8	-2.2	-2.2	-2.2		669	-0.7	-0.7	-0.7	-0.4	-0.4	0.7	0.7	0.7
670	-0.5	-0.5	-0.5	0.1	-0.5	-1.9	-1.9	-1.9		670	-0.3	-0.3	-0.3	1.8	1.8	2.1	2.1	2.1
671	0.1	0.1	0.1	0.1	0.1	0.1	0.1	0.1		671	0.7	0.7	0.7	2.2	2.2	2.2	2.2	2.2
672	0.1	0.1	0.1	0.1	0.1	0.1	0.1	0.1		672	-1.7	-1.7	-1.7	0.8	0.8	0.8	0.8	0.8
673	-0.2	-0.2	-0.2	-0.2	-0.2	0.1	0.1	0.1		673	-1.7	-1.7	-1.7	0.4	0.2	0.2	0.2	0.2
674	0.1	0.1	0.1	0.1	0.1	0.1	0.1	0.1		674	-1.7	-1.7	-1.7	0.4	-0.6	-0.6	-0.6	-0.6
675	-2.7	-2.7	-2.7	0.6	0.6	0.9	0.9	0.9		675	-1.7	-1.7	-1.7	0.4	-0.5	-0.5	-0.5	-0.7
676	-2.6	-2.6	-2.6	0.6	0.6	1.1	1.1	1.1		676	-0.5	-0.5	-0.5	0.2	-3	-3	-3	-3.2
677	-2.6	-2.6	-2.6	0.6	0.6	1.1	1.1	1.1		677	1.4	1.4	1.4	0.7	-2.5	-2.5	-2.5	-2.7
678	-2.6	-2.6	-2.6	0.6	0.6	1.1	1.1	1.1		678	0.6	0.6	0.6	0.6	-0.1	-0.1	-0.1	-0.3
679	-2.6	-2.6	-2.6	0.6	0.6	1.1	1.1	1.1		679	0.1	0.1	0.1	0.4	0.6	0.6	0.6	0.6
680	-1.7	-1.7	-1.7	1.1	1.1	1.3	1.3	1.3		680	0	0	0	-0.4	0.6	0.6	0.6	1
681	-0.7	-0.7	-0.7	1.3	1.3	1.3	1.3	1.3		681	0	0	0	-0.1	0.6	0.6	0.6	1
682	1	1	1	1.3	1.3	1.3	1.3	1.3		682	0.2	0.2	0.2	0.6	0.6	0.6	0.6	0.9
683	-0.7	-0.7	-0.7	2.1	2.1	2.1	2.1	2.1		683	0.1	0.1	0.1	0.9	0.9	0.9	0.9	0.9
684	-0.8	-0.8	-0.8	-0.8	-0.8	-0.8	-0.8	-0.8		684	0.1	0.1	0.1	0.9	0.9	0.9	0.9	0.9
685	-3	-3	-3	-3	-3	-3	-3	-3		685	0.1	0.1	0.1	0.9	0.9	0.9	0.9	0.9
686	-3.4	-3.4	-3.4	-3.4	-3.4	-3.4	-3.4	-3.4		686	0.1	0.1	0.1	1.2	1.2	1.2	1.2	1.2
687	-4.6	-4.6	-3.9	-3.9	-3.9	-3.9	-3.9	-3.9		687	0.1	0.1	0.1	1.8	1.8	1.8	1.8	1.8
688	-4.8	-4.8	-3.9	-4.1	-4.1	-4.1	-4.1	-4.1		688	0.2	0.2	0.2	0.3	0.3	0.3	0.3	0.3
689	-3.6	-3.6	-3.3	-3.5	-3.5	-3.5	-3.5	-3.5		689	0.2	0.2	0.2	0.5	0.5	0.5	0.5	0.5
690	-1.7	-1.7	-1.9	-1.7	-3.6	-3.6	-3.6	-3.6		690	-0.2	-0.2	-0.2	0.1	0.1	0.1	0.1	0.1
691	-1.9	-1.9	-0.9	-2	-4.9	-4.9	-4.9	-4.9		691	-0.2	-0.2	-0.2	0.1	0.1	0.1	0.1	0.1
692	-2.1	-2.1	-0.9	-2.2	-5.1	-5.1	-5.1	-5.1		692	-0.1	-0.1	-0.1	-1.4	-1.4	-0.8	-0.8	-0.8
693	-1.5	-1.5	-0.9	-1.6	-4.5	-4.5	-4.5	-4.5		693	-1.4	-1.4	-1.4	-2.2	-2.2	-1.6	-1.6	-1.6
694	-0.9	-0.9	-0.9	-0.9	-2.6	-2.6	-2.6	-2.6		694	-1.8	-1.8	-1.8	-5.9	-5.9	-5.3	-5.3	-5.3
695	-0.9	-0.9	-0.9	-0.9	0.2	0.2	0.2	0.2		695	-1.8	-1.8	-1.8	-4.7	-4.7	-4.1	-4.1	-4.1
696	-2.4	-2.4	-2.4	-1.5	-2.4	-2.4	-2.4	-2.4		696	-1.8	-1.8	-1.8	-1.8	-1.8	-0.8	-0.8	-0.8
697	-2.4	-2.4	-2.4	-1.5	-2.4	-2.4	-2.4	-2.4		697	-1.8	-1.8	-1.8	-1.8	-1.8	0	0	-2.1
698	-1.2	-1.2	-1.2	-0.3	-1.2	-1.2	-1.2	-1.2		698	-1.8	-1.8	-1.8	-1.8	-1.8	-0.2	-0.2	-2.5
699	0.1	0.1	0.1	0.1	0.1	0.1	0.3	0.3		699	-1.1	-1.1	-1.1	-1.1	-1.1	-0.2	-0.2	-2.5
700	0.1	0.1	0.1	0.1	0.1	0.1	0.9	0.9		700	-0.3	-0.3	-0.3	-0.3	-0.3	0.1	0.1	-1.8
701	0.1	0.1	0.1	0.1	0.1	0.1	1.7	1.7		701	1	1	1	1	1	1	1	1
702	0.1	0.1	0.1	0.1	0.1	0.1	0.9	0.9		702	-2.2	-2.2	-2.2	-2.2	-2.2	-2.2	-2.2	-2.2
703	0.1	0.1	0.1	0.1	0.1	0.1	0.2	0.2		703	-2.7	-2.7	-2.7	-2.7	-2	-2	-2	-2
704	0.2	0.2	0.2	0.2	0.2	0.2	0.2	0.2		704	-3.3	-3.3	-3.3	-3.3	-2	-2	-2	-2
705	0.2	0.2	0.2	0.2	0.2	0.2	0.2	0.2		705	-3.9	-3.9	-3.9	-3.9	-2	-2	-2	-2
706	0.2	0.2	0.2	0.2	0.2	0.2	0.2	0.2		706	-3.9	-3.9	-3.9	-3.9	-2	-2	-2	-2
707	0.2	0.2	0.2	0.2	0.2	0.2	0.2	0.2		707	-3.9	-3.9	-3.9	-3.9	-2	-2	-2	-2
708	0.2	0.2	0.2	0.2	0.2	0.2	0.2	0.2		708	-3.5	-3.5	-3.5	-3.5	-2	-2	-2	-2
709	0.6	0.6	0.6	0.6	0.6	0.6	0.6	0.6		709	-2.4	-2.4	-2.4	-2.4	-2	-2	-2	-2
710	0.4	0.4	0.4	0.4	0.4	0.4	0.4	0.4		710	0.7	0.7	0.7	0.7	0.5	0.5	0.5	-0.4
711	1.1	1.1	1.1	1.1	1.1	1.1	1.1	1.1		711	1.9	1.9	1.9	1.4	1.3	1.3	1.3	0
712	1.3	1.3	1.3	1.3	1.3	1.3	1.3	1.3		712	1.5	1.5	1.5	1.2	1.5	1.2	1.2	1.2
713	1.1	1.1	1.1	1.1	1.1	1.1	1.1	1.1		713	1.1	1.1	1.1	0.8	1.1	0.8	0.8	0.8
714	1.1	1.1	1.1	1.1	1.1	1.1	1.1	1.1		714	1.1	1.1	1.1	0.5	1.1	0.5	0.5	0.5
715	1.1	1.1	1.1	1.1	1.1	1.1	1.1	1.1		715	1.1	1.1	1.1	0.3	1.1	0.3	0.3	0.3
716	0.8	0.8	0.8	0.8	0.8	0.8	0.8	0.8		716	1.1	1.1	1.1	0.3	1.1	0.3	0.3	0.3
717	0.9	0.9	0.9	0.9	0.9	0.9	0.9	0.9		717	0	0	0	0.3	0	0.3	0.3	0.3
718	0.2	0.2	0.2	0.2	0.2	0.2	0.2	0.2		718	0	0	0	0.2	-0.3	0.2	0.2	0.2
719	-0.6	-0.6	0.2	-0.6	-0.6	-0.6	-0.6	-0.6		719	0	0	0	0.2	-0.3	0.2	0.2	0.2
720	0.2	0.2	0.2	0.2	0.2	0.2	0.2	0.2		720	0.8	0.8	0.8	1	0.5	1	1	1
721	-0.2	-0.2	0.2	-0.2	-0.2	-0.2	-0.2	-0.2		721	0.9	0.9	0.9	1.7	1.8	1.7	1.7	1.7
722	-0.5	-0.5	0.2	-0.5	-0.5	-0.5	-0.5	-0.5		722	0.9	0.9	0.9	2	2	1.9	2	2
723	-0.5	-0.5	0.1	-0.5	-0.5	-0.5	-0.5	-0.5		723	0.9	0.9	0.9	2	2	1.9	2	2
724	-0.5	-0.5	-0.4	-0.5	-0.5	-0.5	-0.5	-0.5		724	1.1	1.1	1.1	1.3	1.3	1.3	1.3	1.3
725	0.2	0.2	0.2	0.2	0.2	0.2	0.2	0.2		725	1.1	1.1	1.1	1.3	1.3	1.3	1.3	1.3
726	0.2	0.2	0.2	0.2	0.2	0.2	0.2	0.2		726	1.1	1.1	1.1	1.3	1.3	1.3	1.3	1.3
727	0.2	0.2	0.2	0.2	0.2	0.2	0.3	0.3		727	1.1	1.1	1.1	-1	-1	-1	-1	-1
728	-0.3	-0.3	-0.3	-0.3	-0.3	-0.3	-0.3	-0.3		728	1.1	1.1	1.1	-1.4	-1.4	-1.4	-1.4	-1.4
729	-0.1	-0.1	-0.1	-0.1	-0.1	-0.1	1	1		729	-0.1	-0.1	-0.1	-2.1	-2.1	-2.1	-2.1	-2.1
730	-0.6	-0.6	-0.6	-0.6	-0.6	-0.6	1.6	1.6		730	-0.7	-0.7	-0.7	-2.7	-2.7	-2.7	-2.7	-2.7
731	-1.8	-1.8	-1.8	-1.8	-1.8	-1.8	0.8	0.8		731	-0.3	-0.3	-0.3	-2.3	-2.3	-2.3	-2.3	-2.3
732	-1.4	-1.4	-1.4	-1.4	-1.4	-1.4	1.2	1.2		732	-2	-2	-2	-1.6	-1.6	-1.6	-1.6	-1.6
733	-0.3	-0.3	-0.3	-0.3	-0.3	-0.3	0.6	0.6		733	-2	-2	-2	-1.6	-1.6	-1.6	-1.6	-1.6
734	0	0	0	0	0	0	0	0		734	-2	-2	-2	-1.6	-1.6	-1.6	-1.6	-1.6
735	-0.5	-0.5	-0.5	-0.5	-0.5	-0.5	-0.5	-0.5		735	-3.6	-3.6	-3.6	-3.6	-3.6	-3.6	-3.6	-3.6
736	-0.5	-0.5	-0.5	-0.5	-0.5	-0.5	-0.5	-0.5		736	-4.1	-4.1	-4.1	-4.1	-4.1	-4.1	-4.1	-4.1
737	-0.5	-0.5	-0.5	-0.5	-0.5	-0.5	-0.5	-0.5		737	-4.3	-4.3	-4.3	-4.3	-4.3	-4.3	-4.3	-4.3
738	-1.5	-1.5	-1.5	-1.5	-1.5	-1.5	-3.4	-3.4		738	-4.3	-4.3	-4.3	-4.3	-4.3	-4.3	-4.3	-4.3
739	-1	-1	-1	-1	-1	-1	-3.4	-3.4		739	-3.7	-3.7	-3.7	-3.7	-3.7	-3.7	-3.7	-3.7
740	-1	-1	-1	-1	-1	-1	-3.4	-3.4		740	-1.9	-1.9	-1.9	-1.9	-1.9	-1.9	-1.9	-1.9
741	-1	-1	-1	-1	-1	-1	-2.8	-2.8		741	-1	-1	-1	-1	-1	-1	-1	-1
742	0.1	0.1	0.1	0.1	0.1	0.1	0	0		742	-3.3	-3.3	-3.3	-5.7	-3.3	-5.7	-5.7	-3.6
743	0.1	0.1	0.1	0.1	0.1	0.1	0.1	0.1		743	-4.7	-4.7	-4.7	-4.2	-4.7	-4.2	-4.2	-4.2
744	0.1	0.1	0.1	0.1	0.1	0.1	0.1	0.1		744	-4.7	-4.7	-4.7	-4.2	-4.7	-4.2	-4.2	-4.2
745	0.1	0.1	0.1	0.1	0.1	0.1	0.1	0.1		745	-4.7	-4.7	-4.7	-4.2	-4.7	-4.2	-4.2	-4.2
746	-0.1	-0.1	-0.1	-0.1	-0.1	-0.1	-0.1	-0.1		746	-4.7	-4.7	-4.7	-4.2	-4.7	-4.2	-4.2	-4.2
747	-1.6	-1.6	-1.6	-1.3	-1.6	-1.6	-1.6	-1.6		747	-4.3	-4.3	-4.3	-4.2	-4.3	-4.2	-4.2	-4.2
748	-2.6	-2.6	-2.6	-2.3	-2.6	-2.6	-2.6	-2.6		748	-3	-3	-3	-3.3	-3	-3.3	-3.3	-3.3
749	-2.6	-2.6	-2.6	-2.3	-2.6	-2.6	-2.6	-2.6		749	-1.1	-1.1	-1.1	-2.5	-1.1	-2.5	-2.5	-2.5
750	-2.6	-2.6	-2.6	-2.3	-2.6	-2.6	-2.6	-2.6		750	2.2	2.2	2.2	-1.7	2.2	-1.7	-1.7	-1.7
751	-2.6	-2.6	-2.6	-2.3	-2.6	-2.6	-2.6	-2.6		751	1.9	1.9	1.9	1.5	1.9	0.1	1.5	1.5
752	-2.6	-2.6	-2.6	-2.3	-2.6	-2.6	-2.6	-2.6		752	1.7	1.7	1.7	1.7	1.7	0.1	1.7	1.7
753	-2	-2	-2	-1.7	-2	-2	-2	-2		753	1.7	1.7	1.7	1.7	1.7	0.1	1.7	1.7
754	0.2	0.2	0.2	0.6	-0.1	-0.1	-0.1	-0.1		754	0.2	0.2	0.2	0.4	1.7	0.4	1.7	1.7
755	0.6	0.6	0.6	0.6	-0.3	-0.3	-0.3	-0.3		755	0.2	0.2	0.2	0.2	1.3	1.3	1.3	1.3
756	0.6	0.6	0.6	0.6	-0.1	-0.1	-0.1	-0.1		756	0.2	0.2	0.2	0.2	2	2	2	2
757	0.6	0.6	0.6	0.6	0	0	0	0		757	0.2	0.2	0.2	0.2	2.2	2.2	2.2	2.2
758	-1	-1	-0.1	0.6	0	0	0	0		758	0.2	0.2	0.2	0.2	2.6	2.6	2.6	2.6
759	-0.9	-0.9	0	0.7	0.7	0.7	0.7	0.7		759	0.2	0.2	0.2	0.2	2.2	2.2	2.2	2.2
760	0.4	0.4	0.4	0.4	0.4	0.4	0.4	0.4		760	0.2	0.2	0.2	0.2	1.3	1.3	1.3	1.3
761	-1	-1	-1	-1	-1	-1	-1	-1		761	0.2	0.2	0.2	0.2	-0.1	-0.1	-0.1	-0.1
762	-1	-1	-1	-1	-1	-1	-1	-1		762	0.7	0.7	0.7	0.7	-0.1	-0.1	-0.1	-0.1
763	-1	-1	-1	-1	-1	-1	-1	-1		763	0	0	0	0.7	0.4	0.4	0.4	0.4
764	-1.7	-1	-1.7	-1.7	-1.7	-1.7	-1.7	-1.7		764	-0.2	-0.2	-0.2	1.2	1.2	1.2	1.2	1.2
765	-2.9	-0.5	-2.8	-2.8	-2.9	-2.9	-2.9	-2.9		765	0.9	0.9	0.9	1.3	1.3	1.3	1.3	1.3
766	-3.4	-0.4	-2.9	-2.9	-3.4	-3.4	-3.4	-3.4		766	1.3	1.3	1.3	1.3	1.3	1.3	1.3	1.3
767	-3.4	-0.4	-2.9	-2.9	-3.4	-3.4	-3.4	-3.4		767	0	0	0	0	0	0	0	0
768	-2.6	-0.4	-2.5	-2.5	-2.6	-2.6	-2.6	-2.6		768	-0.5	-0.5	-0.5	-0.5	-0.5	-0.5	-0.5	-0.5
769	-1.9	-0.4	-2	-2	-1.9	-1.9	-2.1	-2.1		769	-2.1	-2.1	-2.1	-2.1	-2.1	-2.1	-2.1	-2.1
770	0	-0.4	0	0	0	0	-1.8	-1.8		770	-5.3	-5.3	-5.3	-5.3	-5.3	-5.3	-5.3	-5.3
771	1.4	0.9	1.4	1.4	1.4	1.4	-0.3	-0.3		771	-5.2	-5.2	-5.2	-5.2	-5.2	-5.2	-5.2	-5.2
772	-0.4	-0.4	-0.6	-0.6	-0.4	-0.4	-1.1	-1.1		772	-5.2	-5.2	-5.2	-5.2	-5.2	-5.2	-5.2	-5.2
773	-0.6	-0.6	-0.7	-0.7	-0.6	-0.6	-0.9	-0.9		773	-2.4	-2.4	-2.4	-2.4	-2.4	-2.4	-2.4	-2.4
774	-3.9	-3.9	-3.9	-3.9	-3.9	-3.9	-1.3	-1.3		774	-0.6	-0.6	-0.6	-0.6	-1.4	-1.4	-1.4	-1.4
775	-4.8	-4.8	-4.8	-4.8	-4.8	-4.8	-1.8	-1.8		775	-0.9	-0.9	-0.9	-0.9	-1.4	-1.4	-1.4	-1.4
776	-4.8	-4.8	-4.8	-4.8	-4.8	-4.8	-1.8	-1.8		776	-0.3	-0.3	-0.3	-0.3	-1.4	-1.4	-1.4	-1.4
777	-4.8	-4.8	-4.8	-4.8	-4.8	-4.8	-1.8	-1.8		777	-0.1	-0.1	-0.1	-0.1	-1.4	-1.4	-1.4	-1.4
778	-4.8	-4.8	-4.8	-4.8	-4.8	-4.8	-1.8	-1.8		778	0.5	0.5	0.5	0.5	-1.4	-1.4	-1.4	-1.4
779	-3.3	-3.3	-3.3	-3.3	-3.3	-3.3	-1.5	-1.5		779	0.6	0.6	0.6	0.6	-1.4	-1.4	-1.4	-1.4
780	-6.4	-6.4	-6.4	-5.2	-5.5	-5.5	-5.7	-5.7		780	-0.1	-0.1	-0.1	-0.1	-1.4	-1.4	-1.4	-1.4
781	-5.4	-5.4	-5.4	-4.2	-4.5	-4.5	-4.7	-4.7		781	0.1	0.1	0.1	0.1	0.1	0.1	0.1	0.1
782	-1.5	-1.5	-1.5	-0.8	-1.4	-1.4	-1.4	-1.4		782	0.1	0.1	0.1	0.1	0.1	0.1	0.1	0.1
783	-1.4	-1.4	-1.4	0	-1.4	-1.4	-1.4	-1.4		783	-0.1	-0.1	-0.1	0.1	-0.1	0.1	0.1	0.1
784	-1.4	-1.4	-1.4	1.4	-1.4	-1.4	-1.4	-1.4		784	-0.3	-0.3	-0.3	-0.3	0.1	0.1	0.1	0.1
785	-1	-1	-1	1.6	-1	-1	-1	-1		785	-0.5	-0.5	-0.5	-0.7	-0.1	-0.3	-0.3	-0.3
786	-0.8	-0.8	1.1	-0.8	1	1	1	1		786	-2.3	-2.3	-2.3	-2.2	-2.2	-2.2	-2.2	-2.2
787	-1	-1	1.1	-1	1	1	1	1		787	-2.2	-2.2	-2.2	-0.7	-2.5	-0.7	-0.7	-0.7
788	0.1	0.1	1.4	0.1	1	1	1	1		788	-4.6	-4.6	-4.6	0.2	-4.9	-0.1	-0.1	-0.1
789	0.5	0.5	0	0.5	0.5	0.5	0.5	0.5		789	-4.3	-4.3	-4.3	0	-4.6	-0.3	-0.3	-0.3
790	-0.2	-0.2	-0.4	-0.2	-0.2	-0.2	-0.2	-0.2		790	-1.5	-1.5	-1.5	0	-1.8	-0.3	-0.3	-0.3
791	-0.8	-0.8	-1.8	-1.6	-1.6	-1.6	-1.6	-1.6		791	0	0	0	0	-0.3	-0.3	-0.3	-0.3
792	-2.7	-1.9	-2.5	-3.1	-3.1	-3.1	-3.1	-3.1		792	0	0	0	0	-0.3	-0.3	-0.3	-0.3
793	-3.7	-2.4	-3	-4.1	-4.1	-4.1	-4.1	-4.1		793	0.4	0.4	0.4	0.4	-0.6	-0.6	-0.6	-0.6
794	-2.5	-1.6	-2.2	-2.9	-2.9	-2.9	-2.9	-2.9		794	0.1	0.1	0.1	0.1	-0.8	-0.8	-0.8	-0.8
795	-0.5	-0.5	-1.2	-1	-1	-1	-1	-1		795	0.1	0.1	0.1	0.1	-0.8	-0.8	-0.8	-0.8
796	-1.8	-1.8	-2.2	0.4	0.4	0.4	0.4	0.4		796	0.1	0.1	0.1	0.1	-0.8	-0.8	-0.8	-0.8
797	-2.2	-2.2	-3.3	-1.3	-1.3	-1.3	-1.3	-1.3		797	0.1	0.1	0.1	0.1	-0.8	-0.8	-0.8	-0.8
798	-2.9	-2.9	-3.1	-2.3	-2.3	-2.3	-2.3	-2.3		798	0.1	0.1	0.1	0.1	0.3	0.3	0.3	0.3
799	-3.6	-3.6	-3.7	-1.4	-1.4	-1.4	-1.4	-1.4		799	-0.7	-0.7	-0.7	-0.7	-0.7	-0.7	-0.7	-0.7
800	-3.8	-3.8	-3.9	-1.6	-1.5	-1.5	-1.5	-1.5		800	-1.1	-1.1	-1.1	-1.1	-1.1	-1.1	-1.1	-1.1
801	-3.8	-3.8	-3.9	-1.6	-1.5	-1.5	-1.5	-1.5		801	0.1	0.1	0.1	-1.3	-1.3	-1.3	-1.3	-1.3
802	-3.2	-3.2	-3.3	-1	-1	-1	-1	-1		802	0.1	0.1	0.1	-0.2	-1.2	-1.2	-1.2	-1.2
803	-2.3	-2.3	-2.4	-1.2	-1.4	-1.4	-1.4	-1.4		803	0.1	0.1	0.1	-0.2	-2.7	-2.7	-2.7	-2.7
804	-0.5	-0.5	-0.6	-0.8	-0.8	-0.8	-0.8	-0.8		804	0.1	0.1	0.1	-0.2	-3.4	-3.4	-3.4	-3.4
805	0.3	0.3	0.3	-2	-2	-2	-2.4	-2.4		805	0.1	0.1	0.1	-0.5	-3.4	-3.4	-3.4	-3.4
806	-2.4	-2.4	-2.4	-2.4	-2.4	-2.4	-3.4	-3.4		806	-1.8	-1.8	-1.8	-2.6	-3.4	-3.4	-3.4	-3.4
807	-3.1	-3.1	-3.1	-3.1	-3.1	-3.1	-3.7	-3.7		807	-1.4	-1.4	-1.4	-2.2	-3.4	-3.4	-3.4	-3.4
808	-3.1	-3.1	-3.1	-3.1	-3.1	-3.1	-3.4	-3.4		808	0.7	0.7	0.7	-0.1	-2.6	-2.6	-2.6	-2.6
809	-3.1	-3.1	-3.1	-3.1	-3.1	-3.1	-2.9	-2.9		809	1.5	1.5	1.5	1.5	0.8	0.8	0.8	0.8
810	-3.1	-3.1	-3.1	-3.1	-3.1	-3.1	-2.9	-2.9		810	-1.2	-1.2	-1.2	-1.2	-1.2	-1.2	-1.2	-1.2
811	-3.1	-3.1	-3.1	-3.1	-3.1	-3.1	-2.9	-2.9		811	-1.7	-1.7	-1.7	-1.7	-1.7	-1.7	-1.7	-1.7
812	-3.4	-3.4	-3.4	-3.4	-2.6	-2.6	-2.9	-2.9		812	-4	-4	-4	-3.6	-4	-3.6	-3.6	-3.6
813	-3.4	-3.4	-3.4	-3.4	-1.3	-1.3	-2.4	-2.4		813	-2	-2	-2	-1.9	-2	-1.9	-1.9	-1.9
814	-3.4	-3.4	-3.4	-3.4	-0.2	-0.2	-0.2	-0.2		814	-0.5	-0.5	-0.5	-0.2	-0.5	-0.2	-0.2	-0.2
815	-3.4	-3.4	-3.4	-3.4	-1.3	-1.3	-1.3	-1.3		815	-0.5	-0.5	-0.5	-0.4	-0.5	-0.4	1.5	1.5
816	-3.4	-3.4	-3.4	-3.4	-1.4	-1.4	-1.4	-1.4		816	-1.8	-1.8	-1.8	-1.7	-1.8	-1.7	0.6	0.6
817	-5.7	-3.4	-3.4	-3.4	-1.4	-1.4	-1.4	-1.4		817	-2	-2	-2	-1.9	-2	-1.9	0.2	0.2
818	-6.4	-3.7	-1.7	-3.7	-0.9	-0.9	-0.9	-0.9		818	-1.1	-1.1	-1.1	-1.1	-1.1	-1.1	-0.2	-0.2
819	-4.9	-2.2	-0.3	-2.2	-0.4	-0.4	-0.4	-0.4		819	-1.3	-1.3	-1.3	-1.3	-1.3	-1.3	0.1	0.1
820	-2.3	0.3	0.3	0.3	0.3	0.3	0.3	0.3		820	-1.7	-1.7	-1.7	-1.3	-1.7	-1.3	-0.8	-0.8
821	-0.3	1.4	0.9	1.4	1.4	1.4	1.4	1.4		821	-0.6	-0.6	-0.6	-0.6	-0.9	-0.9	-1	-1
822	-0.1	1.6	1.3	1.7	1.7	1.6	1.6	1.6		822	-0.9	-0.9	-0.9	-0.9	-1.7	-1.7	-1.8	-1.8
823	-3.1	-3.1	-0.7	-0.7	-0.7	-3.1	-3.1	-3.1		823	-0.5	-0.5	-0.5	-0.5	-1.3	-1.3	-1.4	-1.4
824	-2.9	-2.9	-1	-0.5	-0.5	-2.9	-2.9	-2.9		824	-0.7	-0.7	-0.7	-0.7	-5	-5	-5	-5
825	-1.6	-1.6	-0.3	0.7	0.7	-1.6	-1.6	-1.6		825	-3.6	-3.6	-3.6	-3.6	-6.1	-6.1	-6.1	-6.1
826	1.8	1.8	1.8	0.2	0.2	-0.2	-0.2	-0.2		826	-3.6	-3.6	-3.6	-3.6	-6.2	-6.2	-6.2	-6.2
827	-1.5	-1.5	-1.5	-0.6	-0.6	-4.4	-4.4	-4.4		827	-3.6	-3.6	-3.6	-3.6	-5.7	-5.7	-5.7	-5.7
828	-2	-2	-2	-1.2	-1.2	-4.9	-4.9	-4.9		828	-2.4	-2.4	-2.4	-2.4	-3.8	-3.8	-3.8	-3.8
829	-2.4	-2.4	-2.4	-1.5	-1.5	-5.3	-5.3	-5.3		829	-0.4	-0.4	-0.4	-0.4	-1	-1	-1	-1
830	-2.1	-2.1	-2.1	-3.6	-3.6	-5	-5	-5		830	-0.1	-0.1	-0.1	0.1	-0.3	-0.3	-0.3	-0.3
831	-1.9	-0.8	-0.8	-4.3	-4.3	-3.2	-3.2	-3.2		831	-0.7	-0.7	-0.7	-0.7	-0.8	-0.8	-0.8	-0.8
832	-3	-1.7	-1.7	-5.2	-5.2	-3.1	-3.1	-3.1		832	-0.2	-0.2	-0.2	-0.1	-1.3	-1.3	-1.3	-1.3
833	-2.6	-1.1	-1.1	-4.6	-4.6	-3.1	-3.1	-3.1		833	-0.1	-0.1	-0.1	0.1	-0.5	-0.5	-0.5	-0.5
834	-1.5	-0.2	-0.2	-3.7	-3.7	-3.1	-3.1	-3.1		834	1	1	1	1.3	0.9	0.9	0.9	0.9
835	-0.4	-0.4	-0.4	-1.9	-1.9	-1.9	-1.9	-1.9		835	2.9	2.9	2.9	1.6	1.9	1.9	1.9	1.9
836	-4	-4	-4	-4	-4	-4	-4	-4		836	1.7	1.7	1.7	1.7	1.7	1.7	1.7	1.7
837	-2.3	-2.3	-2.3	-2.3	-2.3	-2.3	-2.3	-2.3		837	1.7	1.7	1.7	1.9	1.9	1.9	1.9	1.9
838	-0.7	-0.7	-0.7	-0.7	-0.7	-0.7	-0.7	-0.7		838	1.1	1.1	1.1	1.9	1.9	1.9	1.9	1.9
839	-0.7	-0.7	-0.7	-0.7	-0.7	-0.7	-0.7	-0.7		839	1.1	1.1	1.1	2	2	2	2	2
840	-0.7	-0.7	-0.7	-0.7	-0.7	-0.7	-0.7	-0.7		840	1.1	1.1	1.1	2	2	2	2	2
841	-0.7	-0.7	-0.7	-0.7	-0.7	-0.7	-0.7	-0.7		841	1.5	1.5	1.5	2	1.4	2	2	2
842	-0.7	-0.7	-0.7	-0.7	-0.7	-0.7	-0.7	-0.7		842	1.1	1.1	1.1	1.1	1.1	1.1	1.1	1.1
843	-0.7	-0.7	-0.7	-2.8	-0.7	-0.7	-0.7	-0.7		843	1.2	1.2	1.2	1.2	1.2	1.2	1.2	1.2
844	-0.7	-0.7	-0.7	-3	-0.7	-0.7	-0.7	-0.7		844	0.6	0.6	0.6	0.6	1	0.6	0.6	0.6
845	-0.5	-0.5	-0.5	-3	0	0	0	0		845	0.9	0.9	0.9	0.9	1	0.9	0.9	0.9
846	-1.5	-0.5	-0.5	-3	0	0	0	0		846	-0.2	-0.2	-0.2	-0.2	-0.2	-0.2	-0.3	-0.3
847	-1.9	-0.5	-0.5	-3	0	0	0	0		847	-0.2	-0.2	-0.2	-0.2	-0.2	-0.2	-0.3	-0.3
848	-3.2	-0.7	-0.2	-2.2	0.3	0.3	0.3	0.3		848	-0.7	-0.7	-0.7	-0.7	-0.7	-0.7	-0.8	-0.8
849	-2.6	-0.1	-0.3	-0.3	-0.2	-0.2	-0.2	-0.2		849	-0.7	-0.7	-0.7	-0.7	-0.4	-0.7	-1.6	-1.6
850	-3	-0.5	-0.9	-0.9	-0.8	-0.8	-0.8	-0.8		850	-1.4	-1.4	-1.4	-1.4	-1.4	-1.4	-1.9	-1.9
851	-3.6	-1.1	-1.5	-1.5	-1.4	-1.4	-1.4	-1.4		851	-2.3	-2.3	-2.3	-2.3	-2.3	-2.3	-2.3	-2.3
852	-3.2	-0.7	-1.1	-1.1	-1	-1	-1	-1		852	-3.4	-3.4	-3.4	-3.4	-3.4	-3.4	-3.4	-3.4
853	-2.1	-0.2	0	-2	-1.9	0.1	0.1	0.1		853	-5.3	-5.3	-5.3	-5.3	-5.3	-5.3	-5.4	-5.4
854	-0.2	-0.2	0.4	0.4	0.4	1.7	1.7	1.7		854	-5.3	-5.3	-5.3	-5.3	-5.3	-5.3	-5.3	-5.3
855	0.3	0.3	0.4	0.4	0.4	2	2	2		855	-3.2	-3.2	-3.2	-3.2	-3.2	-3.2	-3.2	-3.2
856	1.8	1.8	1.8	0.4	0.4	2	2	2		856	-1.7	-1.7	-1.7	-1.7	-1.7	-1.7	-1.7	-1.7
857	2	2	2	0.4	0.4	2	2	2		857	-5.1	-5.1	-5.1	-5.1	-3.1	-3.1	-3.1	-3.1
858	1.1	1.1	1.1	0.9	0.9	0	0	0		858	-6.5	-6.5	-6.5	-6.5	-3.2	-3.2	-3.2	-3.2
859	0.8	0.8	0.8	0.5	0.5	-0.3	-0.3	-0.3		859	-7.4	-7.4	-7.4	-7.4	-2.7	-2.7	-2.7	-2.7
860	0.8	0.8	0.8	0.5	0.5	-0.3	-0.3	-0.3		860	-7.9	-7.9	-7.9	-7.9	-3.2	-3.2	-3.2	-3.2
861	0.1	0.1	0.1	0.1	0.1	-0.3	-0.3	-0.3		861	-7.6	-7.6	-7.6	-7.6	-2.9	-2.9	-2.9	-2.9
862	0.3	0.3	0.3	0.3	0.3	-0.5	-0.5	-0.5		862	-6.7	-6.7	-6.7	-6.7	-2	-2	-2	-2
863	-0.3	0.3	0.3	0.3	0.3	-0.8	-0.8	-0.8		863	-4.1	-4.1	-4.1	-4.1	-0.9	-0.9	-0.9	-0.9
864	-4.8	-2.2	-2.2	-2.2	-2.2	-2.2	-2.2	-2.2		864	-0.3	-0.3	-0.3	-0.3	0.2	0.2	0.2	0.2
865	-4.6	-2	-2	-2	-2	-2	-2	-2		865	0.2	0.2	0.2	0.2	0.2	0.2	0.2	0.2
866	-4.6	-2	-2	-2	-2	-2	-2	-2		866	0.2	0.2	0.2	0.2	0.2	0.2	0.2	0.2
867	-3.3	-0.7	-0.7	-0.7	-0.7	-0.7	-0.7	-0.7		867	1.1	1.1	1.1	1.1	1.1	1.1	1.1	1.1
868	0.2	0.4	0.4	0.4	0.4	0.4	0.4	0.4		868	2.8	2.8	2.8	2.8	2.8	2.8	2.8	2.8
869	0.7	0.7	0.7	0.7	0.7	0.7	0.7	0.7		869	2.8	2.8	2.8	2.8	2.8	2.8	2.8	2.8
870	-0.5	-0.5	-0.5	-1.2	-1.2	-1.2	-1.2	-1.2		870	2.8	2.8	2.8	2.8	2.8	2.8	2.8	2.8
871	-0.7	-0.7	-0.7	-1.4	-1.4	-1.4	-1.4	-1.4		871	2.8	2.8	2.8	2.8	2.8	2.8	2.8	2.8
872	0.4	0.4	0.4	-0.3	-0.3	-0.3	-0.3	-0.3		872	2.8	2.8	2.8	2.8	2.8	2.8	2.8	2.8
873	1.1	1.1	1.1	0.8	0.8	0.8	0.8	0.8		873	3.1	3.1	3.1	3.1	3.1	3.1	3.1	3.1
874	0.6	0.6	0.6	0.3	0.3	0.3	0.3	0.3		874	3.6	3.6	3.6	3.6	3.6	3.6	3.6	3.6
875	0.1	0.1	0.1	-0.2	-0.2	-0.2	-0.2	-0.2		875	3.7	3.7	3.7	3.7	3.7	3.7	3.7	3.7
876	0.6	0.6	0.6	0.6	0.6	0.6	0.6	0.6		876	3.4	3.4	3.4	3.4	3.4	3.4	3.4	3.4
877	-0.2	-0.2	0.1	0.5	0.5	0.5	0.5	0.5		877	3.7	3.7	3.7	3.7	3.7	3.7	3.7	3.7
878	0	0	0.3	0.5	0.5	0.5	0.5	0.5		878	3.7	3.7	3.7	3.7	3.7	3.7	3.7	3.7
879	0.6	0.6	0.6	0.5	0.5	0.5	0.5	0.5		879	1.9	1.9	1.9	1.9	1.9	1.9	1.9	1.9
880	0.3	0.3	-0.1	0.2	0.6	0.6	0.6	0.6		880	0.8	0.8	0.8	0.8	0.8	0.8	0.8	0.8
881	0.2	0.2	-0.1	0.1	0.6	0.6	0.6	0.6		881	0.3	0.3	0.3	0.3	0.3	0.3	0.3	0.3
882	0.2	0.2	-0.1	0.1	1.7	1.7	1.7	1.7		882	-3.1	-3.1	-3.1	-3.1	-3.1	-3.1	-3.1	-3.1
883	0.2	0.2	-0.1	0.1	2.3	2.3	2.3	2.3		883	-3.3	-3.3	-3.3	-3.3	-3.3	-3.3	-3.3	-3.3
884	0.5	0.5	-0.1	0.4	2.3	2.3	2.3	2.3		884	-3.3	-3.3	-3.3	-3.3	-3.3	-3.3	-3.3	-3.3
885	1.1	1.1	0.4	2.3	2.3	2.3	2.3	2.3		885	-3.3	-3.3	-3.3	-3.3	-3.3	-3.3	-3.3	-3.3
886	2.3	2.3	1.8	2.3	2.3	2.3	2.3	2.3		886	-3.3	-3.3	-3.3	-3.3	-3.3	-3.3	-3.3	-3.3
887	2.3	2.3	1	1.2	1.2	1.2	1.2	1.2		887	-2.5	-2.5	-2.5	-2.5	-2.5	-2.5	-2.5	-2.5
888	0.6	0.6	-0.4	-2.2	-2.2	-2.2	-2.2	-2.2		888	-1.2	-1.2	-1.2	-1.2	-1.2	-1.2	-1.2	-1.2
889	-1.7	-1.7	-1.7	-5.3	-5.3	-5.3	-5.3	-5.3		889	-1.7	-1.7	-1.7	-1.7	-1.7	-1.7	-1.7	-1.7
890	-3.3	-3.3	-3.1	-6.9	-6.9	-6.9	-6.9	-6.9		890	-0.8	-0.8	-0.8	-0.8	-0.8	-0.8	-0.8	-0.8
891	-2.7	-2.7	-2.5	-6.3	-6.3	-6.3	-6.3	-6.3		891	-1.2	-1.2	-1.2	-1.2	-1.2	-1.2	-1.2	-1.2
892	-0.7	-0.7	-0.6	-4.3	-4.3	-4.3	-4.3	-4.3		892	-1.8	-1.8	-1.8	-1.8	-1.8	-1.8	-1.8	-1.8
893	-0.6	-0.6	-0.6	-1.2	-1.2	-1.2	-1.2	-1.2		893	-2.4	-2.4	-2.4	-2.4	-2.4	-2.4	-2.4	-2.4
894	-0.6	-0.6	-0.6	-0.6	-0.6	-0.6	-0.6	-0.6		894	-2	-2	-2	-2	-2	-2	-2	-2
895	0	0	0	0	0	0	0	0		895	-1.1	-1.1	-1.1	-1.1	-1.1	-1.1	-1.1	-1.1
896	0.1	0.1	0.1	0.1	0.1	0.1	0.1	0.1		896	-1.1	-1.1	-1.1	-1.1	-1.1	-1.1	-1.1	-1.1
897	0.1	0.1	0.1	0.1	0.1	0.1	0.1	0.1		897	-1.9	-1.9	-1.9	-1.9	-1.9	-1.9	-1.9	-1.9
898	-0.1	-0.1	-0.1	-0.1	-0.1	-0.1	-0.1	-0.1		898	-3.2	-3.2	-3.2	-3.2	-3.2	-3.2	-3.2	-3.2
899	-0.1	-0.1	-0.1	-0.1	-0.1	-0.1	-0.1	-0.1		899	-3.5	-3.5	-3.5	-3.5	-3.5	-3.5	-3.5	-3.5
900	-0.1	-0.1	-0.1	-0.1	-0.1	-0.1	-0.1	-0.1		900	-3.5	-3.5	-3.5	-3.5	-3.5	-3.5	-3.5	-3.5
901	-3.6	-3.6	-3.6	-3.6	-3.6	-3.6	-3.6	-3.6		901	-3.5	-3.5	-3.5	-3.5	-3.5	-3.5	-3.5	-3.5
902	-3.4	-3.4	-3.4	-3.4	-3.4	-3.4	-3.4	-3.4		902	-3.5	-3.5	-3.5	-3.5	-3.5	-3.5	-3.5	-3.5
903	-2.1	-2.1	-2.1	-2.1	-2.1	-2.1	-2.1	-2.1		903	-3.5	-3.5	-3.5	-3.5	-3.5	-3.5	-3.5	-3.5
904	-0.1	-0.1	-0.1	0.6	0.6	0.6	0.6	0.6		904	-2	-2	-2	-2	-2	-2	-2	-2
905	0.6	0.6	0.6	0.6	0.6	0.6	1.2	1.2		905	0.1	0.1	0.1	0.1	1.1	1.1	1.1	1.1
906	0.6	0.6	0.6	0.6	0.6	0.6	1	1		906	-3.9	-3.9	-3.9	-3.9	-2.1	-2.1	-2.1	-2.1
907	0.2	0.2	0.2	0.2	0.6	0.2	0.2	0.2		907	-4.4	-4.4	-4.4	-4.4	-2.6	-2.6	-2.6	-2.6
908	-0.1	-0.1	-0.1	-0.1	0.6	-0.1	-0.1	-0.1		908	-4.6	-4.6	-4.6	-4.6	-2.8	-2.8	-2.8	-2.8
909	-0.2	-0.2	-0.2	-0.2	0.6	-0.2	-0.2	-0.2		909	-2.9	-2.9	-2.9	-2.9	-1.1	-1.1	-1.1	-1.1
910	-0.1	-0.1	-0.1	-0.1	-0.1	-0.1	-0.1	-0.1		910	-2.4	-2.4	-2.4	-2.4	-0.3	-0.3	-0.3	-0.3
911	-0.5	-0.5	-0.5	-0.5	-0.5	-0.5	-0.5	-0.5		911	-1.4	-1.4	-1.4	-1.4	-0.8	-0.8	-0.8	-0.8
912	-1.4	-1.4	-1.4	-1.4	-1.4	-1.4	-1.4	-1.4		912	-1.7	-1.7	-1.7	-1.7	-1.7	-1.7	-1.7	-1.7
913	-5.4	-5.4	-5.4	-5.4	-2.7	-5.4	-5.4	-5.4		913	-2.1	-2.1	-2.1	-2.1	-2.1	-2.1	-2.1	-2.1
914	-5.8	-5.8	-5.8	-5.8	-3.3	-5.8	-5.8	-5.8		914	-2.1	-2.1	-2.1	-2.1	-2.1	-2.1	-2.1	-2.1
915	-4.2	-4.2	-4.2	-4.2	-3	-4.2	-4.2	-4.2		915	-2.1	-2.1	-2.1	-2.1	-2.1	-2.1	-2.1	-2.1
916	-1.7	-1.7	-1.7	-1.7	-1.7	-1.7	-1.7	-1.7		916	-2.1	-2.1	-2.1	-3.1	-3.1	-3.1	-3.1	-3.1
917	-1.6	-1.6	-1.3	-1.3	-1.3	-1.3	-1.3	-1.3		917	-1.8	-1.8	-1.8	-3.6	-3.6	-3.6	-3.6	-3.6
918	-1.9	-1.9	-0.1	0.1	0.1	0.1	0.1	0.1		918	-1.1	-1.1	-1.1	-3.2	-3.2	-3.2	-3.2	-3.2
919	-2	-2	-0.1	1.4	1.4	1.4	1.4	1.4		919	-1.1	-1.1	-1.1	-1.4	-1.4	-1.4	-1.4	-1.4
920	-2.4	-2.4	-0.1	0.9	0.9	0.9	0.9	0.9		920	-1.3	-1.3	-1.3	-1.4	-1.4	-1.4	-1.4	-1.4
921	-2.4	-2.4	0	0.9	0.9	0.9	0.9	0.9		921	-1.1	-1.1	-1.1	-1.2	-1.2	-1.2	-1.2	-1.2
922	-2.4	-2.4	-0.2	0.4	0.4	0.4	0.4	0.4		922	-0.9	-0.9	-0.9	0.2	0.2	0.2	0.2	0.2
923	-2.1	-2.1	0.3	-0.1	-0.1	-0.1	-0.1	-0.1		923	-1.3	-1.3	-1.3	0.1	0.1	0.1	0.1	0.1
924	-0.7	-0.7	-0.7	-0.7	-0.7	-0.7	-0.7	-0.7		924	-1.3	-1.3	-1.3	0.1	0.1	0.1	0.1	0.1
925	-2.5	-2.5	-2.5	-2.5	-2.5	-2.5	-2.5	-2.5		925	-1.3	-1.3	-1.3	0.1	0.1	0.1	0.1	0.1
926	-3.2	-3.2	-3.2	-3.2	-3.2	-3.2	-3.2	-3.2		926	-0.4	-0.4	-0.4	0.1	0.1	0.1	0.1	0.1
927	-6.3	-6.3	-6.3	-6.3	-6.3	-6.3	-6.3	-6.3		927	0.5	0.5	0.5	0.5	0.5	0.5	0.5	0.5
928	-8.3	-8.3	-8.3	-8.3	-8.3	-8.3	-8.3	-8.3		928	1.1	1.1	1.1	1.3	1.3	1.3	1.3	1.3
929	-5.3	-5.3	-5.3	-5.3	-5.3	-5.3	-5.3	-5.3		929	1.1	1.1	1.1	1.5	1.5	1.5	1.5	1.5
930	-2.5	-2.5	-2.5	-2.5	-2.5	-2.5	-2.5	-2.5		930	1.1	1.1	1.1	1.5	1.5	1.5	1.5	1.5
931	-0.8	-0.8	-1.5	-0.8	-0.8	-0.8	-0.8	-0.8		931	1.1	1.1	1.1	1.1	1.1	1.1	1.1	1.1
932	-1.5	-1.5	-2.6	-1.5	-1.5	-1.5	-1.5	-1.5		932	-0.7	-0.7	-0.7	-1.3	-1.3	-1.3	-1.3	-1.3
933	-2.6	-2.6	-3.1	-2.6	-2.6	-2.6	-2.6	-2.6		933	-1	-1	-1	-2.5	-2.5	-2.5	-2.5	-2.5
934	-3.1	-3.1	-3.1	-3.1	-3.1	-3.1	-3.1	-3.1		934	-1	-1	-1	-2.9	-2.9	-2.9	-2.9	-2.9
935	-2.8	-2.8	-2.8	-2.8	-2.8	-2.8	-2.8	-2.8		935	-1	-1.8	-1.8	-2.1	-2.1	-2.1	-2.1	-2.1
936	-1	-1	-1	-1	-1	-1	-1	-1		936	-1	-1	-1	-1.1	-1.1	-1.1	-1.1	-1.1
937	-1.3	-1.3	-1.1	-1.3	0.6	-1.3	-1.3	-1.3		937	-1	-1	-1	-0.5	-0.5	-0.5	-0.5	-0.5
938	-1.9	-1.9	-1.3	-1.9	0.3	-1.9	-1.6	-1.6		938	-0.3	-0.5	-0.5	-0.5	-0.5	-0.5	-0.5	-0.5
939	-1.4	-1.4	-1.1	-1.4	0.5	-1.4	-1.1	-1.1		939	-0.5	-0.5	-0.5	-0.5	-0.5	-0.5	-0.5	-0.5
940	-1	-1	-1	-1	-0.7	-1	-0.7	-0.7		940	-0.5	-0.5	-0.5	-0.5	-0.5	-0.5	-0.5	-0.5
941	-1.4	-1.4	-1.4	-1.4	-1.4	-1.4	-1.4	-1.4		941	-0.5	-0.5	-0.5	-0.5	-0.5	-0.5	-0.5	-0.5
942	-2	-2	-2	-2	-2.3	-2	-2	-2		942	-1.9	-2.9	-2.9	-2.9	-2.9	-2.9	-2.9	-2.9
943	-2	-2	-2	-2	-2.8	-2	-2	-2		943	-3	-3	-3	-3	-3	-3	-3	-3
944	-2	-2	-2	-2	-2.8	-2	-2	-2		944	-3.9	-3.9	-3.9	-3.9	-3.9	-3.9	-3.9	-3.9
945	-2	-2	-2	-2	-2.5	-2	-2	-2		945	-4.1	-4.1	-4.1	-4.1	-4.1	-4.1	-4.1	-4.1
946	-2.7	-2.7	-2.7	-2.7	-2.7	-2.7	-2.7	-2.7		946	-3.3	-3.3	-3.3	-3.3	-3.3	-3.3	-3.3	-3.3
947	-2.7	-2.7	-2.7	-2.7	-2.7	-2.7	-2.7	-2.7		947	-2.4	-2.4	-2.4	-2.4	-2.4	-2.4	-2.4	-2.4
948	-2.7	-2.7	-2.7	-2.7	-2.7	-2.7	-2.7	-2.7		948	-1.2	-1.2	-1.2	-1.7	-1.7	-1.7	-1.7	-1.7
949	-4.1	-4.1	-4.1	-4.1	-4.1	-4.1	-4.1	-4.1		949	0.5	0.5	0.5	-0.5	-0.5	-0.5	-0.5	-0.5
950	-4.2	-4.2	-4.2	-4.2	-4.2	-4.2	-4.2	-4.2		950	0.2	0.2	0.2	0.1	0.1	0.1	0.1	0.1
951	-3.5	-3.5	-3.5	-3.5	-3.5	-3.5	-3.5	-3.5		951	-0.2	-0.2	-0.2	-0.2	-0.2	-0.2	-0.2	-0.2
952	-2.6	-2.6	-2.6	-2.6	-2.6	-2.6	-2.6	-2.6		952	-0.2	-0.2	-0.2	-0.2	-0.2	-0.2	-0.2	-0.2
953	-3.4	-3.4	-3.4	-3.4	-3.4	-3.4	-3.4	-3.4		953	-0.2	-0.2	-0.2	-0.2	-1.9	-1.9	-1.9	-1.9
954	-3.2	-3.2	-3.2	-3.2	-3.2	-3.2	-3.2	-3.2		954	-3.6	-3.6	-3.6	-2.5	-5.2	-5.2	-5.2	-5.2
955	-1.9	-1.9	-1.9	-1.9	-1.9	-1.9	-1.9	-1.9		955	-3.4	-3.4	-3.4	-3.6	-5	-8.2	-8.2	-8.2
956	0.1	0.1	0.1	0.1	0.1	0.1	0.1	0.1		956	-3.4	-3.4	-3.4	-4.4	-5	-9.1	-9.1	-9.1
957	0.1	0.1	0.1	0.1	0.1	0.1	0.1	0.1		957	-3.4	-3.4	-3.4	-4.2	-5	-8.9	-8.9	-8.9
958	-0.9	-0.9	-0.9	-0.9	-0.9	-0.9	-0.9	-0.9		958	-3.4	-3.4	-3.4	-4.2	-5	-8.9	-8.9	-8.9
959	-0.4	-0.4	-0.4	-0.4	-0.4	-0.4	-0.4	-0.4		959	-3.3	-3.3	-3.3	-4	-4.2	-7.7	-7.7	-7.7
960	-0.4	-0.4	-0.4	-0.4	-0.4	-0.4	-0.4	-0.4		960	-2.5	-2.5	-2.5	-3.7	-3.4	-4.6	-4.6	-4.6
961	-0.5	-0.5	-0.3	-0.5	-0.5	-0.5	-0.5	-0.5		961	-1.5	-1.5	-1.5	-1.5	-0.9	-1.4	-1.4	-1.4
962	-0.5	-0.5	-3.9	-1.9	-1.9	-1.9	-1.9	-1.9		962	-0.1	-0.1	-0.1	-1.8	-1.8	-1.8	-1.8	-1.8
963	-4.1	-4.1	-3.6	-5	-5	-5	-5	-5		963	-0.3	-0.3	-0.3	-3.3	-3.3	-3.3	-3.3	-3.3
964	-3.9	-3.9	-3.6	-5.5	-5.5	-5.5	-5.5	-5.5		964	-0.1	-0.1	-0.1	-3.8	-3.7	-3.9	-3.9	-3.9
965	-7	-7	-7.4	-10	-10	-10	-10	-10		965	-0.1	-0.1	-0.1	-3	-2.9	-2.9	-2.9	-2.9
966	-5.5	-5.5	-5.7	-8.3	-8.3	-8.3	-8.3	-8.3		966	-0.1	-0.1	-0.1	-2	-2	-2	-2	-2
967	-5.5	-5.5	-5.1	-5.8	-5.8	-5.8	-5.8	-5.8		967	-1.8	-1.8	-1.8	-1.8	-0.2	-0.2	-0.2	-0.2
968	-3.7	-3.7	-3.3	-4	-4	-4	-4	-4		968	-3.4	-3.4	-3.4	-3.4	0.6	0.6	0.6	0.6
969	-0.6	-0.6	-0.6	-0.8	-0.8	-0.8	-0.8	-0.8		969	-4	-4	-4	-4	1.7	1.7	1.7	1.7
970	-2.4	-2.4	-2.4	-0.5	-0.5	-0.5	-0.5	-0.5		970	-4.1	-4.1	-4.1	-4.1	1.6	1.6	1.6	1.6
971	-3.8	-3.8	-3.8	-1.4	-1.4	-1.4	-1.4	-1.4		971	-3.8	-3.8	-3.8	-3.8	1.6	1.6	1.6	1.6
972	-5	-5	-5	-2.3	-2.3	-2.3	-2.3	-2.3		972	-2.8	-2.8	-2.8	-2.8	1.6	1.6	1.6	1.6
973	-4.9	-4.9	-4.9	-2.5	-2.5	-2.5	-2.5	-2.5		973	-0.8	-0.8	-0.8	-0.8	1.9	1.9	1.9	1.9
974	-4	-4	-4	-1.6	-1.6	-1.6	-1.6	-1.6		974	1.9	1.9	1.9	1.9	1.9	1.9	1.9	1.9
975	-2.4	-2.4	-2.4	-0.7	-0.7	-0.7	-0.7	-0.7		975	2.1	2.1	2.1	2.1	2.1	2.1	2.1	2.1
976	-1.7	-1.7	-1.7	0.1	0.1	0.1	0.1	0.1		976	2.1	2.1	2.1	2.1	2.1	2.1	2.1	2.1
977	0	0	0	1.1	1.1	1.1	1.1	1.1		977	-2	-2	-2	-2	-2	-2	-2	-2
978	0	0	0	1.1	1.1	1.1	1.1	1.1		978	-2.5	-2.5	-2.5	-2.5	-2.5	-2.5	-2.5	-2.5
979	0	0	0	1.1	1.1	1.1	1.1	1.1		979	-2.7	-2.7	-2.7	-2.7	-2.7	-2.7	-2.7	-2.7
980	1.2	1.2	1.2	1.3	1.3	1.3	1.2	1.2		980	-2.7	-2.7	-2.7	-2.7	-2.7	-2.7	-2.7	-2.7
981	0	0	-0.7	0	0	0	-0.5	-0.5		981	-2.1	-2.1	-2.1	-2.1	-2.1	-2.1	-2.1	-2.1
982	0	0	-0.4	0	0	0	0	0		982	-0.3	-0.3	-0.3	-0.3	-0.3	-0.3	-0.3	-0.3
983	0	0	-0.4	0	0	0	0	0		983	1.6	1.6	1.6	1.6	1.6	1.6	1.6	1.6
984	0	0	-0.4	-2.2	-2.2	-2.2	-2.2	-2.2		984	2.1	2.1	2.1	2.1	1.8	1.8	1.8	1.8
985	-0.9	-0.9	-0.9	-0.8	-0.8	-0.8	-0.8	-0.8		985	1.5	1.5	1.5	1.5	1.2	0.5	0.5	0.5
986	-0.9	-0.9	-0.9	-0.8	-0.8	-0.8	-0.8	-0.8		986	1.1	1.1	1.1	1.1	0.8	0.1	0.1	0.1
987	-0.9	-0.9	-0.9	-0.8	-0.8	-0.8	-0.8	-0.8		987	1.1	1.1	1.1	1.1	0.8	0.1	0.1	0.1
988	-1.1	-1.1	-1.1	-1.1	-1.1	-1.1	-1.1	-1.1		988	-0.1	-0.1	-0.1	-0.1	-0.1	-0.8	-0.8	-0.8
989	-1.7	-1.7	-1.7	-3.7	-3.7	-3.7	-3.7	-3.7		989	-0.3	-0.3	-0.3	-0.3	-0.3	-1.5	-1.5	-1.5
990	-1.7	-1.7	-1.7	-4	-4	-4	-4	-4		990	-0.3	-0.3	-0.3	-0.3	-0.3	-1.8	-1.8	-1.8
991	-3.9	-3.9	-3.9	-5	-5	-5	-5	-5		991	-0.7	-0.7	-0.7	-0.7	-0.7	-3.9	-3.9	-3.9
992	-4.4	-4.4	-4.4	-8	-8	-8	-8	-8		992	-0.7	-0.7	-0.7	-0.7	-0.7	-1.6	-1.6	-1.6
993	-5.9	-5.9	-5.9	-5.6	-5.6	-5.6	-5.6	-5.6		993	-1.1	-1.1	-1.1	-1.1	-1.1	-1.3	-1.3	-1.3
994	-5.6	-5.6	-5.6	-5.3	-5.3	-5.3	-5.3	-5.3		994	-1.1	-1.1	-1.1	-1.1	-1.1	-1.1	-1.1	-1.1
995	-4	-4	-4	-5.3	-5.3	-5.3	-5.3	-5.3		995	-0.3	-0.3	-0.3	-0.3	-0.3	-0.3	-0.3	-0.3
996	-2.6	-2.6	-2.6	-5	-5	-5	-5	-5		996	0.4	0.4	0.4	0.4	0.1	0.8	0.8	0.8
997	-2.3	-2.3	-2.3	-5	-5	-5	-5	-5		997	-0.1	-0.1	-0.1	-0.1	-0.4	-0.3	-0.3	-0.3
998	-1.2	-1.2	-1.2	-3.2	-3.2	-3.2	-3.2	-3.2		998	-1.4	-1.4	-1.4	-1.4	-1.3	-1.3	-1.3	-1.3
999	-0.5	-0.5	-0.5	-2	-2	-2	-2	-2		999	-3	-3	-3	-3	-3	-3	-3	-3
1000	-0.4	-0.4	-0.4	0	0	0	0	0		1000	-3.3	-3.3	-3.3	-3.3	-3.3	-3.3	-3.3	-3.3
1001	-0.8	-0.8	-0.8	0.3	0.3	0.3	0.3	0.3		1001	-3.3	-3.3	-3.3	-3.3	-3.3	-3.3	-3.3	-3.3
1002	-0.8	-0.8	-0.8	0.6	0.6	0.6	0.6	0.6		1002	-3.8	-3.8	-3.8	-3.8	-3.8	-3.8	-3.8	-3.8
1003	-0.8	-0.8	-0.8	1.5	1.5	1.5	-1.2	-1.2		1003	-3.3	-3.3	-3.3	-3.3	-3.3	-3.3	-3.3	-3.3
1004	-0.8	-0.8	-0.8	1.5	1.5	1.5	1.1	1.1		1004	-3.3	-3.3	-3.3	-3.3	-3.3	-3.3	-3.3	-3.3
1005	-0.8	-0.8	-0.8	0.7	0.7	0.7	-0.2	-0.2		1005	-3.3	-3.3	-3.3	-3.3	-3.3	-3.3	-3.3	-3.3
1006	-0.8	-0.8	-0.8	0.5	0.5	0.5	0	0		1006	-1.7	-1.7	-1.7	-1.7	-1.7	-1.7	-1.7	-1.7
1007	0.3	0.3	0.3	0.3	0.3	0.3	0	0		1007	1.1	1.1	1.1	1.1	1.1	1.1	1.1	1.1
1008	0.4	0.4	0.4	0.3	0.3	0.3	0	0		1008	0.6	0.6	0.6	0.4	0.4	0.4	0.6	0.6
1009	0	0	0	0.3	0.3	0.3	0	0		1009	-0.3	-0.3	-0.3	-0.3	-0.3	-0.3	-0.3	-0.3
1010	1	1	1	0.3	0.3	0.3	0	0		1010	-0.8	-0.8	-0.8	-0.8	-0.8	-0.8	-0.8	-0.8
1011	3.4	3.4	2.5	0.3	0.3	0.3	0	0		1011	-0.3	-0.3	-0.3	-0.3	-0.3	-0.3	-0.3	-0.3
1012	3.4	3.4	2.5	0.3	0.3	0.3	0.3	0.3		1012	0.2	0.2	0.2	0.6	0.6	0.6	0.2	0.2
1013	3.4	3.4	2.9	0.7	0.7	0.7	0.7	0.7		1013	0.6	0.6	0.6	0.6	0.6	0.6	0.6	0.6
1014	2.9	2.9	2.9	1.3	1.3	1.3	1.3	1.3		1014	0.6	0.6	0.6	0.6	0.6	0.6	0.6	0.6
1015	0.1	0.9	0.9	-2	-2	-2	-2	-2		1015	0.2	0.2	0.2	0.2	0.2	0.2	0.2	0.2
1016	-2	-2	-2	-2.5	-2.5	-2.5	-2.5	-2.5		1016	0.2	-0.5	-0.5	-0.5	-0.5	0.2	0.2	0.2
1017	-2.3	-0.3	-0.3	-0.8	-0.8	-0.8	-0.8	-0.8		1017	0	-1.7	-1.7	-1.7	-1.7	-0.4	-0.4	-0.4
1018	-2.5	0.2	0.2	0.2	0.2	0.2	0.2	0.2		1018	-0.2	-1.7	-1.7	-1.8	-1.8	-0.8	-0.8	-0.8
1019	-2.5	0.2	0.2	0.2	0.2	0.2	0.2	0.2		1019	-0.2	-1.7	-1.7	-1.8	-1.8	-0.8	-0.8	-0.8
1020	-1.7	0.7	0.7	0.5	0.5	0.5	0.5	0.5		1020	-0.2	-0.5	-0.5	-0.6	-0.6	0.4	0.4	0.4
1021	1	1.1	1.1	0.9	0.9	0.9	0.9	0.9		1021	-1.4	-1.5	-1.5	-1.4	-1.4	-1.4	-1.4	-1.4
1022	0.4	0.4	0.4	0.4	0.4	0.4	0.4	0.4		1022	-2.3	-2.4	-2.4	-2.8	-2.8	-2.8	-2.8	-2.8
1023	-0.3	-0.3	-0.3	0	-0.3	0	0	0		1023	-2.2	-2.3	-2.3	-2.3	-2.3	-2.3	-2.3	-2.3
1024	-0.1	-0.1	-0.1	-0.2	-0.1	-0.2	-0.2	-0.2		1024	-1.7	-1.8	-1.8	-1.4	-1.4	-3.6	-3.6	-3.6
1025	-0.1	-0.1	-0.1	-0.2	-0.1	-0.2	-0.2	-0.2		1025	-1.7	-1.8	-1.8	-1.4	-1.4	-2.8	-2.8	-2.8
1026	-0.9	-0.9	-0.9	-0.5	-0.9	-0.5	-0.5	-0.5		1026	-1	-1	-1	-1	-1	-1	-1	-1
1027	-1.4	-1.4	-1.4	-0.2	-1.4	-0.2	-0.2	-0.2		1027	-1.6	-1.6	-1.6	-1.6	-1.6	-1.6	-1.6	-1.6
1028	-1.1	-1.1	-1.1	-0.2	-1.1	-0.2	-0.2	-0.2		1028	-1.3	-1.3	-1.3	-1.3	-1.3	-1.3	-1.3	-1.3
1029	-0.3	-0.3	-0.3	-0.2	-0.3	-0.2	-0.2	-0.2		1029	-1.6	-1.6	-1.6	-1.6	-1.6	-1.6	-1.6	-1.6
1030	-0.2	-0.2	-0.2	-0.2	-0.2	-0.2	-0.2	-0.2		1030	-1.6	-1.6	-1.6	-1.6	-1.6	-1.6	-1.6	-1.6
1031	-0.1	-0.1	-0.1	0.1	-0.1	0.1	0.1	0.1		1031	-1.6	-1.6	-1.6	-1.6	-1.6	-1.6	-1.6	-1.6
1032	0.1	0.1	0.1	0.1	0.1	0.1	0.1	0.1		1032	-1.6	-1.6	-1.6	-1.6	-1.6	-1.6	-1.6	-1.6
1033	-0.4	-0.4	-0.4	-0.4	-0.4	-0.4	-0.4	-0.4		1033	-1.6	-1.6	-1.6	-1.8	-1.6	-1.6	-1.6	-1.6
1034	0.4	0.4	0.4	0.4	0.4	0.4	0.4	0.4		1034	-1.9	-1.9	-1.9	-4.3	-0.8	-0.8	-0.5	-0.5
1035	0.4	0.4	0.4	0.4	0.4	0.4	0.4	0.4		1035	-4.2	-4.2	-4.2	-6.6	-2.9	-2.9	-0.3	-0.3
1036	0.4	0.4	0.4	0	0	0	0	0		1036	-4.5	-4.5	-4.5	-6.9	-3.2	-3.2	-2.2	-2.2
1037	0.4	0.4	0.4	0.3	0.3	0.3	0.3	0.3		1037	-4.5	-4.5	-4.5	-6.9	-3.9	-3.9	-4	-4
1038	0.4	0.4	0.4	0.3	0.3	0.3	0.3	0.3		1038	-4.1	-4.1	-4.1	-6.5	-4.3	-4.3	-4.4	-4.4
1039	0	0	0	0	0	0	0	0		1039	-4	-4	-4	-3.4	-3.5	-3.5	-3.6	-3.6
1040	0	0	0	0	0	0	0	0		1040	-4	-4	-4	-3	-2	-2	-2.1	-2.1
1041	1.2	1.2	1.2	0.1	0.1	0.1	0.1	0.1		1041	-2.9	-2.9	-2.9	-1.9	0.6	0.6	0.6	0.6
1042	3.4	3.4	3.4	-0.7	-0.7	-0.7	-0.7	-0.7		1042	0.2	0.2	0.2	0.2	0.2	0.2	0.2	0.2
1043	0.2	0.2	0.2	-0.4	-0.4	-0.4	-0.4	-0.4		1043	-1.5	-1.5	-1.5	-1.5	-1.5	-1.5	-1.5	-1.5
1044	0.4	0.4	0.4	0.4	0.4	0.4	0.4	0.4		1044	-2.2	-2.2	-2.2	-2.2	-2.2	-2.2	-2.2	-2.2
1045	-1.8	0.4	0.4	0.4	0.4	0.4	0.4	0.4		1045	-2.5	-2.5	-2.5	-2.5	-2.5	-2.5	-2.5	-2.5
1046	-4.2	-2.2	-2.2	-2.2	-2.2	-2.2	-2.2	-2.2		1046	-2.7	-3.1	-3.1	-3.1	-3.1	-3.1	-3.1	-3.1
1047	-6.4	-1.1	-1.1	-1	-1.1	-1.1	-1.1	-1.1		1047	-2.2	-2.4	-2.4	-2.4	-2.4	-2.4	-2.4	-2.4
1048	-4.9	-0.3	-0.3	-0.9	-0.3	-0.3	-0.3	-0.3		1048	-2.2	-2.2	-2.2	-2.2	-2.2	-2.2	-2.2	-2.2
1049	-2.2	-0.5	-0.5	-0.8	-0.5	-0.5	-0.5	-0.5		1049	-2	-1.7	-1.7	-1.7	-1.7	-1.7	-1.7	-1.7
1050	-0.4	1.1	1.1	1.2	1.1	1.1	1.1	1.1		1050	-1.8	0.1	0.1	0.1	0.1	0.1	0.1	0.1
1051	0.3	0.4	0.4	0.4	0.4	0.4	0.4	0.4		1051	-1.8	-1.3	-1.3	-0.5	-0.5	-0.5	-0.5	-0.5
1052	-0.5	-0.4	-0.4	-2.3	-0.4	-0.4	-0.4	-0.4		1052	-2.1	-2.1	-2.1	-1.3	-1.3	-1.3	-1.3	-1.3
1053	0.5	0.5	0.5	-2.6	0.5	0.5	0.5	0.5		1053	-1.8	-2.8	-2.8	-2.4	-2.4	-2.4	-2.4	-2.4
1054	0	0	0	-2.6	0	-0.4	-0.5	-0.5		1054	-1.6	-4.7	-4.7	-4.3	-4.3	-4.3	-4.3	-4.3
1055	-0.5	-0.5	-0.5	-2.6	-0.5	-1	-1.1	-1.1		1055	-1.6	-2.4	-2.4	-2	-2	-2	-2	-2
1056	-0.8	-0.8	-0.8	-1.5	-0.8	-1.3	-1.4	-1.4		1056	-1.3	-1.3	-1.3	-2	-2	-2	-2	-2
1057	-0.9	-0.9	-0.9	-1.3	-0.9	-1.3	-1.4	-1.4		1057	-1.5	-1.5	-1.5	-1.3	-1.3	-1.3	-1.3	-1.3
1058	-0.9	-0.9	-0.9	-1	-0.9	-1	-1.4	-1.4		1058	-1.5	-1.5	-1.5	-1.3	-1.3	-1.3	-1.3	-1.3
1059	-0.9	-0.9	-0.9	-0.7	-0.9	-0.7	-1.4	-1.4		1059	-5.2	-5.2	-5.2	-3.1	-3.1	-3.1	-3.1	-3.1
1060	-0.9	-0.9	-0.9	-0.9	-0.9	-0.9	-1.4	-1.4		1060	-5.2	-5.2	-5.2	-3.1	-3.1	-3.1	-3.1	-3.1
1061	-4	-4	-4	-3.8	-4	-3.8	-3.8	-3.8		1061	-7.1	-7.1	-7.1	-5	-5	-5	-5	-5
1062	-4.1	-4.1	-4.1	-4	-4.1	-4	-4	-4		1062	-8.6	-8.6	-8.6	-5.9	-5.9	-5.9	-5.9	-5.9
1063	-2.9	-2.9	-2.9	-2.9	-2.9	-2.9	-2.9	-2.9		1063	-6.9	-6.9	-6.9	-4.2	-4.2	-4.2	-4.2	-4.2
1064	-0.2	-0.2	-0.2	-0.2	-0.2	-0.2	-0.2	-0.2		1064	-4.4	-4.4	-4.4	-2.3	-2.6	-2.6	-2.6	-2.6
1065	0.4	0.4	0.4	-0.3	-0.3	-0.3	-0.3	-0.3		1065	-3.2	-3.2	-3.2	-3.2	-3.9	-3.9	-3.9	-3.9
1066	0.6	0.6	0.6	0.6	0.6	0.6	0.6	0.6		1066	-4.3	-4.3	-4.3	-3.3	-4.3	-4.3	-4.3	-4.3
1067	0.6	0.6	0.6	0.6	0.6	0.6	0.6	0.6		1067	-4.4	-4.4	-4.4	-3.3	-4.3	-4.3	-4.3	-4.3
1068	0.4	0.4	0.4	0.4	0.4	0.4	0.4	0.4		1068	-4.4	-4.4	-4.4	-3.3	-4.3	-4.3	-4.3	-4.3
1069	-1.2	-1.2	-1.2	-1.2	-1.2	-1.2	-1.2	-1.2		1069	-4.6	-4.6	-4.6	-3.3	-4	-4	-4	-4
1070	-0.6	-0.6	-0.6	-0.6	-0.6	-0.6	-0.6	-0.6		1070	-3.8	-3.8	-3.8	-2.7	-2.1	-2.1	-2.1	-2.1
1071	1.2	1.2	1.2	-0.3	-0.3	-0.3	-0.3	-0.3		1071	-0.7	-0.7	-0.7	-0.5	2	2	2	2
1072	1	1	1	-0.3	-0.3	-0.3	-0.3	-0.3		1072	-0.2	-0.2	-0.2	-0.2	-0.2	-0.2	-0.2	-0.2
1073	0	0	0	-0.1	-0.1	-0.1	-0.1	-0.1		1073	-0.4	-0.4	-0.4	-0.4	-0.4	-0.4	-0.4	-0.4
1074	1	1	1	-0.1	-0.1	-0.1	-0.1	-0.1		1074	-1.5	-1.5	-1.5	-1.3	-1.3	-1.3	-1.3	-1.3
1075	-0.7	-0.7	-0.7	-0.7	-0.7	-0.7	-0.7	-0.7		1075	-0.8	-0.8	-0.8	-0.8	-0.8	-0.8	-0.8	-0.8
1076	-2.6	-2.6	-2.6	-2.6	-2.6	-2.6	-2.6	-2.6		1076	-0.9	-0.9	-0.9	-0.8	-0.9	-0.9	-0.9	-0.9
1077	-3.1	-3.1	-3.1	-3.1	-3.1	-3.1	-3.1	-3.1		1077	-0.6	-0.6	-0.6	-0.5	-0.6	-0.6	-0.6	-0.6
1078	-3.5	-3.5	-3.5	-3.5	-3.5	-3.5	-3.5	-3.5		1078	0.4	0.4	0.4	0.6	0.4	0.4	0.4	0.4
1079	-3.2	-3.2	-3.2	-3.2	-3.2	-3.2	-3.2	-3.2		1079	0.1	0.1	0.1	0.1	0.1	0.1	0.1	0.1
1080	-1.4	-1.4	-1.4	-1.4	-1.4	-1.4	-1.4	-1.4		1080	-1	-1	-1	-1	-1	-1	-1	-1
1081	0.2	0.2	0.2	0.2	0.2	0.2	0.2	0.2		1081	-2.9	-2.9	-2.9	-2.9	-2.9	-2.9	-2.9	-2.9
1082	-1.1	-1.1	-1.1	-1.1	-1.1	-1.1	-1.1	-1.1		1082	-5.2	-5.2	-5.2	-5.2	-5.2	-5.2	-5.2	-5.2
1083	0.6	0.6	0.6	0.6	0.6	0.6	0.4	0.4		1083	-4.2	-4.2	-4.2	-4.2	-4.2	-4.2	-4.2	-4.2
1084	-1.3	-1.3	-1.3	-1.3	-1.3	-1.3	-0.1	-0.1		1084	-2.5	-2.5	-2.5	-2.5	-2.5	-2.5	-2.5	-2.5
1085	-0.5	-0.5	-0.5	-0.5	-0.5	-0.5	-0.4	-0.4		1085	-1.3	-1.3	-1.3	-1.3	-1.3	-1.3	-1.3	-1.3
1086	1.1	1.1	1.1	1.1	1.1	1.1	0.6	0.6		1086	-0.4	-0.4	-0.4	-0.4	-0.4	-0.4	-0.4	-0.4
1087	0.6	0.6	0.6	0.6	0.8	0.6	0.6	0.6		1087	0.1	0.1	0.1	0.2	0.2	0.2	0.2	0.2
1088	0.3	0.3	0.3	0.3	0.7	0.3	0.5	0.5		1088	-1.5	-1.5	-1.5	0.6	0.6	0.6	0.6	0.6
1089	0.8	0.8	0.8	0.8	0.8	0.8	0.1	0.6		1089	-0.8	-0.8	-0.8	1.1	1.1	1.1	1.1	1.1
1090	-1.6	-1.6	-1.6	-1.6	-1.6	-1.6	-2.3	0.6		1090	1.1	1.1	1.1	1.8	1.8	1.8	1.8	1.8
1091	-1.3	-1.3	-1.3	-1.3	-1.3	-1.3	-2	0.6		1091	0.7	0.7	0.7	0.7	0.7	0.7	0.7	0.7
1092	-0.8	-0.8	-0.8	-0.8	-0.9	-0.8	-0.8	0.4		1092	0.2	0.2	0.2	0.2	0.2	0.2	0.2	0.2
1093	-0.8	-0.8	-0.8	-1.3	-1.3	-1.3	-1.3	-1.3		1093	-1.5	-0.2	-0.2	-0.2	-0.3	-0.3	-0.3	-0.3
1094	-0.8	-0.8	-0.8	-2.4	-2.4	-2.4	-2.4	-2.4		1094	-0.7	0.1	0.1	0.1	0	0	0	0
1095	-1.1	-1.1	-1.1	-2.8	-2.8	-2.8	-2.8	-2.8		1095	-0.5	1.3	1.3	1.3	1.2	1.2	1.2	1.2
1096	-1.1	-1.1	-1.1	-2.8	-2.8	-2.8	-2.8	-2.8		1096	-0.5	1.3	1.3	1.3	1.2	1.2	1.2	1.2
1097	-1.1	-1.1	-1.1	-2.8	-2.8	-2.8	-2.8	-2.8		1097	-0.5	1.3	1.3	1.3	1.2	1.2	1.2	1.2
1098	-1.1	-1.1	-1.1	-2.8	-2.8	-2.8	-2.8	-2.8		1098	-0.5	1.3	1.3	1.3	1.2	1.2	1.2	1.2
1099	-1.7	-1.7	-1.7	-2.1	-2.1	-2.1	-2.1	-2.1		1099	-0.2	1.3	1.3	1.3	1.2	1.2	1.2	1.2
1100	-2.1	-2.1	-2.1	-2	-2	-2	-2	-2		1100	1.8	1.8	1.8	1.8	1.4	1.7	1.7	1.7
1101	-2.1	-2.1	-2.1	-4.5	-4.5	-4.5	-4.5	-4.5		1101	1.1	1.1	1.1	1.1	1.4	1.7	1.7	1.7
1102	-1.9	-1.9	-1.9	-1.9	-1.9	-1.9	-1.9	-1.9		1102	0.1	0.1	0.1	0.1	0.1	0.1	0.1	0.1
1103	-1.1	-1.1	-1.1	-1.1	-1.1	-1.1	-1.1	-1.1		1103	-3.2	-3.2	-3.2	-2.4	-3.1	-3.1	-3.1	-3.1
1104	0.1	-1.5	-1.5	-1.9	-1.9	-1.9	-1.9	-1.5		1104	-3.3	-3.3	-3.3	-2.1	-3.3	-3.3	-3.3	-3.3
1105	-2	-2.5	-2.5	-2.6	-2.6	-2.6	-2.6	-2.5		1105	-3.5	-3.5	-3.5	-2.4	-3.3	-3.5	-3.5	-3.5
1106	-3.2	-3.6	-3.6	-2.9	-2.9	-2.9	-2.9	-3.6		1106	-3.5	-3.5	-3.5	-2.4	-3.3	-3.5	-3.5	-3.5
1107	-4.3	-3.8	-3.7	-3.5	-3.5	-3.5	-3.5	-3.8		1107	-3.5	-3.5	-3.5	-2.4	-3.3	-3.5	-3.5	-3.5
1108	-4.6	-3.6	-3.5	-3.4	-3.4	-3.4	-3.4	-3.6		1108	-3.3	-3.3	-3.3	-2.1	-3.3	-3.3	-3.3	-3.3
1109	-4	-3.3	-3.2	-3.1	-3.1	-3.1	-3.1	-3.3		1109	-2.2	-2.2	-2.2	-1.4	-2.2	-2.2	-2.2	-2.2
1110	-2.8	-2.8	-2.4	-2.8	-2.8	-2.8	-2.8	-2.8		1110	-2.4	-2.4	-2.4	-2.4	-2.4	-2.1	-2.1	-2.1
1111	-2.8	-2.8	-1	-2.8	-2.8	-2.8	-2.8	-2.8		1111	-6.9	-6.9	-6.9	-6.9	-6.9	-2.4	-2.4	-2.4
1112	-2.6	-2.6	-1	-2.6	-2.6	-2.6	-2.6	-2.6		1112	-7.6	-7.6	-7.6	-7.6	-7.6	-3.1	-3.1	-3.1
1113	-0.7	-0.7	-0.4	-0.7	-0.7	-0.7	-0.7	-0.7		1113	-5.5	-5.5	-5.5	-5.5	-5.5	-2.1	-2.1	-2.1
1114	0.5	0.5	-0.4	0.5	0.5	0.5	0.5	0.5		1114	-2.7	-2.7	-2.7	-2.7	-2.7	-2.1	-2.1	-2.1
1115	0.8	0.8	-0.4	0.8	0.8	0.8	0.8	0.8		1115	-1.1	-1.1	-1.1	-1.1	-1.1	-1.1	-1.1	-1.1
1116	1.5	1.5	0.3	1.5	1.5	1.5	1.5	1.5		1116	-0.5	-0.5	-0.5	-0.5	-0.5	-0.5	-0.5	-0.5
1117	1.6	1.6	1.6	1.6	1.6	1.6	1.6	1.6		1117	-0.4	-0.4	-0.4	-0.4	-3.1	-0.6	-0.6	-0.6
1118	0.7	0.7	0.7	0.7	0.3	0.7	0.7	0.7		1118	-1.6	-1.6	-1.6	-1.6	-4.5	-1.8	-1.8	-1.8
1119	-2	-2	-2	-2	-1.1	-2	-2	-1		1119	-1.8	-1.8	-1.8	-1.8	-5	-2	-2	-2
1120	-2.9	-2.9	-2.9	-2.9	-2.4	-2.9	-2.9	-1.7		1120	-1.8	-1.8	-1.8	-1.8	-4.8	-2	-2	-2
1121	-4.1	-3.1	-3.1	-3.1	-2.6	-3.1	-3.1	-1.9		1121	-1.8	-1.8	-1.8	-1.8	-4.7	-2	-2	-2
1122	-4.4	-3.1	-3.1	-3.1	-2.6	-3.1	-3.1	-1.9		1122	-1.2	-1.2	-1.2	-1.2	-4.1	-1.4	-1.4	-1.4
1123	-3.6	-3.1	-3.1	-3.1	-2.6	-3.1	-3.1	-1.9		1123	-1.7	0.1	0.1	0.1	-1.7	-0.1	-0.1	-0.1
1124	-2.6	-2.4	-2.4	-2.4	-2.4	-2.4	-2.4	-1.7		1124	-1.7	1.3	1.3	1.3	-1	0.4	0.4	0.4
1125	-3.1	-2.6	-2.6	-2.3	-2.3	-2.3	-2.3	-2.3		1125	-1.7	2.4	2.4	2.4	1.2	1.8	1.8	1.8
1126	-2.6	-5.6	-5.6	-5.6	-5.6	-5.6	-5.6	-5.3		1126	-1.7	1.3	1.3	1.3	1.3	1.3	1.3	1.3
1127	-3.7	-6.7	-6.7	-6.7	-6.7	-6.7	-6.7	-5.5		1127	-3.8	1.2	1.2	1.2	1.2	1.2	1.2	1.2
1128	-3.3	-6.3	-6.3	-6.3	-6.3	-6.3	-6.3	-5.5		1128	-4.3	1.6	1.6	1.6	1.6	1.6	1.6	1.6
1129	-1.9	-4.6	-4.6	-5.5	-5.5	-5.5	-5.5	-5.5		1129	-4.7	1.5	1.5	1.5	1.5	1.5	1.5	1.5
1130	-1.1	-1.4	-1.4	-3.8	-3.8	-3.8	-3.8	-3.8		1130	-4.4	-3.1	-3.1	-3.1	-0.7	-3.1	-3.1	-3.1
1131	0.7	-2.2	-2.2	-0.3	-0.3	-0.3	-0.3	-2.2		1131	-2.9	-2.9	-2.9	-2.9	-0.5	-2.9	-2.9	-2.9
1132	-0.3	-2.5	-2.5	1	1	1	1	-2.5		1132	-3.2	-3.2	-3.2	-3.2	-1.1	-3.2	-3.2	-3.2
1133	-2.7	-1.7	-1.7	-0.7	-0.7	-0.7	-0.7	-1.7		1133	-3.2	-3.2	-3.2	-3.2	-1.1	-3.2	-3.2	-3.2
1134	-1.4	-0.3	-0.3	-0.3	-0.3	-0.3	-0.3	-0.3		1134	-3.2	-3.2	-3.2	-3.2	-1.1	-3.2	-3.2	-3.2
1135	-1.2	-0.1	-0.1	-0.1	-0.1	-0.1	-0.1	-0.1		1135	-4.2	-4.2	-4.2	-3.2	-1.1	-4.2	-4.2	-4.2
1136	-1.2	-0.3	-0.3	-0.3	-0.3	-0.3	-0.3	-0.3		1136	-4.2	-4.2	-4.2	-3.2	-1.1	-4.2	-4.2	-4.2
1137	-1.2	-0.2	-0.2	-0.2	-0.2	-0.2	-0.2	-0.2		1137	-4.2	-4.2	-4.2	-3.2	-1.1	-4.2	-4.2	-4.2
1138	-0.6	0.3	0.3	0.3	0.3	0.3	0.3	0.3		1138	-3	-3	-3	-1.3	-0.1	-3	-3	-3
1139	-0.3	0.2	0.2	0.2	0.2	0.2	0.2	0.2		1139	-1.7	-1.7	-1.7	-2.7	0.1	-0.9	-0.9	-0.9
1140	0.2	0.2	0.2	0.2	0.2	0.2	0.2	0.2		1140	-1.7	-1.7	-1.7	-2.7	0.8	-0.9	-0.9	-0.9
1141	0.2	0.2	0.2	0.2	0.2	0.2	0.2	0.2		1141	-1.7	-1.7	-1.7	-2.7	0.3	-0.9	-0.9	-0.9
1142	0.4	0.4	0.4	0.4	0.4	0.4	0.4	0.4		1142	-1.7	-1.7	-1.7	-2.7	0	-3.9	-3.9	-3.9
1143	0.5	0.5	1.1	0.5	0.5	0.5	0.5	0.5		1143	-0.5	-0.5	-0.5	-1.5	0.1	-2.4	-2.4	-2.4
1144	0.5	0.5	1.1	0.5	0.5	0.5	0.5	0.5		1144	0.1	0.1	0.1	-1.1	-1.1	-1.1	-1.1	-1.1
1145	1.1	1.1	1.1	1.1	1.1	1.1	1.1	1.1		1145	0.1	0.1	0.1	-1.5	-1.5	-1.5	-1.5	-1.5
1146	1.3	1.3	1.3	1.3	1.3	1.3	1.3	1.3		1146	0.5	0.5	0.5	-1.2	-1.2	-1.2	-1.2	-1.2
1147	2.5	2.5	2.5	2.5	2.5	2.5	2.5	2.5		1147	0.5	0.5	0.5	-1.2	-1.2	-1.2	-1.2	-1.2
1148	0.4	0.4	0.4	0.4	0.4	0.4	0.4	0.4		1148	-0.9	-0.9	-0.9	-3	-1	-1.1	-1.1	-1.1
1149	-1.2	-1.2	-1.2	-1.2	-1.2	-1.2	-1.2	-1.2		1149	-1.6	-1.6	-1.6	-3.1	-2.2	-2.5	-2.5	-2.5
1150	-2.1	-2.1	-2.1	-2.1	-2.1	-2.1	-2.1	-2.1		1150	-2.2	-2.2	-2.2	-3.1	-2.8	-3.8	-3.8	-3.8
1151	-2.1	-2.3	-2.3	-5	-5	-5	-5	-5		1151	-2.5	-2.5	-2.5	-4.4	-4.8	-5.8	-5.8	-5.8
1152	-2.1	-2.3	-2.3	-4	-4	-4	-4	-4		1152	-1.3	-1.3	-1.3	-1.3	-1.9	-2.2	-2.2	-2.2
1153	-2.1	-2.3	-2.3	-1.8	-1.8	-1.8	-1.8	-1.8		1153	-0.7	-0.7	-0.7	-0.7	-0.7	-0.7	-0.7	-0.7
1154	-1.6	-1.9	-1.9	-2.6	-2.6	-2.6	-2.6	-2.6		1154	-1.4	-1.4	-1.4	-1.4	-1.4	-1.4	-1.4	-1.4
1155	-0.6	-1	-1	-1.7	-1.7	-1.7	-1.7	-1.7		1155	-2.6	-2.6	-2.6	-2.6	-2.6	-2.6	-2.6	-2.6
1156	0.8	0.8	0.8	0.8	0.8	0.8	0.8	0.8		1156	-2.7	-2.7	-2.7	-2.7	-2.7	-2.7	-2.7	-2.7
1157	-0.3	0	0	0	0	0	0	0		1157	-2.7	-2.7	-2.7	-2.7	-2.7	-2.7	-2.7	-2.7
1158	1	0	0	0	0	0	0	0		1158	-2.2	-2.2	-2.2	-2.2	-2.2	-2.2	-2.2	-2.2
1159	1	0	0	0	0	0	0	0		1159	-1.1	-1.1	-1.1	-1.1	-1.1	-1.1	-1.1	-1.1
1160	1	1	1	1	1	1	1	1		1160	0.4	0.4	0.4	0.4	0.4	0.4	0.4	0.4
1161	1	1	1	1	1	1	1	1		1161	0.4	0.4	0.4	0.4	0.4	0.4	0.4	0.4
1162	1.1	1.1	1.1	1.1	1.1	1.1	1.1	1.1		1162	0.6	0.6	0.6	0.6	0.6	0.6	0.6	0.6
1163	0.9	0.9	0.9	0.9	0.9	0.9	0.9	0.9		1163	0.4	0.4	0.4	0.4	0.4	0.4	0.4	0.4
1164	-2.1	-2.1	-2.1	-2.1	-2.1	-2.1	-2.1	-2.1		1164	-2.2	-2.2	-2.2	-2.2	-2.2	-2.2	-2.2	-2.2
1165	-1.9	-1.9	-1.9	-1.9	-1.9	-1.9	-1.9	-1.9		1165	-0.5	-0.5	-0.5	-0.5	-0.5	-0.5	-0.5	-0.5
1166	-2.2	-2.2	-2.2	-2.2	-2.2	-2.2	-2.2	-2.2		1166	0.4	0.4	0.4	0.4	-0.4	0.4	0.4	0.4
1167	-2.9	-2.9	-2.9	-2.9	-2.9	-2.9	-2.9	-2.9		1167	0.4	0.4	0.4	0.4	-0.4	0.4	0.4	0.4
1168	-3.1	-3.1	-3.1	-3.1	-3.1	-3.1	-3.1	-3.1		1168	0.4	0.4	0.4	0.4	-0.1	0.4	0.4	0.4
1169	-2.3	-2.3	-2.3	-2.3	-2.3	-2.3	-2.3	-2.3		1169	-1.7	-1.7	-1.7	-2.6	-1.7	-1.7	-1.7	-1.7
1170	-0.5	-0.5	-0.5	-0.5	-0.5	-0.5	-0.5	-0.5		1170	-0.7	-0.7	-0.7	-1.6	-0.7	-0.7	-0.7	-0.7
1171	1	1	1	1	1	1	1	1		1171	0.1	0.1	0.1	0.1	0.1	0.1	0.1	0.1
1172	0.3	0.3	0.3	-1	-1	-1	-1	-1		1172	0.1	0.1	0.1	-1.1	-1.1	-1.1	-1.1	-1.1
1173	1	1	1	-0.2	-0.2	-0.2	-0.2	-0.2		1173	0.5	0.5	0.5	-1.6	-1.6	-1.6	-1.6	-1.6
1174	0.3	0.3	0.3	0.3	0.3	0.3	0.3	0.3		1174	0.4	0.4	0.4	-2.1	-2.1	-2.1	-2.1	-2.1
1175	0	0	0	-0.1	-0.1	-0.1	-0.1	-0.1		1175	0.4	0.4	0.4	-1.8	-1.8	-1.8	-1.8	-1.8
1176	0	0	0	-0.1	-0.1	-0.1	-0.1	-0.1		1176	0.4	0.4	0.4	-0.1	-0.1	-0.1	-0.1	-0.1
1177	0	0	0	-1.5	-1.5	-1.5	-1.5	-1.5		1177	0.4	0.4	0.4	0.3	0.3	0.3	0.3	0.3
1178	0	0	0	-2.6	-2.6	-2.6	-2.6	-2.6		1178	0.4	0.4	0.4	0.3	0.3	0.3	0.3	0.3
1179	0	0	0	-3	-3	-3	-3	-3		1179	0.7	0.7	0.7	0.6	0.6	0.6	0.6	0.6
1180	-0.3	-0.3	-0.3	-2.2	-2.2	-2.2	-2.2	-2.2		1180	0.7	0.7	0.7	0.6	0.6	0.6	0.6	0.6
1181	-0.3	-0.3	-0.3	-0.5	-0.5	-0.5	-0.5	-0.5		1181	1.9	1.9	1.9	1.8	1.8	1.8	1.8	1.8
1182	-0.3	-0.3	-0.3	-0.3	-0.3	-0.3	-0.3	-0.3		1182	1.2	1.2	1.2	1.2	1.2	1.2	1.2	1.2
1183	-0.3	-0.3	-0.3	-0.3	-0.3	-0.3	-0.3	-0.3		1183	-1.4	-1.4	-1.4	-1.4	-1.4	-1.4	-1.4	-1.4
1184	0.3	0.3	0.3	-0.1	0.3	0.3	0.3	0.3		1184	-1.6	-1.6	-1.6	-1.6	-1.6	-1.6	-1.6	-1.6
1185	1.3	1.3	1.3	-0.1	1	1.2	1.2	1.2		1185	-1.6	-1.6	-1.6	-1.6	-1.6	-1.6	-1.6	-1.6
1186	1.5	1.5	1.5	-0.1	1.5	1.5	1.5	1.5		1186	-1.6	-1.6	-1.6	-1.6	-1.6	-1.6	-1.6	-1.6
1187	1.1	1.1	1.1	-0.1	1.1	1.1	1.1	1.1		1187	-1.6	-1.6	-1.6	-1.6	-1.6	-1.6	-1.6	-1.6
1188	0.4	0.4	0.4	0.4	0.4	0.4	0.4	0.4		1188	-1.6	-1.6	-1.6	-1.6	-1.6	-1.6	-1.6	-1.6
1189	0.4	0.4	0.4	0.4	0.4	0.4	0.4	0.4		1189	0.2	0.2	0.2	0.2	0.2	0.2	0.2	0.2
1190	0.4	0.4	0.4	0.4	0.4	0.4	0.4	0.4		1190	1	1	1	1	1	1	1	1
1191	0.9	0.9	0.9	0.9	0.9	0.9	0.9	0.9		1191	0.7	0.7	0.7	0.7	0.7	0.7	0.7	0.7
1192	1.2	1.2	1.2	1.2	1.2	1.2	1.2	1.2		1192	0.9	0.9	0.9	0.9	0.9	0.9	0.9	0.9
1193	-1.2	-1.2	-1.2	-1.2	-1.2	-1.2	-1.2	-1.2		1193	0.9	-0.7	-0.7	-0.7	-0.7	-0.7	-0.7	-0.7
1194	-1.7	-1.7	-1.7	-1.7	-1.7	-1.7	-1.7	-1.7		1194	0.3	-0.5	-0.5	-0.5	-0.5	-0.5	-0.5	-0.5
1195	-2.9	-2.9	-2.9	-2.9	-2.9	-2.9	-2.9	-2.9		1195	0.3	-0.5	-0.5	-0.5	-0.5	-0.5	-0.5	-0.5
1196	-3.7	-3.7	-3.7	-3.7	-3.7	-3.7	-3.7	-3.7		1196	-2.2	-2.8	-2.8	-2.8	-2.8	-2.8	-2.8	-2.8
1197	-3.4	-3.4	-3.4	-3.4	-3.4	-3.4	-3.4	-3.4		1197	-3	-1.3	-1.3	-1.3	-1.3	-1.3	-1.3	-1.3
1198	-2.4	-2.4	-2.4	-2.4	-2.4	-2.4	-2.4	-2.4		1198	-3.1	-2.3	-2.3	-3	-3	-3	-3	-3
1199	-1.4	-1.4	-1.4	-1.4	-1.4	-1.4	-1.4	-1.4		1199	-2.7	-2.9	-2.9	-2.7	-2.7	-2.7	-2.7	-2.7
1200	-0.4	-0.4	-0.4	-0.4	-0.2	-1.2	-1.2	-1.2		1200	-1.6	-2.5	-2.5	-1.1	-1.1	-1.1	-1.1	-1.1
1201	-0.5	-0.5	-0.5	-0.5	-0.5	-1.2	-1.2	-1.2		1201	-1.6	-2.4	-2.4	-3.4	-3.4	-3.4	-3.4	-3.4
1202	-1.1	-1.1	-1.1	-2	-1.7	-2	-2	-2		1202	-1.6	-1.8	-1.8	-2.4	-2.4	-2.4	-2.4	-2.4
1203	-1.3	-1.3	-1.3	-2.4	-1.3	-1.3	-1.3	-1.3		1203	-1	-1	-1	-0.9	-0.9	-0.9	-0.9	-0.9
1204	-0.2	-0.2	-0.2	-2.3	-0.2	-0.2	-0.2	-0.2		1204	-0.1	-0.1	-0.1	-0.1	-0.1	-0.1	-0.1	-0.1
1205	0.9	0.9	0.9	-1.9	0.4	0.4	0.4	0.4		1205	1.9	1.9	1.9	1.9	1.9	1.9	1.9	1.9
1206	0.6	0.6	0.6	0.4	0.4	0.4	0.4	0.4		1206	3.3	3.3	3.3	3.3	3.3	3.3	3.3	3.3
1207	-0.3	-0.3	-0.3	-0.3	-0.3	-0.3	-0.3	-0.3		1207	2.4	2.4	2.6	2.4	2.4	2.4	2.4	2.4
1208	-0.3	-0.3	-0.3	-0.3	-0.3	-0.3	-0.3	-0.3		1208	1.3	1.3	2.7	1.3	1.3	1.3	1.3	1.3
1209	-0.3	-0.3	-0.3	-0.3	-0.3	-0.3	-0.3	-0.3		1209	1.2	1.2	1.7	1.2	1.2	1.2	1.2	1.2
1210	-0.3	-0.3	-0.3	-0.3	-0.3	-1.9	-1.9	-1.9		1210	1	1	1	1	1	1	1	1
1211	-0.3	-0.3	-0.3	-0.5	-0.3	-1	-1	-1		1211	0.8	0.8	0.8	0.8	0.8	0.8	0.8	0.8
1212	-0.4	-0.4	-0.4	-0.9	-0.4	0.2	0.2	0.2		1212	0.8	0.8	0.8	0.8	0.8	0.8	0.8	0.8
1213	-0.4	-0.4	-0.4	-0.9	-0.4	0.7	0.7	0.7		1213	0.8	0.8	0.8	0.8	0.8	0.8	0.8	0.8
1214	0.8	0.8	0.8	-0.1	0.8	1.2	1.2	1.2		1214	0.8	0.8	0.8	0.8	0.8	0.8	0.8	0.8
1215	-3.3	-3.3	-3.3	-2.7	1.3	-3.3	-3.3	-3.3		1215	-1.2	-0.2	-0.2	-0.3	-0.3	-0.3	-0.3	-0.2
1216	-3.1	-3.1	-3.1	-2.9	0.9	-3.1	-3.1	-3.1		1216	-1.2	-0.1	-0.1	-0.2	-0.2	-0.2	-0.2	-0.1
1217	-3.1	-3.1	-3.1	-2.9	0.9	-3.1	-3.1	-3.1		1217	-1.2	0.3	0.3	0.2	0.2	0.2	0.2	0.3
1218	-3.1	-3.1	-3.1	-3.1	0.9	-3.1	-3.1	-3.1		1218	-1.2	0	0	-0.1	-0.1	-0.1	-0.1	0
1219	-3.1	-3.1	-3.1	-3.1	0.4	-3.1	-3.1	-3.1		1219	-0.8	-0.5	-0.5	-0.6	-0.6	-0.6	-0.6	-0.5
1220	-3.1	-3.1	-3.1	-3.1	0.4	-3.1	-3.1	-3.1		1220	-2.5	-2.5	-2.5	-2.5	-2.5	-2.5	-2.5	-2.5
1221	-3.1	-3.1	-3.1	-3.1	0.9	-3.1	-3.1	-3.1		1221	-0.8	-0.5	-0.5	-0.6	-0.6	-0.6	-0.6	-0.5
1222	-4.3	-3.1	-3.1	-3.1	1.2	-3.1	-3.1	-3.1		1222	-0.5	-0.2	-0.2	-2.4	-2.4	-2.4	-2.4	-2.4
1223	-5.4	-1.9	-1.9	-1.9	0.5	-1.9	-1.9	-1.9		1223	0.4	-3.7	-3.7	-6.2	-6.2	-6.2	-6.2	-6.2
1224	-5.8	0.2	0.1	0.2	0.1	0.1	0.1	0.1		1224	-2.3	-5.9	-5.9	-8.7	-8.7	-8.7	-8.7	-8.7
1225	-5.1	0.6	0.6	0.6	0.6	0.6	0.6	0.6		1225	-2.8	-6.4	-6.4	-9.2	-9.2	-9.2	-9.2	-9.2
1226	-3.3	0.4	0.4	0.4	0.4	0.4	0.4	0.4		1226	-3	-6.6	-6.6	-9.4	-9.4	-9.4	-9.4	-9.4
1227	-2.3	1.3	1.3	1.3	1.3	1.3	1.3	1.3		1227	-1.3	-4.9	-4.9	-7.7	-7.7	-7.7	-7.7	-7.5
1228	-2.3	-0.6	-0.6	-0.6	-0.4	-1.6	-1.6	-1.6		1228	-1.2	-2.2	-2.2	-2.9	-2.9	-2.9	-2.9	-2.9
1229	-2.3	-0.4	-0.4	-0.4	-0.2	-1.4	-1.4	-1.4		1229	-0.8	-0.8	-0.8	-0.8	-1	-0.8	-0.8	-0.7
1230	-1	-0.4	-0.4	-0.4	-0.2	-1.4	-1.4	-1.4		1230	-1.5	-0.5	-0.5	-0.5	0.4	-0.5	-0.5	-0.5
1231	-0.7	-0.7	-0.7	-0.7	-0.8	-1.5	-1.5	-1.5		1231	-1.6	-0.5	-0.5	-0.5	0.4	-0.5	-0.5	-0.5
1232	-0.7	-0.7	-0.7	-0.7	-1.2	-2	-2	-2		1232	-1.1	-0.5	-0.5	-0.5	-0.1	-0.5	-0.5	-0.5
1233	-0.7	-0.7	-0.7	-0.7	-1.5	-2	-2	-2		1233	-0.1	-0.1	-0.1	-0.1	-0.1	-0.1	-0.1	-0.1
1234	-0.7	-0.7	-0.7	-0.7	-1.6	-2	-2	-2		1234	0.4	0.4	0.4	0.4	0.4	0.4	0.4	0.4
1235	-0.2	-0.2	-0.2	-0.2	-0.7	-1.5	-1.5	-1.5		1235	2.5	2.5	2.5	2.5	2.5	2.5	2.5	2.5
1236	0.6	0.6	0.6	0.6	0.6	0.6	0.6	0.6		1236	2.8	2.8	2.8	2.8	2.8	2.8	2.8	2.8
1237	-0.6	-0.6	-0.6	-0.6	-0.6	-0.6	-0.6	-0.6		1237	1.9	1.9	2.8	1.9	1.9	1.9	1.9	1.9
1238	-0.6	-0.6	-0.6	-0.6	-0.6	-0.6	-0.6	-0.6		1238	1.2	1.2	2.8	1.2	1.2	1.2	1.2	1.2
1239	-0.8	-0.8	-0.8	-0.8	-0.8	-1.7	-1.7	-1.7		1239	0.3	0.3	1.4	0.3	0.3	0.3	0.3	0.3
1240	-5.3	-5.3	-5.3	-5.3	-5.3	-4.8	-4.8	-4.8		1240	-1.7	-1.7	0.6	-1.7	-1.7	-1.7	-1.7	-1.7
1241	-6	-6	-6	-6	-6	-5.5	-5.5	-5.5		1241	-1.9	-1.9	-0.2	-1.9	-1.9	-1.9	-1.9	-1.9
1242	-3.9	-3.9	-3.9	-3.9	-3.9	-3.4	-3.4	-3.4		1242	-2.1	-2.1	-1.3	-2.1	-2.1	-2.1	-2.1	-2.1
1243	-1.1	-1.1	-1.1	-1.6	-1.1	-1.5	-1.5	-1.5		1243	-1.9	-1.9	-1.6	-1.9	-1.9	-1.9	-1.9	-1.9
1244	-3.6	-3.6	-3.6	-2.7	-3.6	-3.6	-3.6	-3.6		1244	-3.1	-3.2	-3.2	-2.9	-2.9	-2.9	-2.9	-3.2
1245	-3.3	-3.3	-3.3	-3.2	-3.3	-3.3	-3.3	-3.3		1245	-3.5	-3.6	-3.5	-3.3	-3.3	-3.3	-3.3	-3.6
1246	-3.3	-3.3	-3.3	-3.5	-3.3	-3.3	-3.3	-3.3		1246	-3.5	-3.6	-3.5	-3.3	-3.3	-3.3	-3.3	-3.6
1247	-3.3	-3.3	-3.3	-3.5	-3.3	-3.3	-3.3	-3.3		1247	-2.7	-2.8	-2.8	-2.5	-2.5	-2.5	-2.5	-2.8
1248	-3.3	-3.3	-3.3	-3.5	-3.3	-3.3	-3.3	-3.3		1248	-0.8	-0.8	-0.8	-0.9	-0.9	-0.9	-0.9	-0.8
1249	-3.8	-3.8	-3.8	-3.5	-3.3	-3.3	-3.3	-3.3		1249	-1.6	-1.6	-1.6	-1.6	-1.6	-1.6	-1.6	-1.6
1250	-2.1	-2.1	-2.1	-2.8	-2.1	-2.1	-2.1	-2.1		1250	-3.3	-3.3	-3.3	-3.3	-3.3	-3.3	-3.3	-3.3
1251	-1	-1	-1	0.1	-0.6	-0.8	-0.8	-0.8		1251	-3.5	-3.5	-3.5	-3.5	-3.5	-3.5	-3.5	-3.5
1252	0.8	0.8	0.8	0.8	0.6	0.8	0.8	0.8		1252	-3.5	-3.5	-3.5	-3.5	-3.5	-3.5	-3.5	-3.5
1253	1.1	0.7	0.7	0.7	0.7	0.7	0.7	0.7		1253	-3.5	-3.5	-3.5	-3.5	-3.5	-3.5	-3.5	-3.5
1254	0.3	0.4	0.3	0.4	0.2	0.2	0.2	0.2		1254	-2.6	-2.6	-2.6	-2.6	-2.6	-2.6	-2.6	-2.6
1255	0.1	0.4	0.3	0.4	0.2	0.2	0.2	0.2		1255	-0.9	-0.9	-0.9	-2.8	-2.8	-2.8	-2.8	-2.8
1256	0.3	0.4	0.3	0.4	0.2	0.2	0.2	0.2		1256	-0.5	-0.5	-0.5	-2.8	-2.8	-2.8	-2.8	-2.8
1257	0.3	0.4	0.3	0.4	0.2	0.2	0.2	0.2		1257	0	0	0	-2.8	-2.8	-2.8	-2.8	-2.8
1258	0.1	0.1	0.1	0.1	0.1	0.1	0.1	0.1		1258	0	0	0	-2.8	-2.8	-2.8	-2.8	-2.8
1259	-3.9	-1	-1	-1	-1	-1	-1	-1		1259	0	0	0	-2.5	-2.5	-2.5	-2.5	-2.5
1260	-2.5	-1.3	-1.3	-1.4	-1.5	-1.5	-1.5	-1.5		1260	0	0	0	-0.9	-0.9	-0.9	-0.9	-0.9
1261	-0.6	-0.6	-0.6	-0.7	-0.7	-0.7	-0.7	-0.7		1261	0	0	0	-0.5	-0.5	-0.5	-0.5	-0.4
1262	-0.4	-0.4	-0.4	-0.5	-0.5	-0.5	-0.5	-0.5		1262	-0.6	-0.6	-0.6	-0.6	-0.6	-0.6	-2.4	-1.7
1263	-0.7	-0.7	-0.7	-0.5	-0.5	-0.5	-0.5	-0.5		1263	1.4	1.4	1.4	1.4	1.4	1.4	-1.6	-0.9
1264	-2.3	-2.3	-2.3	-0.5	-0.5	-0.5	-0.5	-0.5		1264	1.6	1.6	1.6	1.6	1.6	1.6	1	1
1265	-1.7	-1.7	-1.7	-0.5	-0.5	-0.5	-0.5	-0.5		1265	1.9	1.9	1.9	1.9	1.9	1.9	1	1
1266	-0.6	-0.6	-0.6	-0.6	-0.6	-0.6	-0.6	-0.6		1266	1.9	1.9	1.9	1.9	1.9	1.9	1	1
1267	-0.1	-0.1	-0.1	-0.1	-0.1	-0.1	-0.1	-0.1		1267	1.9	1.9	1.9	1.9	1.9	1.9	1	1
1268	-1	-1	-1	-1	-1	-1	-1	-1		1268	1.6	1.6	1.6	1.6	1.6	1.6	0.7	0.7
1269	-1.6	-1.6	-1.6	-1.6	-1.6	-1.6	-1.6	-1.6		1269	2.3	2.3	2.3	2.3	2.3	2.3	1.4	1.4
1270	-1.6	-1.6	-1.6	-1.6	-1.6	-1.6	-1.6	-1.6		1270	2.2	2.2	2.2	1.7	2.2	2.2	1.8	1.8
1271	-1.6	-1.6	-1.6	-1.6	-1.6	-1.6	-1.6	-1.6		1271	2.2	2.2	2.2	1	2.2	2.2	2.2	2.2
1272	-1.6	-1.6	-1.6	-1.6	-1.6	-1.6	-1.6	-1.6		1272	1.8	1.8	1.8	1	1.8	1.8	1.8	1.8
1273	-1.2	-1.2	-1.2	-1.2	-1.2	-1.2	-1.2	-1.2		1273	0.9	0.9	0.9	0.9	0.9	0.9	0.9	0.9
1274	-0.3	-0.3	-0.3	-1.9	-0.3	-0.3	-0.3	-0.3		1274	1.1	1.1	1.1	1	1.1	1.1	1.1	1.1
1275	-2	-2	-2	-3.7	-2	-2	-2	-2		1275	0.9	0.9	0.9	0.9	0.9	0.9	0.9	0.9
1276	-3.4	-3.4	-3.4	-4.2	-3.4	-3.4	-3.4	-3.4		1276	0.4	0.4	0.4	0.4	0.4	0.4	0.4	0.4
1277	-3.5	-3.5	-3.5	-3.9	-3.5	-3.5	-3.5	-3.5		1277	0.4	0.4	0.4	-0.3	-0.3	-0.3	-0.3	-0.3
1278	-3.5	-3.5	-3.5	-2	-3.5	-3.5	-3.5	-3.5		1278	0.6	0.6	0.6	-1.6	-1.6	-1.6	-1.6	-1.6
1279	-3.2	-3.2	-3.2	-0.7	-3.2	-3.2	-3.2	-3.2		1279	-0.6	-0.6	-0.6	-1.6	-1.6	-1.6	-1.6	-1.6
1280	-1.7	-1.7	-1.7	-1.1	-1.7	-1.7	-1.7	-1.7		1280	0.6	0.6	0.6	-2.7	-2.7	-2.7	-2.7	-2.7
1281	0.5	0.5	0.5	0.5	0.5	0.5	0.5	0.5		1281	1	1	1	-2.3	-2.3	-2.3	-2.3	-2.3
1282	-2	-2	-2	-1.8	0.4	0.4	0.4	0.4		1282	-1.6	-1.6	-1.6	-1.6	-1.6	-1.6	-1.6	-1.6
1283	-5.1	-5.1	-5.1	-2.2	-3.1	-3.1	-3.1	-3.1		1283	-3.2	-3.2	-3.2	-2.4	-2.4	-2.4	-2.4	-2.4
1284	-5.1	-5.1	-5.1	-2.2	-3.4	-3.4	-3.4	-3.4		1284	-2.6	-2.6	-2.6	-1.6	-1.6	-1.6	-1.6	-1.6
1285	-5.1	-5.1	-5.1	-2.2	-3.4	-3.4	-3.4	-3.4		1285	-0.6	-0.6	-0.6	-0.4	-0.4	-0.4	-0.4	-0.4
1286	-5.1	-5.1	-5.1	-2.2	-3.4	-3.4	-3.4	-3.4		1286	1	1	1	-0.4	-0.4	-0.4	-0.4	-0.4
1287	-4.5	-4.5	-4.5	-2.2	-3.4	-3.4	-3.4	-3.4		1287	0	0	0	-0.4	-0.4	-0.4	-0.4	-0.4
1288	-1.4	-1.4	-1.4	-1	-3.4	-3.4	-3.4	-3.4		1288	-0.2	-0.2	-0.2	-0.2	-0.2	-0.2	-0.2	-0.2
1289	-6.1	-6.1	-6.1	-2.5	-2.5	-2.5	-2.5	-2.5		1289	-0.3	-0.3	-0.3	-0.3	-0.3	-0.3	-0.3	-0.3
1290	-5.8	-5.8	-5.8	-2.2	-2.4	-2.4	-2.4	-2.4		1290	-0.3	-0.3	-0.3	-0.3	-0.3	-0.3	-0.3	-0.3
1291	-6.1	-6.1	-6.1	-2.4	-2.4	-2.4	-2.4	-2.4		1291	-0.3	-0.3	-0.3	-0.3	-0.3	-0.3	-0.3	-0.3
1292	-5.8	-5.8	-5.8	-2.2	-2.2	-2.2	-2.2	-2.2		1292	-0.3	-0.3	-0.3	-0.3	-0.3	-0.3	-0.7	-0.7
1293	-5.8	-5.8	-5.8	-2.2	-2.2	-2.2	-2.2	-2.2		1293	-0.5	-0.5	-0.5	-0.3	-0.5	-0.3	-0.7	-0.7
1294	-4.4	-4.4	-4.4	-2.2	-2.2	-2.2	-2.2	-2.2		1294	-0.7	-0.7	-0.7	0.2	-0.7	0.2	-0.7	-0.7
1295	-2.1	-2.1	-2.1	-2.2	-2.2	-2.2	-2.2	-2.2		1295	-0.7	-0.7	-0.7	0.4	-0.7	0.4	-0.7	-0.7
1296	-2.1	-2.1	-2.1	-2.2	-2.2	-2.2	-2.2	-2.2		1296	-0.7	-0.7	-0.7	0.9	-0.7	0.9	0.5	0.5
1297	-0.9	-0.9	-0.9	-0.9	-0.9	-0.9	-0.9	-0.9		1297	-0.2	-0.2	-0.2	-1.5	-0.2	0.1	0.1	0.1
1298	-0.3	0.4	0.4	-0.5	-0.5	-0.5	-0.5	-0.5		1298	0	0	0	-1.9	0	-0.1	-0.1	-0.1
1299	-0.9	-1.3	-1.3	-0.1	-0.1	-0.1	-0.1	-0.1		1299	0	0	0	-1.9	0	-0.1	-0.1	-0.1
1300	-0.8	0.4	0.4	0.4	0.4	0.4	0.4	0.4		1300	0	0	0	-1.9	0	-0.1	-0.1	-0.1
1301	-1.6	-0.4	-0.4	-0.4	-0.4	-0.4	-0.4	-0.4		1301	0.6	0.6	0.6	-1.2	0.6	0.6	0.6	0.6
1302	-0.7	1	1	1	1	1	1	1		1302	1.8	1.8	1.8	1.7	1.8	1.8	1.8	1.8
1303	-0.7	-0.5	-0.5	-0.5	-0.5	-0.5	-0.5	-0.5		1303	0.1	0.1	0.1	0.1	0.1	0.1	0.1	0.1
1304	-1.2	-1.2	-1.2	-1.2	-1.2	-1.2	-1.2	-1.2		1304	-0.2	-0.2	-0.2	-0.2	-0.2	-0.2	-0.2	-0.2
1305	-1.7	-1.7	-1.7	-1.7	-1.7	-1.7	-1.7	-1.7		1305	-4.1	-1.5	-1.5	-1.6	-1.5	-1.5	-1.5	-1.5
1306	-1.7	-2.2	-2.2	-2.2	-2.2	-2.2	-2.2	-2.2		1306	-4.4	-3.3	-3.3	-2.9	-3.3	-3.3	-3.3	-3.3
1307	-1.7	-1.9	-1.9	-1.9	-1.9	-1.9	-1.9	-1.9		1307	-3.2	-2.1	-2.1	-2.1	-2.1	-2.1	-2.1	-2.1
1308	-1.7	-1.7	-1.7	-1.7	-1.7	-1.7	-1.7	-1.7		1308	-1.5	-1.5	-1.5	-2	-2	-2	-2	-2
1309	-1.7	-1.7	-1.7	-1.7	-1.7	-1.7	-1.7	-1.7		1309	-1.2	-1.2	-1.2	-5.8	-5.8	-5.8	-5.8	-5.8
1310	-0.8	-0.8	-0.8	-0.8	-0.8	-0.8	-0.8	-0.8		1310	-1.6	-1.6	-1.6	-7.1	-7.1	-7.1	-7.1	-7.1
1311	-0.6	-0.6	-0.6	-0.9	1	1	1	1		1311	-1.1	-1.1	-1.1	-6.8	-6.8	-6.8	-6.8	-6.8
1312	-3.5	-3.5	-3.5	-3.8	0.4	0.4	0.4	0.4		1312	-3.1	-3.1	-3.1	-4.4	-4.4	-4.4	-4.4	-4.4
1313	-3.9	-3.9	-3.9	-4.2	-2.2	-2.2	-2.2	-2.2		1313	-3.4	-3.4	-3.4	-0.8	-0.8	-0.8	-0.8	-0.8
1314	-3.9	-3.9	-3.9	-4.2	-3.4	-3.4	-3.4	-3.4		1314	-3.3	-3.3	-3.3	-0.4	-0.4	-0.4	-0.4	-0.4
1315	-3.9	-3.9	-3.9	-4.2	-3.9	-3.9	-3.9	-3.9		1315	-1.9	-1.9	-1.9	0.6	0.6	0.6	0.6	0.6
1316	-3.9	-3.9	-3.9	-4.2	-3.7	-3.7	-3.6	-3.6		1316	-0.7	-0.7	-0.7	-1.1	-1.1	-1.1	-1.1	-1.1
1317	-3.2	-3.2	-3.2	-3.7	-3.7	-3.7	-2.1	-2.1		1317	0.2	0.2	0.2	-1.7	-1.7	-1.7	-1.7	-1.7
1318	-0.2	-0.2	-0.2	-2.5	-2.5	-2.5	-0.2	-0.2		1318	0.4	0.4	0.4	-0.1	-0.1	-0.1	-0.1	-0.1
1319	-0.2	-0.2	-0.2	-0.2	-0.2	-0.2	-0.2	-0.2		1319	-1.6	-1.6	-1.6	-1.6	-1.6	-1.6	-1.6	-1.6
1320	-0.2	-0.2	-0.2	-0.2	-0.2	-0.2	-0.2	-0.2		1320	-1.3	-1.3	-1.3	-1.3	-1.3	-1.3	-1.3	-1.3
1321	0.3	0.3	0.3	0.3	0.3	0.3	0.3	0.3		1321	0.7	0.7	0.7	0.7	0.7	0.7	0.7	0.7
1322	1.1	1.1	1.1	1.1	1.1	1.1	1.1	1.1		1322	0.4	0.4	0.4	0.7	0.4	0.7	0.7	0.7
1323	-0.3	-0.3	-0.3	-0.3	-0.3	-0.4	-0.4	-0.4		1323	-0.5	-0.5	-0.5	0.7	-0.5	0.7	0.7	0.7
1324	-1	-1	-1	-1	-1	-1	-1	-1		1324	-0.7	-0.7	-0.7	0.3	-0.7	0.3	0.3	0.3
1325	-1.2	-1.2	-1.2	-1.2	-1.2	-1.2	-1.2	-1.2		1325	-0.1	-0.1	-0.1	0.3	-0.1	0.3	0.3	0.3
1326	-1.2	-1.2	-1.2	-1.2	-1.2	-1.2	-1.2	-1.2		1326	0.6	0.6	0.6	0.3	0.6	0.3	0.3	0.3
1327	-0.3	-0.3	-0.3	-0.3	-0.3	-0.3	-0.3	-0.3		1327	0.8	0.8	0.8	0.5	0.8	0.5	0.5	0.5
1328	0.4	0.4	0.4	0.4	0.4	-0.1	-0.1	-0.1		1328	1.1	1.1	1.1	0.8	1.1	0.8	0.8	0.8
1329	0.3	0.4	0.4	0.4	0.4	-0.1	-0.1	-0.1		1329	1	1	1	0.7	1	0.7	0.7	0.7
1330	-0.9	-0.9	-0.9	-0.9	-0.9	-0.9	-0.9	-0.9		1330	1	1	1	0.7	1	0.7	0.7	0.7
1331	-0.4	-0.4	-0.4	-0.4	-0.4	-0.4	-0.4	-0.4		1331	1.4	1.4	1.4	1.4	1.4	1.4	1.4	1.4
1332	0.3	1	1	1	1	1	1	1		1332	1.7	1.7	1.7	1.9	1.9	1.9	1.9	1.9
1333	-0.3	-0.3	-0.3	-0.3	-0.3	-0.3	-0.3	-0.3		1333	-2.3	-0.2	-0.2	-0.3	-0.3	-0.3	-0.3	-0.3
1334	-0.1	-0.1	-0.1	-0.1	-0.1	-0.1	-0.1	-0.1		1334	-2.8	-2.9	-2.9	-0.8	-0.8	-0.8	-0.8	-0.8
1335	-0.1	-0.1	-0.1	-0.1	-0.1	-0.1	-0.1	-0.1		1335	-2.9	-3.7	-3.7	-1.3	-1.3	-1.3	-1.3	-1.3
1336	-0.1	-0.1	-0.1	-0.1	-0.1	-0.1	-0.1	-0.1		1336	-3.1	-2	-2	-3.4	-3.4	-3.4	-3.4	-3.4
1337	-0.1	-0.1	-0.1	-0.1	-0.1	-0.1	-0.1	-0.1		1337	-1.1	0.1	0.1	-2.5	-2.5	-2.5	-2.5	-2.5
1338	0.2	0.2	0.2	0.2	0.2	0.2	0.2	0.2		1338	0.6	1	1	-1.7	-1.7	-1.7	-1.7	-1.7
1339	0.5	0.5	0.5	0.5	0.5	0.5	0.5	0.5		1339	-0.5	-0.5	-0.5	-0.5	-0.5	-0.5	-0.5	-0.5
1340	0.3	0.3	0.3	0.3	0.3	0.3	0.3	0.3		1340	-1	-1	-1	-1.3	-1.3	-1.3	-1.3	-1.3
1341	-1.6	-1.6	-1.6	-3.6	-3.6	-3.6	-1.6	-1.6		1341	0	0	-0.4	-2.7	-2.7	-2.7	-2.7	-2.7
1342	-2.6	-2.6	-2.6	-3.8	-3.8	-3.8	-2.6	-2.6		1342	-0.4	-0.4	-0.8	-3.1	-3.1	-3.1	-3.2	-3.2
1343	-1.4	-1.4	-1.4	-3.8	-3.8	-3.8	-1.4	-1.4		1343	-2.8	-2.8	-3.1	-3.1	-3.1	-3.1	-3.5	-3.5
1344	-1.5	-1.5	-1.5	-3.8	-3.8	-3.8	-1.5	-1.5		1344	-3	-3	-3.3	-3.5	-3.5	-3.5	-3.1	-3.1
1345	-1.7	-1.7	-1.7	-2.2	-2.2	-2.2	-1.7	-1.7		1345	-1.6	-1.6	-1.9	-3.6	-3.6	-3.6	-2.8	-2.8
1346	-1	-1	-1	-0.7	-0.7	-0.7	-1	-1		1346	-0.2	-0.2	-0.2	-2.2	-2.2	-2.2	-1.2	-1.2
1347	-1.5	-1.5	-1.5	-1.5	-1.5	-1.5	-1.5	-1.5		1347	-0.3	-0.3	-0.3	-0.6	-0.6	-0.6	0.1	0.1
1348	-1.5	-1.5	-1.5	-1.5	-1.5	-1.5	-1.5	-1.5		1348	-0.3	-0.3	-0.3	0.3	0.3	0.3	0.6	0.6
1349	-1.5	-1.5	-1.5	-1.5	-1.5	-1.5	-1.5	-1.5		1349	-0.3	-0.3	-0.3	0.6	0.6	0.6	-0.3	-0.3
1350	-1.5	-1.5	-1.5	-1.5	-1.5	-1.5	-1.5	-1.5		1350	0.1	0.1	0.1	0.6	0.6	0.6	-2.2	-2.2
1351	-1.5	-1.5	-1.5	-1.5	-1.5	-1.5	-1.5	-1.5		1351	0.1	0.1	0.1	0.6	0.6	0.6	0.1	0.1
1352	-1.5	-1.5	-1.5	-1.5	-1.5	-1.5	-1.5	-1.5		1352	0.2	0.2	0.2	0.6	0.6	0.6	0.6	0.6
1353	-1.5	-1.5	-1.5	-1.5	-1.5	-1.5	-1.5	-1.5		1353	-0.1	-0.1	-0.1	-0.1	-0.1	-0.1	-0.1	-0.1
1354	-0.3	-0.3	-0.3	-0.3	-0.7	-0.7	-0.7	-0.7		1354	-0.4	-0.4	-0.4	-2	-2	-2	-2	-2
1355	0	0	0	0	-1.1	-1.2	-1.2	-1.2		1355	-0.4	-0.4	-0.4	-4.6	-4.6	-4.6	-4.6	-4.6
1356	1	1	1	1	-1.5	-1.6	-1.6	-1.6		1356	0.3	0.3	0.3	-4.5	-4.5	-4.5	-4.5	-4.5
1357	-0.3	-0.3	-0.3	-0.3	-0.7	-0.8	-0.8	-0.8		1357	0	0	0	-4.5	-4.5	-4.5	-4.5	-4.5
1358	-0.1	-0.1	-0.1	-0.1	-0.1	-0.1	-0.1	-0.1		1358	-0.4	-0.4	-0.4	-4.5	-4.5	-4.5	-4.5	-4.5
1359	-0.6	-0.6	-0.6	-0.6	-0.6	-0.6	-0.6	-0.6		1359	-0.5	-0.5	-0.5	-4.5	-4.5	-4.5	-4.5	-4.5
1360	-0.6	-0.6	-0.6	-0.6	-0.6	-0.6	-0.6	-0.6		1360	-1.3	-1.3	-1.3	-4.5	-4.5	-4.5	-4.5	-4.5
1361	-0.3	-0.3	-0.3	-0.3	-0.3	-0.3	-0.3	-0.3		1361	-1.3	-1.3	-1.3	-7.4	-7.4	-7.4	-7.4	-7.4
1362	-0.1	-0.1	-0.1	-0.1	-0.1	-0.1	-0.1	-0.1		1362	-1.3	-1.3	-1.3	-4.2	-4.2	-4.2	-4.2	-4.2
1363	-0.1	-0.1	-0.1	-0.1	-0.1	-0.1	-0.1	-0.1		1363	-0.9	-0.9	-0.9	-2.1	-2.1	-2.1	-2.1	-2.1
1364	-0.1	-0.1	-0.1	-0.1	-0.1	-0.1	-0.1	-0.1		1364	-0.9	-0.9	-0.9	-0.6	-0.6	-0.6	-0.6	-0.6
1365	0.4	0.4	0.4	0.4	0.4	0.4	0.4	0.4		1365	-1.1	-1.1	-1.1	-1.1	-1.1	-1.1	-1.1	-1.1
1366	2.4	2.4	2.4	2.4	2.5	2.1	2.1	2.1		1366	-1.3	-1.3	-1.3	-1.3	-1.3	-1.3	-1.3	-1.3
1367	2.4	2.4	2.4	2.4	3.3	3.3	3.3	3.3		1367	-1.8	-1.8	-1.8	-1.3	-1.3	-1.3	-1.3	-1.3
1368	2.4	2.4	2.4	2.4	3.3	3.3	3.3	3.3		1368	-2.3	-2.3	-2.3	-3.5	-3.5	-3.5	-3.5	-3.5
1369	2.4	2.4	2.4	2.4	2.4	2.4	2.4	2.4		1369	-2.3	-2.3	-2.4	-2.7	-2.7	-2.7	-2.7	-2.7
1370	2	2	2	2	2.3	2.3	2.3	2.3		1370	-2.3	-2.3	-2.4	-2.3	-2.3	-2.3	-2.3	-2.3
1371	-2.5	-2.5	-2.5	-2.5	-2.5	-2.5	-2.5	-2.5		1371	-2	-2	-2.1	-2	-2	-2	-2	-2
1372	-3.2	-3.2	-3.2	-3.2	-3.2	-3.2	-3.2	-3.2		1372	-1	-1	-0.8	-1	-1	-1	-1	-1
1373	-3.2	-3.2	-3.2	-3.2	-3.2	-3.2	-3.2	-3.2		1373	-1	-1	-0.2	-1	-1	-1	-1	-1
1374	-3.2	-3.2	-3.2	-3.2	-3.2	-3.2	-3.2	-3.2		1374	-1.8	-1.8	-1.8	-1	-1	-1	-0.6	-0.6
1375	-2.7	-2.7	-2.7	-2.7	-2.7	-2.7	-2.7	-2.7		1375	-3.3	-3.3	-3.3	-1.2	-1.2	-1.2	-1.6	-1.6
1376	-0.8	-0.8	-0.8	-0.8	-0.8	-0.8	-0.8	-0.8		1376	-5.6	-5.6	-5.6	-1.5	-1.5	-1.5	-1	-1
1377	1.1	1.1	1.1	1.1	1.1	1.1	1.1	1.1		1377	-5.3	-5.3	-5.3	-1.5	-1.5	-1.5	-1	-1
1378	1	1	1	1	1	1	1	1		1378	-2.9	-2.9	-2.9	-1.4	-1.4	-1.4	-1.4	-1.4
1379	0.6	0.6	0.6	0.6	1	1	1	1		1379	-3.2	-3.2	-3.2	-2.8	-2.8	-2.8	-2.8	-2.8
1380	-1.5	-1.5	-1.5	-1.5	-3.1	-3.1	-3.1	-3.1		1380	-4.7	-4.7	-4.7	-4.3	-4.3	-4.3	-4.3	-4.3
1381	-3.1	-3.1	-3.1	-3.1	-3	-3	-3	-3		1381	-4.3	-4.3	-4.3	-3.9	-3.9	-3.9	-3.9	-3.9
1382	-3.8	-3.8	-3.8	-3.8	-3	-3	-3	-3		1382	-3.4	-3.4	-3.4	-3	-3	-3	-3	-3
1383	-4.6	-4.6	-4.6	-4.6	-3	-3	-3	-3		1383	-2.2	-2.2	-2.2	-1.8	-1.8	-1.8	-1.8	-1.8
1384	-3.4	-3.4	-3.4	-3.4	-1.2	-1.2	-1.2	-1.2		1384	0	0	0	-1.1	-1.1	-1.1	-1.1	-1.1
1385	-2.5	-2.5	-2.5	-2.5	-1.1	-1.1	-1.1	-1.1		1385	-2.8	-2.8	-2.8	-4.2	-4.2	-4.2	-4.2	-4.2
1386	-0.5	-0.5	-0.5	-0.5	0.6	0.6	0.6	0.6		1386	-2.6	-2.6	-2.6	-4.7	-4.7	-4.7	-4.7	-4.7
1387	0.7	0.7	0.7	0.1	0.1	0.1	0.1	0.1		1387	-3.6	-3.6	-3.6	-9.2	-9.2	-9.2	-9.2	-9.2
1388	0.7	0.7	0.7	-0.8	-0.8	-0.8	-0.8	-0.8		1388	-2	-2	-1.9	-7.5	-7.5	-7.5	-7.5	-7.5
1389	0.6	0.6	0.6	-1.3	-1.3	-1.3	-1.3	-1.3		1389	-2.7	-2.7	-1.4	-5	-5	-5	-5	-5
1390	-0.1	-0.1	-0.1	-1	-1	-1	-1	-1		1390	-2.1	-2.1	-0.8	-3.2	-3.2	-3.2	-3.2	-3.2
1391	-0.4	-0.4	-0.4	-0.4	-0.4	-0.4	-0.4	-0.4		1391	-3.1	-3.1	-3.1	-3.3	-3.3	-3.3	-3.3	-3.3
1392	0.1	0.1	0.1	-2.8	-1.9	-2.4	-2.4	-2.4		1392	-3.3	-3.3	-3.3	-3.4	-3.4	-3.4	-3.4	-3.4
1393	-3.6	-3.6	-3.6	-3.4	-4.8	-5.7	-5.7	-5.7		1393	-3.3	-3.3	-3.3	-3.4	-3.4	-3.4	-3.4	-3.4
1394	-3.5	-3.5	-3.5	-7	-6	-9	-9	-9		1394	-2.2	-2.2	-2.2	-2.2	-2.2	-2.2	-2.2	-2.2
1395	-3.5	-3.5	-3.5	-7	-6	-9	-9	-9		1395	0.4	0.4	0.4	0.4	0.4	0.4	0.4	0.4
1396	-3.5	-3.5	-3.5	-6.8	-5.8	-8.8	-8.8	-8.8		1396	0.9	0.9	0.9	0.9	0.9	0.9	0.9	0.9
1397	-3.1	-3.1	-3.1	-5.3	-5.7	-7.7	-7.7	-7.7		1397	0.5	0.5	0.5	0.5	0.5	0.5	0.5	0.5
1398	-3.1	-3.1	-3.1	-3.7	-5.4	-6.9	-6.9	-6.9		1398	-2.9	-2.9	-2.9	-2.9	-2.9	-2.9	-2.9	-2.9
1399	-1.9	-1.9	-1.9	-1.4	-4.1	-4.1	-4.1	-4.1		1399	-2.9	-2.9	-2.9	-2.9	-2.9	-2.9	-2.9	-2.9
1400	0	0	0	-0.1	-0.8	-0.8	-0.8	-0.8		1400	-2.1	-2.1	-2.1	-2.1	-2.1	-2.1	-2.1	-2.1
1401	0	0	0	-0.1	-0.1	-0.1	-0.1	-0.1		1401	-2.6	-2.6	-2.6	-2.6	-2.6	-2.6	-2.6	-2.6
1402	0	0	0	0	0	0	0	0		1402	-3	-3	-3	-3	-3	-3	-3	-3
1403	1.3	1.3	1.3	-0.3	-0.3	-0.3	-0.3	-0.3		1403	-3	-3	-3	-3	-3	-3	-3	-3
1404	0.6	0.6	0.6	-0.7	-0.7	-0.7	-0.7	-0.7		1404	-3	-3	-3	-3	-3	-3	-3	-3
1405	-0.8	-0.8	-0.8	-0.8	-0.8	-0.8	-0.8	-0.8		1405	-2.7	-2.7	-2.7	-2.7	-2.7	-2.7	-2.7	-2.7
1406	-1.7	-1.7	-1.7	-1.7	-1.7	-1.7	-1.7	-1.7		1406	-2.2	-2.2	-2.2	-2.2	-2.2	-2.2	-2.2	-2.2
1407	-2.6	-2.6	-2.6	-2.6	-2.6	-2.6	-2.6	-2.6		1407	-1.7	-1.7	-1.7	-1.7	-1.7	-1.7	-1.7	-1.7
1408	-2.8	-2.8	-2.8	-2.8	-2.8	-2.8	-2.8	-2.8		1408	-3	-3	-3	-3	-2.6	-3	-3	-3
1409	-3	-3	-3	-3	-3	-3	-3	-3		1409	-2.8	-2.8	-2.8	-2.8	-3	-2.8	-2.8	-2.8
1410	-3	-6.8	-6.8	-6.8	-6.8	-6.8	-6.8	-6.8		1410	-2.8	-2.8	-2.8	-2.8	-3	-2.8	-2.8	-2.8
1411	-2.2	-4.5	-4.5	-4.5	-4.5	-4.5	-4.5	-4.5		1411	-2.6	-2.6	-2.6	-2.6	-2.2	-2.6	-2.6	-2.6
1412	-1.8	-1.7	-1.7	-1.7	-1.7	-1.7	-1.7	-1.7		1412	-1.4	-1.4	-1.4	-1.4	-1.3	-1.4	-1.4	-1.4
1413	-1.6	-1.6	-1.6	-1.6	-1.6	-1.6	-1.6	-1.6		1413	-0.5	-0.5	-0.5	-0.5	0.8	-0.5	-0.3	-0.3
1414	-1	-1.4	-1.4	-1.4	-1.4	-1.4	-1.4	-1.4		1414	-0.5	-0.5	-0.5	-0.5	1	-0.5	-0.3	-0.3
1415	-0.1	-1.4	-1.4	-1.4	-1.4	-1.4	-1.4	-1.4		1415	-0.5	-0.5	-0.5	-0.5	1	-0.5	-0.3	-0.3
1416	0.3	-1.4	-1.4	-1.4	-1.4	-1.4	-1.4	-1.4		1416	-0.5	-0.5	-0.5	-0.5	1	-0.5	0.5	0.5
1417	0.3	-1.4	-1.4	-1.4	-1.4	-1.4	-1.4	-1.4		1417	-1.4	-1.4	-1.4	-1.4	-1.4	-1.4	-1.4	-1.4
1418	0.3	-1.2	-1.2	-1.2	-1.2	-1.2	-1.2	-1.2		1418	-1.9	-1.9	-1.9	-1.9	-1.9	-1.9	-1.9	-1.9
1419	0.3	0.3	0.3	0.3	0.3	0.3	0.3	0.3		1419	-2.1	-2.1	-2.1	-2.1	-2.1	-2.1	-2.1	-2.1
1420	0.3	0.3	0.3	0.3	0.3	0.3	0.3	0.3		1420	-1.6	-1.6	-1.6	-1.6	-1.6	-1.6	-1.6	-1.6
1421	0.3	0.3	0.3	0.3	0.3	0.3	0.3	0.3		1421	-4.9	-4.9	-4.9	-4.9	-4.9	-4.9	-4.9	-4.9
1422	1.1	1.1	1.1	0.8	0.8	0.8	0.8	0.8		1422	-6.6	-6.6	-6.6	-6.6	-6.6	-6.6	-6.6	-6.6
1423	1.3	1.3	1.3	0.8	0.8	0.8	0.8	0.8		1423	-7	-7	-7	-7	-7	-7	-7	-7
1424	0.8	0.8	0.8	0.8	0.8	0.8	0.8	0.8		1424	-7.6	-7.6	-7.6	-7.6	-7.6	-7.6	-7.6	-7.6
1425	0.1	0.1	0.1	0.1	0.1	0.1	0.1	0.1		1425	-9.9	-9.9	-9.9	-9.9	-9.9	-9.9	-9.9	-9.9
1426	-0.1	-0.1	-0.1	-0.1	-0.1	-0.1	-0.1	-0.1		1426	-6.2	-6.2	-6.2	-6.2	-6.2	-6.2	-6.2	-6.2
1427	-0.7	-0.7	-0.7	-0.6	-0.6	-0.6	-0.6	-0.6		1427	-2.2	-2.2	-2.2	-2.2	-2.2	-2.2	-2.2	-2.2
1428	-1.3	-1.3	-1.3	-0.8	-0.8	-0.8	-0.8	-0.8		1428	-0.5	-0.5	-0.5	-0.5	-0.5	-0.5	-0.5	-0.5
1429	-1.3	-1.3	-1.3	-0.6	-0.6	-0.6	-0.6	-0.6		1429	0.7	0.7	1.8	1.4	1.4	1.4	1.4	1.4
1430	-1.3	-1.3	-1.3	-0.3	-0.3	-0.3	-0.3	-0.3		1430	0.4	0.4	1.1	1.1	1.1	1.1	1.1	1.1
1431	-0.8	-0.8	-0.8	-0.2	-0.2	-0.2	-0.2	-0.2		1431	0.4	0.4	1.2	1.5	1.5	1.5	1.5	1.5
1432	-0.4	-0.4	-0.4	0.3	0.3	0.3	0.3	0.3		1432	0.4	0.4	3.5	3.6	3.6	3.6	3.6	3.6
1433	-0.4	-0.4	-0.4	1.7	1.7	1.7	1.7	1.7		1433	0.4	0.4	2.2	2.2	2.2	2.2	2.2	2.2
1434	-0.4	-0.4	-0.4	-0.1	-0.1	-0.1	-0.1	-0.1		1434	0.5	0.5	2.9	2.9	2.9	2.9	2.9	2.9
1435	-0.4	-0.4	-0.4	-0.5	-0.5	-0.5	-0.5	-0.5		1435	-0.2	-0.2	-0.2	-0.2	-0.2	-0.2	-0.2	-0.2
1436	-0.7	-0.7	-0.7	-0.7	-0.7	-0.7	-0.7	-0.7		1436	-0.2	-0.2	-0.2	-0.2	-0.2	-0.2	-0.2	-0.2
1437	-0.7	-0.7	-0.7	-0.7	-0.7	-0.7	-0.7	-0.7		1437	-1.1	-1.1	-1.1	-1.1	-1.1	-1.1	-1.1	-1.1
1438	-1.4	-1.4	-1.4	-1.4	-1.4	-1.4	-1.4	-1.4		1438	-4.7	-4.7	-4.7	-4.7	-1.7	-4.7	-4.7	-4.7
1439	-1.4	-1.4	-1.4	-1.4	-1.4	-1.4	-1.4	-1.4		1439	-4.9	-4.9	-4.9	-4.9	-1.7	-4.9	-4.9	-4.9
1440	-0.9	-0.9	-0.9	-0.9	-0.9	-0.9	-0.9	-0.9		1440	-4.1	-4.1	-4.1	-4.1	-1.7	-4.1	-4.1	-4.1
1441	-0.9	-0.9	-0.9	-0.9	-0.9	-0.9	-0.9	-0.9		1441	-1.4	-1.4	-1.4	-1.4	-1.3	-1.4	-1.4	-1.4
1442	-1.2	-1.2	-1.2	-1.2	-0.5	-0.5	-0.5	-0.5		1442	-0.4	-0.4	-0.4	-0.4	-0.4	-0.4	-0.4	-0.4
1443	-2.1	-2.1	-2.1	-2.1	0.2	0.2	0.2	0.2		1443	-0.3	-0.3	-0.3	-0.3	1	-0.3	-0.3	-0.3
1444	-4.7	-4.7	-4.7	-4.7	-1.8	-1.8	-1.8	-1.8		1444	-0.3	-0.3	-0.3	-0.3	0.2	-0.3	-0.3	-0.3
1445	-5.2	-5.2	-5.2	-5.2	-2.3	-2.3	-2.3	-2.3		1445	-0.9	-0.9	-0.9	-0.9	-0.9	-0.9	-0.3	-0.3
1446	-5.5	-5.5	-5.5	-5.5	-2.6	-2.6	-2.6	-2.6		1446	-1.5	-1.5	-1.5	-1.5	-1.8	-1.5	0.4	0.4
1447	-3.7	-3.7	-3.7	-3.7	-0.8	-0.8	-0.8	-0.8		1447	-1.1	-1.1	-1.1	-1.1	-1.2	-1.1	-0.1	-0.1
1448	-1	-1	-1	-1	-0.6	-0.6	-0.6	-0.6		1448	-0.7	-0.7	-0.7	-0.7	-0.7	-0.7	-0.7	-0.7
1449	-3.7	-3.7	-3.7	-3.7	-3.7	-3.7	-3.7	-3.7		1449	-1.8	-1.8	-1.8	-0.7	-0.7	-0.7	-0.7	-0.7
1450	-4.3	-4.3	-4.3	-4.3	-4.3	-4.3	-4.3	-4.3		1450	-6	-6	-6	-3.8	-3.8	-3.8	-3.8	-3.8
1451	-4.3	-4.3	-4.3	-4.3	-4.3	-4.3	-4.3	-4.3		1451	-6	-6	-6	-3.8	-3.8	-3.8	-3.8	-3.8
1452	-4.3	-4.3	-4.3	-4.3	-4.3	-4.3	-4.3	-4.3		1452	-4.8	-4.8	-4.8	-2.6	-2.6	-2.6	-2.6	-2.6
1453	-4.3	-4.3	-4.3	-4.3	-4.3	-4.3	-4.3	-4.3		1453	-1.6	-1.6	-1.6	0.3	0.3	0.3	0.3	0.3
1454	-3.9	-3.9	-3.9	-3.9	-3.9	-3.9	-3.9	-3.9		1454	-0.4	-0.4	-0.4	-0.4	-0.4	-0.4	-0.4	-0.4
1455	-2.5	-2.5	-2.5	-2.5	-2.5	-2.5	-2.5	-2.5		1455	0.3	0.3	0.3	0.3	0.3	0.3	0.3	0.3
1456	-1.7	-1.7	-1.7	-1.7	-1.7	-1.7	-1.7	-1.7		1456	0.8	0.8	0.8	0.8	0.8	0.8	0.8	0.8
1457	-1.3	-1.3	-1.3	-1.3	-1.3	-1.3	-1.3	-1.3		1457	0.1	0.1	0.1	0.1	0.1	0.1	0.1	0.1
1458	-0.6	-0.6	-0.6	-0.6	-0.6	-0.6	-0.6	-0.6		1458	-1.2	-1.2	-1.2	-1.2	-1.2	-1.2	-1.2	-1.2
1459	-0.3	-0.3	-0.3	-0.3	-0.3	-0.3	-0.3	-0.3		1459	-1.2	-1.2	-1.2	-1.2	-1.2	-1.2	-1.2	-1.2
1460	-0.1	-0.1	-0.1	-0.1	-0.1	-0.1	-0.1	-0.1		1460	-1.2	-1.2	-1.2	-1.8	-1.8	-1.8	-1.8	-1.8
1461	-0.1	-0.1	-0.1	-0.1	-0.1	-0.1	-0.1	-0.1		1461	-1.7	-1.7	-1.8	-2.2	-2.2	-2.2	-2.2	-2.2
1462	0.1	0.1	0.1	0.1	0.1	0.1	0.1	0.1		1462	-3	-3	-3.1	-2.6	-2.6	-2.6	-2.6	-2.6
1463	-0.6	-0.6	-0.6	-0.6	-0.6	-0.6	-0.6	-0.6		1463	-2.7	-2.7	-2.8	-2.3	-2.3	-2.3	-2.3	-2.3
1464	-0.8	-0.8	-0.8	-0.8	-0.8	-0.8	-0.8	-0.8		1464	-0.7	-0.7	-0.8	-1	-1	-1	-1	-1
1465	-0.6	-0.6	-0.6	-0.6	-0.6	-0.6	-0.6	-0.6		1465	1.8	1.8	1.8	1.8	1.8	1.8	1.8	1.8
1466	0	0	0	0	0	0	0	0		1466	1.4	1.4	1.4	1.4	1.4	1.4	1.4	1.4
1467	-0.1	-0.1	-0.1	-0.1	-0.1	-0.1	-0.1	-0.1		1467	1.2	1.2	1.2	1.2	1.2	1.2	1.2	1.2
1468	-0.4	-0.4	-0.4	-0.4	-0.4	-0.4	-0.4	-0.4		1468	1.2	1.2	0.4	1.2	1.2	1.2	1.2	1.2
1469	-0.4	-0.4	-0.4	-0.4	-0.4	-0.4	-0.4	-0.4		1469	0.8	0.8	0.2	0.4	1.2	1.2	1.2	1.2
1470	0.2	0.2	0.2	0.2	0.2	0.2	0.2	0.2		1470	-0.1	-0.1	0.2	-0.5	1.2	1.2	1.2	1.2
1471	0.2	0.2	0.2	0.2	0.2	0.2	0.2	0.2		1471	-0.5	-0.5	0.2	-0.9	1.2	1.2	1.2	1.2
1472	0.7	0.7	0.7	0.7	0.7	0.7	0.7	0.7		1472	-0.2	-0.2	0.2	-0.6	1	1	1	1
1473	1.8	1.8	1.8	1.8	2	2	2	2		1473	1	1	0.8	0.8	1	1	1	1
1474	2.6	2.6	2.6	2.6	2.8	2.8	2.8	2.8		1474	0.7	0.7	0.8	0.8	0.8	0.8	0.8	0.8
1475	3.1	3.1	3.1	3.1	3.1	3.1	3.1	3.1		1475	0.4	0.4	0.4	0.4	0.4	0.4	0.4	0.4
1476	3.1	3.1	3.1	3.1	3.1	3.1	3.1	3.1		1476	0.4	0.4	0.4	0.4	0.4	0.4	0.4	0.4
1477	2.8	2.8	2.8	2.8	2.8	2.8	2.8	2.8		1477	0.4	0.4	0.4	0.4	0.4	0.4	0.4	0.4
1478	1.9	1.9	1.9	1.9	1.9	1.9	1.9	1.9		1478	0.4	0.4	0.4	0.4	0.4	0.4	0.4	0.4
1479	1.8	1.8	1.8	1.8	1.8	1.8	1.8	1.8		1479	0.4	0.4	0.4	0.4	0.4	0.4	0.4	0.4
1480	0.8	0.8	0.8	0.8	0.8	0.8	0.8	0.8		1480	0.4	0.4	0.4	0.4	0.4	0.4	0.4	0.4
1481	0.5	0.5	0.5	0.5	0.5	0.5	0.5	0.5		1481	0.2	0.2	0.2	-0.5	-0.5	-0.5	-0.5	-0.5
1482	0.4	0.4	0.4	0.4	0.4	0.4	0.4	0.4		1482	0.1	0.1	0.1	-0.6	-0.6	-0.6	-0.6	-0.6
1483	0.3	0.3	0.3	0.4	0.4	0.4	0.4	0.4		1483	0.5	0.5	0.5	-0.2	-0.2	-0.2	-0.2	-0.2
1484	-0.1	-0.1	-0.1	0.4	0.4	0.4	0.4	0.4		1484	1.2	1.2	1.2	1.2	1.2	1.2	1.2	1.2
1485	-0.1	-0.1	-0.1	0.7	0.7	0.7	0.7	0.7		1485	-0.2	-0.2	-0.2	-0.2	-0.2	-0.2	-0.2	-0.2
1486	-0.5	-0.5	-0.5	-0.5	-0.5	-0.5	-0.5	-0.5		1486	-2.3	-2.3	-2.3	-2.3	-2.3	-2.3	-2.3	-2.3
1487	-0.6	-0.6	-0.6	-0.6	-0.6	-0.6	-0.6	-0.6		1487	-2.3	-2.3	-2.3	-2.3	-2.3	-2.3	-2.3	-2.3
1488	-0.6	-0.6	-0.6	-0.6	-0.6	-0.6	-0.6	-0.6		1488	-2.3	-2.3	-2.3	-2.3	-2.3	-2.3	-2.3	-2.3
1489	-1.1	-1.1	-1.1	-1.1	-0.6	-0.6	-0.6	-0.6		1489	-1.1	-1.1	-1.1	-1.1	-1.1	-1.1	-1.1	-1.1
1490	-4.4	-4.4	-4.4	-4.4	-3.7	-3.7	-3.7	-3.7		1490	-0.5	-0.5	-0.5	-0.5	-0.5	-0.9	-0.9	-0.9
1491	-5.7	-5.7	-5.7	-5.7	-5	-5	-5	-5		1491	-2.9	-2.9	-2.9	-2.9	-2.9	-0.9	-0.9	-0.9
1492	-7.2	-7.2	-7.2	-7.2	-6.5	-6.5	-6.5	-6.5		1492	-3.1	-3.1	-3.1	-2.9	-2.9	-1	-1	-1
1493	-7.6	-7.6	-7.6	-7.6	-6.9	-6.9	-6.9	-6.9		1493	-3.1	-3.1	-3.1	-2.9	-2.9	-1.5	-1.5	-1.5
1494	-6.8	-6.8	-6.8	-6.8	-6.1	-6.1	-6.1	-6.1		1494	-2	-2	-2	-2.3	-2.3	-1	-1	-1
1495	-5.9	-5.9	-5.9	-5.9	-5.2	-5.2	-5.2	-5.2		1495	0.4	0.4	0.4	0.4	0.4	0.2	0.2	0.2
1496	-4	-4	-4	-4	-3.3	-3.3	-3.3	-3.3		1496	1.5	1.5	1.5	1.5	1.5	1.5	1.5	1.5
1497	-3	-3	-3	-3	-3	-3	-3	-3		1497	1.1	1.1	1.1	1.5	1.5	1.5	1.5	1.5
1498	-3.7	-3.7	-3.7	-3.7	-3.7	-3.7	-3.7	-3.7		1498	0.8	0.8	1	1.5	1.5	1.5	1.5	1.5
1499	-4.3	-4.3	-4.3	-4.3	-4.3	-4.3	-4.3	-4.3		1499	0.3	0.8	1	1.5	0.6	0.6	0.6	0.6
1500	-4.2	-4.2	-4.2	-4.2	-4.1	-4.2	-4.2	-4.2		1500	-0.9	0.8	0.8	1.2	-1.5	-1.5	-1.5	-1.5
1501	-3.6	-3.6	-3.6	-3.6	-3.6	-3.6	-3.3	-3.3		1501	-1.5	1.2	1.4	0.7	-0.9	-0.9	-0.9	-0.9
1502	-3.6	-3.6	-3.6	-3.6	-3.6	-3.6	-2.2	-2.2		1502	-4.7	-2	0.2	-2.4	-2.1	-2.1	-2.1	-2.1
1503	-3.6	-3.6	-3.6	-3.6	-3.6	-3.6	-1.3	-1.3		1503	-5.4	-2.3	-0.2	-2.6	-1.2	-1.2	-1.2	-1.2
1504	-2.8	-2.8	-2.8	-2.8	-2.8	-2.8	-1.3	-1.3		1504	-5.4	-2.3	-0.2	-2.6	-0.2	-0.2	-0.2	-0.2
1505	-1.3	-1.3	-1.3	-1.3	-1.4	-1.3	-1.3	-1.3		1505	-5.4	-2.3	-0.5	-2.6	-0.2	-0.2	-0.2	-0.2
1506	-0.5	-0.5	-0.5	-0.5	-0.6	-0.5	-0.5	-0.5		1506	-5.4	-2.3	-1.3	-2.6	-1	-1	-1	-1
1507	0.6	0.6	0.6	0.6	0.6	0.6	0.6	0.6		1507	-3.4	-2.8	-2.8	-4.6	-2.1	-2.1	-2.1	-2.1
1508	-0.6	-0.6	-0.6	-0.6	-0.7	-0.6	-0.6	-0.6		1508	-2.5	-2.5	-2.5	-4.3	-1.6	-1.6	-1.6	-1.6
1509	0.3	0.3	0.3	0.3	-0.9	0.3	0.3	0.3		1509	-1	-1	-1	-1.8	-0.6	-0.6	-0.6	-0.6
1510	-0.3	-0.3	-0.3	-0.3	-0.9	-0.3	-0.3	-0.3		1510	-0.6	-0.6	-0.6	-0.6	-0.6	-0.6	-0.6	-0.6
1511	-0.6	-0.6	-0.6	-0.6	-0.9	-0.6	-0.6	-0.6		1511	-0.6	-0.6	-0.6	-0.6	-0.6	-0.6	-0.6	-0.6
1512	-1.8	-1.8	-1.8	-1.7	-1.7	-1.7	-1.7	-1.7		1512	-0.6	-0.6	-0.6	-0.6	-0.6	-0.6	-0.6	-0.6
1513	-2.3	-2.3	-2.3	-1.8	-1.8	-1.8	-1.8	-1.8		1513	-0.6	-0.6	-0.6	-0.6	-0.6	-0.6	-0.6	-0.6
1514	-2.3	-2.3	-2.3	-1.8	-1.8	-1.8	-1.8	-1.8		1514	-0.6	-0.6	-0.6	-0.6	-0.6	-0.6	-0.6	-0.6
1515	-1.5	-1.5	-1.5	-1.4	-1.4	-1.4	-1.4	-1.4		1515	0.8	0.8	0.8	0.8	0.8	0.8	0.8	0.8
1516	-0.8	-0.8	-0.8	-0.9	-0.9	-0.9	-0.9	-0.9		1516	0.6	0.6	0.6	0.6	0.6	0.6	0.6	0.6
1517	0.4	0.4	0.4	-1	-1	-1	-1	-1		1517	0.6	0.6	0.6	0.5	0.5	0.5	0.5	0.5
1518	1.2	1.2	1.2	-1.1	-1.1	-1.1	-1.1	-1.1		1518	-1.3	-1.3	-1.3	-3.4	-3.4	-3.4	-3.4	-3.4
1519	0.6	0.6	0.6	-1.3	-1.3	-1.3	-1.3	-1.3		1519	-2.3	-2	-2	-4.1	-4.1	-3.2	-3.2	-3.2
1520	0.2	0.2	0.2	-0.8	-1.2	-1.2	-1.2	-1.2		1520	-3.2	-2.9	-2.9	-5	-5	-3.2	-3.2	-3.2
1521	-3	-3	-3	-3	-2.2	-2.2	-2.2	-2.2		1521	-2.5	-2.2	-2.2	-4.3	-4.3	-3.2	-3.2	-3.2
1522	-2.5	-2.5	-2.5	-2.5	-1.7	-1.7	-1.7	-1.7		1522	-2.6	-2.6	-2.6	-3.5	-3.5	-5.7	-5.7	-5.7
1523	-0.7	-0.7	-0.7	-0.7	-0.6	-0.6	-0.6	-0.6		1523	-3.8	-3.8	-3.8	-1.7	-1.7	-6.3	-6.3	-6.3
1524	-0.4	-0.4	-0.4	-0.4	-0.2	-0.2	-0.2	-0.2		1524	-4.1	-4.1	-4.1	0.8	0.8	-6.3	-6.3	-6.3
1525	-4.1	-4.1	-4.1	-4.1	-3.4	-3.4	-3.4	-3.4		1525	-3.4	-3.4	-3.4	0.8	0.8	-6.3	-6.3	-6.3
1526	-3.9	-3.9	-3.9	-3.9	-3.4	-3.4	-3.4	-3.4		1526	-1.6	-1.6	-1.6	0.9	0.9	-4.7	-4.7	-4.7
1527	-3.9	-3.9	-3.9	-3.9	-3.4	-3.4	-3.4	-3.4		1527	1.1	1.1	1.1	1.5	1.5	0	0	0
1528	-3.5	-3.5	-3.5	-3.5	-3.4	-3.4	-3.4	-3.4		1528	-3.1	-3.1	0.4	1.8	1.8	-3.1	-3.1	-3.1
1529	-4.2	-4.2	-4.2	-4.2	-5.1	-5.1	-5.1	-5.1		1529	-3.1	-3.1	0.4	1.8	1.8	-3.1	-3.1	-3.1
1530	-4.2	-4.2	-4.2	-4.2	-5.1	-5.1	-5.1	-5.1		1530	-1.9	-1.9	0.4	2	2	-1.9	-1.9	-1.9
1531	-4.3	-4.3	-4.3	-4.3	-5.2	-5.2	-5.2	-5.2		1531	-0.9	1.3	1	2	2	1.3	1.3	1.3
1532	-4.2	-4.2	-4.2	-4.2	-5.1	-5.1	-5.1	-5.1		1532	-0.9	0.9	0.9	0.9	0.9	0.9	0.9	0.9
1533	-5	-5	-5	-3.9	-5	-4.5	-4.6	-4.6		1533	-0.9	0.5	0.5	0.5	0.5	0.5	0.5	0.5
1534	-3.2	-3.2	-3.2	-1.5	-3.2	-1.5	-1.4	-1.4		1534	-2	-2	0.2	-2	0.3	0.3	0.3	0.3
1535	-1	-1	-1	-1	-1	-1	0.8	0.8		1535	-2.7	-2.7	-2.7	-2.7	0.3	0.3	0.3	0.3
1536	-0.5	-0.5	-0.5	-0.5	-0.5	-0.5	0.4	0.4		1536	-2.8	-2.8	-2.8	-2.8	0.3	0.3	0.3	0.3
1537	-0.5	-0.5	-0.5	-0.5	-0.5	-0.5	0.1	0.1		1537	-2.8	-2.8	-2.8	-2.8	0.3	0.3	0.3	0.3
1538	-0.1	-0.1	-0.1	-0.1	-0.1	-0.1	0.2	0.2		1538	-2.8	-2.8	-2.8	-2.8	0.3	0.3	0.3	0.3
1539	0	0	0	0.6	0	0.6	0.6	0.6		1539	-2.8	-2.8	-2.8	-2.8	-1.3	-1.3	-1.3	-1.3
1540	0	0	0	1	0	1	1	1		1540	-2.8	-2.8	-2.8	-2.8	-2.4	-2.4	-1.9	-1.9
1541	-1.7	-1.7	-1.7	-1.9	-1.7	-1.9	-1.9	-1.9		1541	-3	-3	-3	-3	-3	-3	-2.1	-2.1
1542	-0.8	-0.8	-0.8	-0.8	-1	-1	-1	-1		1542	-3.2	-3.2	-3.2	-3.2	-3.2	-3.2	-2.1	-2.1
1543	-0.8	-0.8	-0.8	-0.8	-1	-1	-1	-1		1543	-3.2	-3.2	-3.2	-3.2	-3.2	-3.2	-2.1	-2.1
1544	-0.8	-0.8	-0.8	-0.8	-1.2	-1.2	-1.2	-1.2		1544	-3.2	-3.2	-3.2	-3.2	-3.2	-3.2	-2.1	-2.1
1545	-0.8	-0.8	-0.8	-1.1	-2.7	-2.7	-2.7	-2.7		1545	-3.2	-3.2	-3.2	-3.2	-3.2	-3.2	-2.1	-2.1
1546	-1.3	-1.3	-1.3	-2.1	-4.2	-4.2	-4.2	-4.2		1546	-2.5	-2.5	-2.5	-2.5	-2.5	-2.5	-1.5	-1.5
1547	-1.3	-1.3	-1.3	-2.5	-4.6	-4.6	-4.6	-4.6		1547	-0.7	-0.7	-0.7	-2.8	-2.8	-2.8	-1.5	-1.5
1548	-0.7	-0.7	-0.7	-2.5	-4.6	-4.6	-4.6	-4.6		1548	-0.1	-0.1	-0.1	-1.7	-1.7	-1.7	0.1	0.1
1549	-0.6	-0.6	-0.6	-2.2	-4.3	-4.3	-4.3	-4.3		1549	-1.4	-1.4	-1.6	0.7	0.7	0.7	1.3	1.3
1550	-0.6	-0.6	-0.6	-1.3	-2.3	-2.3	-2.3	-2.3		1550	-2.1	-2.1	-2.3	1.2	1.2	1.2	1.2	1.2
1551	-0.6	-0.6	-0.6	-2.2	-2.2	-2.2	-2.2	-2.2		1551	-3	-3	-3.2	1.9	0.9	0.9	0.9	0.9
1552	-2.2	-2.2	-2.2	-3	-3	-3	-3	-3		1552	-3	-3	-3.2	1.9	0.9	0.9	0.9	0.9
1553	-2.5	-2.5	-2.5	-2.5	-2.5	-2.5	-2.5	-2.5		1553	-3	-3	-3.2	1.5	0.9	0.9	0.9	0.9
1554	-4.8	-4.8	-4.8	-4.8	-2.5	-2.5	-2.5	-2.5		1554	-2.5	-2.5	-2.7	0.9	0.9	0.9	0.9	0.9
1555	-4.4	-4.4	-4.4	-4.4	-4	-4	-4	-4		1555	-1.5	-1.5	-1.7	1.5	0.9	0.9	0.9	0.9
1556	-4.4	-4.4	-4.4	-4.4	-3.4	-3.4	-3.4	-3.4		1556	0.2	0.2	-1.1	1.5	0.9	0.9	0.9	0.9
1557	-4.7	-4.7	-4.7	-4.7	-3.4	-3.4	-3.4	-3.4		1557	-1.8	-1.8	-1.8	0.6	0.6	0.6	0.6	0.6
1558	-4.4	-4.4	-4.4	-4.4	-3.4	-3.4	-3.4	-3.4		1558	0.4	0.4	0.6	0.4	0.4	0.4	0.4	0.4
1559	-4.4	-4.4	-4.4	-4.4	-3.4	-3.4	-3.4	-3.4		1559	0	0.4	0.6	0	0	0	0	0
1560	-1.4	-1.4	-1.4	-1.4	-1.3	-1.3	-1.3	-1.3		1560	0.2	0.4	0.6	0.2	0.2	0.2	0.2	0.2
1561	-2	-2	-2	-2	-1.5	-1.5	-1.5	-1.5		1561	0.4	0.4	0.6	0.4	0.4	0.4	0.4	0.4
1562	-1.5	-1.5	-1.5	-1.5	-1.5	-1.1	-1.1	-1.1		1562	0.4	0.4	0.6	0.4	0.4	0.4	0.4	0.4
1563	-1	-1	-1	0	-2.7	-1.1	-1.1	-1.1		1563	1	1	1.2	1	1	1	1	1
1564	-4.1	-4.1	-4.1	-1.5	-5.8	-3.2	-3.2	-3.2		1564	1.5	1.5	2.3	1.5	0.4	0.4	0.4	0.4
1565	-3.3	-3.3	-3.3	-0.7	-5	-2.4	-2.4	-2.4		1565	0.4	0.4	2	0.4	0.2	0.2	0.2	0.2
1566	-2	-2	-2	-2	-2	-2	-2	-2		1566	0.3	0.3	2.1	0.3	0	0	0	0
1567	-0.8	-0.8	-0.8	-0.8	-0.8	-0.8	-0.8	-0.8		1567	0.7	0.7	1.5	0.7	-0.5	-0.5	-0.5	-0.5
1568	-0.3	-0.3	-0.3	-0.3	1.1	1.1	1.1	1.1		1568	0.6	0.6	0.6	1.9	-0.5	-0.5	-0.5	-0.5
1569	0.2	0.2	0.2	0.4	0.2	0.4	0.4	0.4		1569	0.3	0.3	0.3	0.6	-0.6	-0.6	-0.6	-0.6
1570	-0.5	-0.5	-0.5	-0.5	-0.5	-0.5	-0.5	-0.5		1570	-3.2	-3.2	-3.2	-0.7	-3.2	-3.2	-0.9	-0.9
1571	-1.6	-1.6	-1.6	-0.5	-1.6	-0.5	-0.5	-0.5		1571	-5.9	-5.9	-5.9	-3.4	-5.2	-5.2	-2.2	-2.2
1572	-0.8	-0.8	-0.8	-0.8	-0.7	-0.7	-0.7	-0.7		1572	-10.3	-10.3	-10.3	-7.8	-9.6	-9.6	-6.4	-6.4
1573	-0.3	-0.3	-0.3	-0.3	-1.1	-1.1	-1.1	-1.1		1573	-8.6	-8.6	-8.6	-6.1	-8.4	-8.4	-5.4	-5.4
1574	-0.3	-0.3	-0.3	-0.3	-1.6	-1.6	-1.6	-1.6		1574	-3.8	-3.8	-3.8	-3.9	-3.8	-3.8	-4.1	-4.1
1575	-0.3	-0.3	-0.3	-0.3	-1.8	-1.8	-1.8	-1.8		1575	-3.8	-3.8	-3.8	-3.9	-3.8	-3.8	-4.1	-4.1
1576	-0.4	-0.4	-0.4	-0.4	-1.8	-1.8	-1.8	-1.8		1576	-2.8	-2.8	-2.8	-2.8	-2.8	-2.8	-2.8	-2.8
1577	0	0	0	0	-1.8	-1.8	-1.8	-1.8		1577	-2.8	-2.8	-2.8	-2.8	-2.8	-2.8	-0.3	-0.3
1578	-0.8	-0.8	-0.8	-0.8	-1.3	-1.3	-1.3	-1.3		1578	-2.7	-2.7	-2.7	-2.7	-2.7	-2.7	0.5	0.5
1579	-0.7	-0.7	-0.7	-0.7	-0.8	-0.8	-0.8	-0.8		1579	-1.3	-1.3	-1.3	-1.3	-1.3	-1.3	0.5	0.5
1580	-3.7	-3.7	-3.7	-3.7	-3.7	-3.7	-3.7	-3.7		1580	1.1	1.1	1.1	1.1	1.1	1.1	0.5	0.5
1581	-4	-4	-4	-4	-4	-4	-4	-4		1581	1.4	1.4	2.3	2.3	1.4	1.4	0.7	0.7
1582	-4	-4	-4	-4	-4	-4	-4	-4		1582	1.7	1.7	1.7	1.7	1.7	1.7	0.6	0.6
1583	-3.2	-3.2	-3.2	-3.2	-3.2	-3.2	-3.2	-3.2		1583	0.9	1	0.9	0.9	0.9	0.9	0.1	0.1
1584	-2	-2	-2	-2	-2	-2	-2	-2		1584	-0.6	-0.3	-0.6	-0.6	-0.6	-0.6	-0.6	-0.6
1585	-1.5	-1.5	-1.5	-1.5	-1.5	-1.5	-1.5	-1.5		1585	-0.4	-0.1	-0.4	-0.4	-0.4	-0.4	-0.4	-0.4
1586	-0.7	-0.7	-0.7	-0.7	-0.7	-0.7	-0.7	-0.7		1586	-0.4	-0.1	-0.4	-0.4	-0.4	-0.4	-0.4	-0.4
1587	-1.3	-1.3	-1.3	-1.3	-1.3	-1.3	-1.3	-1.3		1587	-0.4	-0.1	-0.4	-0.4	-0.4	-0.4	-0.4	-0.4
1588	-5.8	-5.8	-5.8	-4.8	-4.8	-4.8	-4.8	-4.8		1588	0.1	0.6	0.1	0.1	0.1	0.1	0.1	0.1
1589	-5.5	-5.5	-5.5	-4.5	-4.5	-4.5	-4.5	-4.5		1589	0.4	0.4	0.4	0.4	0.4	0.4	0.4	0.4
1590	-4.3	-4.3	-4.3	-3.3	-3.3	-3.3	-3.3	-3.3		1590	0.5	0.4	0.5	0.5	0.5	0.5	0.5	0.5
1591	-1.6	-1.6	-1.6	-1.5	-1.5	-1.5	-1.5	-1.5		1591	0.5	0.4	0.5	0.5	0.5	0.5	0.5	0.5
1592	-0.9	-0.9	-0.9	-1	-1	-1	-1	-1		1592	0.8	0.8	0.8	0.8	0.8	0.8	0.8	0.8
1593	-0.3	-0.3	-0.3	-0.1	0.7	0.7	0.7	0.7		1593	0.7	0.7	0.7	1.4	1.4	1.4	1.4	1.4
1594	-0.1	-0.1	-0.1	-0.1	2	2	2	2		1594	0.3	0.3	0.3	1.5	0.7	0.7	0.7	0.7
1595	-0.1	-0.1	-0.1	-0.1	1.3	1.3	1.3	1.3		1595	0.3	0.3	0.3	1.1	0.5	0.5	0.5	0.5
1596	-0.1	-0.1	-0.1	-0.1	1.2	1.2	1.2	1.2		1596	0.3	0.3	0.3	1	0.5	0.5	0.5	0.5
1597	-0.1	-0.1	-0.1	-0.1	1.3	1.3	1.3	1.3		1597	0.3	0.3	0.3	1	0.4	0.4	0.4	0.4
1598	-0.1	-0.1	-0.1	-0.1	1.3	1.3	1.3	1.3		1598	0.6	0.6	0.6	1	0.4	0.4	0.4	0.4
1599	1.2	1.2	1.2	1.3	1.3	1.3	1.3	1.3		1599	-0.8	-0.8	-0.8	-0.7	-0.8	-0.8	-0.8	-0.8
1600	0.5	0.5	0.5	0.5	0.5	0.7	0.5	0.5		1600	-0.5	-0.5	-0.5	-1.5	-0.5	-0.5	-0.5	-0.5
1601	0.5	0.5	0.5	0.5	0.5	0.2	0.5	0.5		1601	-0.7	-0.7	-0.7	-1.7	-0.7	-0.7	-0.7	-0.7
1602	0.5	0.5	0.5	0.5	0.5	-0.7	0.5	0.5		1602	-0.7	-0.7	-0.7	-1.7	-0.7	-0.7	-0.7	-0.7
1603	-1.4	-1.4	-1.4	-3.4	-1.4	-5.4	-3.4	-3.4		1603	-0.7	-0.7	-0.7	-1.7	-0.7	-0.7	-0.7	-0.7
1604	-1.9	-1.9	-1.9	-1.7	-1.9	-3.7	-1.7	-1.7		1604	-0.7	-0.7	-0.7	-1.7	-0.7	-0.7	-0.7	-0.7
1605	-2.6	-2.6	-2.6	-1.3	-2.6	-1.3	-1.3	-1.3		1605	-0.1	-0.1	-0.1	-1.1	-0.1	-0.1	-0.1	-0.1
1606	-2.9	-2.9	-2.9	-1.5	-2.9	-1.5	-1.5	-1.5		1606	-0.3	-0.3	-0.3	-0.3	-0.3	-0.3	-0.3	-0.3
1607	-2.7	-2.7	-2.7	-1.3	-2.7	-1.3	-1.3	-1.3		1607	-0.3	-0.3	-0.3	-0.3	-0.3	-0.3	-0.3	-0.3
1608	-2.7	-2.7	-2.7	-1.3	-2.7	-1.3	-1.3	-1.3		1608	-0.3	-0.3	-0.3	-0.3	-0.3	-0.3	-0.3	-0.3
1609	-2.7	-2.7	-2.7	-1.3	-2.7	-1.3	-1.3	-1.3		1609	-3	-3	-3	-3	-3	-3	-3	-3
1610	-2.7	-2.7	-2.7	-2.5	-2.7	-2.5	-2.5	-2.5		1610	-1.8	-1.8	-1.8	-1.8	-1.8	-1.8	-1.8	-1.8
1611	-2.2	-2.2	-2.2	-1.3	-2.2	-1.3	-1.3	-1.3		1611	0	0	0	0	0	0	0	0
1612	0.1	0.1	0.1	0.1	0.1	0.1	0.1	0.1		1612	-0.1	-0.1	-0.1	-0.1	-0.1	-0.1	-2.5	-2.5
1613	-3.6	-3.6	-3.6	-3.6	-3.6	-3.6	-3.6	-3.6		1613	-0.5	-0.5	-0.5	-0.5	-0.5	-0.5	-3	-3
1614	-4.3	-4.3	-4.3	-4.3	-4.3	-4.3	-4.3	-4.3		1614	-0.2	-0.2	-0.2	-0.2	-0.2	-0.2	-2.7	-2.7
1615	-4.3	-4.3	-4.3	-5.1	-5.1	-5.1	-5.1	-4.3		1615	-0.2	-0.2	-0.2	-0.2	-0.2	-0.2	-2	-2
1616	-4.3	-4.3	-4.3	-5.3	-5.3	-5.3	-5.3	-4.3		1616	-0.2	-0.2	-0.2	-0.2	-0.2	-0.2	-0.2	-0.2
1617	-3.8	-3.8	-3.8	-3.8	-3.8	-3.8	-3.8	-3.8		1617	-0.2	-0.2	-0.2	-0.2	-0.2	-0.2	-0.2	-0.2
1618	-2	-2	-2	-1.9	-1.9	-1.9	-1.9	-1.9		1618	-0.2	-0.2	-0.2	-0.2	-0.2	-0.2	-0.2	-0.2
1619	-2	-2	-2	-1.9	-1.9	-1.9	-1.9	-1.9		1619	0.4	0.4	0.4	0.4	0.4	0.4	0.6	0.6
1620	-2	-2	-2	-1.9	-1.9	-1.9	-1.9	-1.9		1620	0	0	0	0	0	0	0.8	0.8
1621	-0.7	-0.7	-0.7	-2	-2	-2	-2	-2		1621	-1.2	-1.2	-1.2	-1.2	-1.2	-1.2	1.3	1.3
1622	0.2	0.2	0.2	-2.3	-2.3	-2.3	-2.3	-2.3		1622	-0.8	-0.8	-0.8	-0.8	-0.8	-0.8	2	2
1623	0.9	0.9	0.9	-2.3	-2.3	-2.3	-2.3	-2.3		1623	0.3	0.3	0.3	0.3	0.3	0.3	1.7	1.7
1624	1.1	1.1	1.1	-2.3	-2.3	-2.3	-2.3	-2.3		1624	0.7	0.7	0.7	0.7	0.7	0.7	0.7	0.7
1625	1.1	1.1	1.1	-2.3	-2.3	-2.3	-2.3	-2.3		1625	0.1	0.1	0.1	0.1	0.1	0.1	0.1	0.1
1626	1.1	1.1	1.1	-1.2	-1.2	-1.2	-1.2	-1.2		1626	-0.5	-0.5	-0.5	-0.5	-0.5	-0.5	-0.4	-0.4
1627	1.1	1.1	1.1	1.1	1.1	1.1	1.1	1.1		1627	-0.3	-0.3	-0.7	-0.3	-0.3	-0.3	-0.3	-0.3
1628	1.1	1.1	1.1	1.1	1.1	1.1	1.1	1.1		1628	-0.3	-0.3	-0.9	-0.3	-0.3	-0.3	-0.3	-0.3
1629	1.4	1.4	1.4	1.2	1.2	1.5	1.2	1.2		1629	-0.3	-0.3	-0.9	-0.3	-0.3	-0.3	-0.3	-0.3
1630	1.2	1.2	1.2	0.8	0.8	1.6	0.8	0.8		1630	-0.3	-0.3	-0.9	-0.3	-0.3	-0.3	-0.3	-0.3
1631	1.2	1.2	1.2	0.8	0.8	1.6	0.8	0.8		1631	-0.3	-0.3	-0.9	-0.3	-0.3	-0.3	-0.3	-0.3
1632	1.2	1.2	1.2	0.8	0.8	1.3	0.8	0.8		1632	-0.5	-0.5	-0.5	-0.5	-0.5	-0.5	-0.5	-0.5
1633	-0.3	-0.3	-0.3	0.4	-0.3	0.4	0.4	0.4		1633	-1.5	-1.5	-0.9	-1.5	-1.5	-1.5	-1.5	-1.5
1634	0	0	0	-0.5	0	-0.5	-0.5	-0.5		1634	-1.1	-1.1	-1.1	-1.1	-1.1	-1.1	-1.1	-1.1
1635	0	0	0	-0.5	0	-0.5	-0.5	-0.5		1635	-0.5	-0.5	-0.5	-0.5	-0.5	-0.5	-0.5	-0.5
1636	0	0	0	-0.5	0	-0.5	-0.5	-0.5		1636	0.4	0.4	0.4	0.4	0.4	0.4	0.4	0.4
1637	0	0	0	-0.5	0	-0.5	-0.5	-0.5		1637	0.4	0.4	0.4	0.4	0.4	0.4	0.4	0.4
1638	0	0	0	-0.5	-0.1	-0.5	-0.5	-0.5		1638	0.4	0.4	0.4	0.4	0.4	0.4	0.4	0.4
1639	0	0	0	0	-0.1	0	0	0		1639	0.4	0.4	0.4	0.4	0.4	0.4	0.4	0.4
1640	0	0	0	1	-0.1	1	1	1		1640	0.4	0.4	0.4	0.4	0.4	0.4	0.4	0.4
1641	0.7	0.7	0.7	1	0.6	1	1	1		1641	0.4	0.4	0.4	0.4	0.4	0.4	0.4	0.4
1642	1	1	1	-0.2	-4.2	-4.2	-4.2	-1.8		1642	-0.3	-0.3	-0.3	-0.3	-0.3	-0.3	-0.3	-0.3
1643	-2.7	-2.7	-2.7	-2.7	-4.6	-4.6	-4.6	-2.2		1643	-0.4	-0.4	-0.4	-0.4	-0.4	-0.4	-0.4	-0.4
1644	-3	-3	-3	-3	-4.6	-4.6	-4.6	-2		1644	-0.4	-0.4	-0.4	-0.4	-0.4	-0.4	-0.4	-0.4
1645	-3.6	-3.6	-3.6	-3.6	-4.6	-4.6	-4.6	-2		1645	-0.4	-0.4	-0.4	-0.4	-0.4	-0.4	-0.4	-0.4
1646	-5.5	-5.5	-5.5	-5.5	-4.6	-4.6	-4.6	-2		1646	0	0	0	0	0	0	0	0
1647	-5.8	-5.8	-5.8	-5.3	-2.4	-2.4	-2.4	-2		1647	0.1	0.1	0.1	0.1	0.1	0.1	0.1	0.1
1648	-5.1	-5.1	-5.1	-5.1	-2	-2	-2	-2		1648	-1.9	-1.9	-1.9	-1.9	-1.9	-1.9	0.1	0.1
1649	-3.9	-3.9	-3.9	-3.9	-2	-2	-2	-2		1649	-0.7	-0.7	-0.7	-0.7	-0.7	-0.7	0.1	0.1
1650	-2.7	-2.7	-2.7	-2.7	-2	-2	-2	-2		1650	0.7	0.7	0.7	0.7	0.7	0.7	0.7	0.7
1651	0.5	0.5	0.5	0.5	0.5	0.5	0.5	0.5		1651	0.6	0.6	0.6	0.6	0.6	0.6	2.3	2.3
1652	0.4	0.4	0.4	0.4	0.4	0.4	0.4	0.2		1652	-1.3	-1.3	-1.3	-0.4	-1.3	-1.3	1.3	1.3
1653	-1	-1	-1	-1	-1	0	0	-2.9		1653	-1.6	-1.6	-1.6	-0.7	-1.6	-1.6	-0.1	-0.1
1654	-0.7	-0.7	-0.7	-0.7	-0.7	0	0	-2.9		1654	-0.9	-0.9	-0.9	-2.1	-0.9	-0.9	-0.3	-0.3
1655	0.4	0.4	0.4	0.4	0.4	1.2	1.2	-2.3		1655	-3.6	-3.6	-3.6	-6.3	-3.6	-3.6	-3.8	-3.8
1656	0.4	0.4	0.4	-2.1	-2.1	1.4	1.4	1.2		1656	-3.4	-3.4	-3.4	-6.1	-3.4	-3.4	-3.6	-3.6
1657	0.4	0.4	0.4	-2.3	-2.3	1.2	1.2	1.2		1657	-2.2	-2.2	-2.2	-4.8	-2.2	-2.2	-2.3	-2.3
1658	0.4	0.4	0.4	-5.6	-5.6	-2	-2	-2		1658	-1.4	-1.4	-1.4	-1.3	-1.4	-1.4	-1.4	-1.4
1659	0.4	0.4	0.4	-4.1	-4.1	-0.5	-0.5	-0.5		1659	-1	-1	-1	-2	-3.6	-3.6	-3.6	-3.6
1660	0.4	0.4	0.4	-2.3	-2.3	1	1	1		1660	-0.7	-0.7	-0.4	-0.8	-5.2	-5.2	-5.2	-5.2
1661	1.3	1.3	1.3	-1.2	-1.2	1	1	1		1661	-0.7	-0.7	0.6	-0.7	-5.2	-5.2	-5.2	-5.2
1662	1.3	1.3	1.3	1	1	1	1	1		1662	-0.7	-0.7	0.3	-0.7	-4.6	-4.6	-4.6	-4.6
1663	1.5	1.5	1.5	1	1	1	1	1		1663	-0.7	-0.7	-0.3	-0.7	-2.6	-2.6	-2.6	-2.6
1664	1.5	1.5	1.5	1	1	1	1	1		1664	-2.7	-2.7	-2.7	-0.7	-0.7	-0.7	-0.7	-0.7
1665	-0.3	-0.3	-0.3	1	1	1	1	1		1665	-4.2	-4.2	-4.2	-0.7	-0.7	-0.7	-0.7	-0.7
1666	-0.3	-0.3	-0.3	1	1	1	1	1		1666	-4.3	-4.3	-4.3	-2.4	-2.4	-2.4	-2.4	-2.4
1667	-0.3	-0.3	-0.3	1.5	1.5	1.5	1.5	1.5		1667	-2.6	-2.6	-2.6	-2.6	-2.6	-2.6	-2.6	-2.6
1668	-0.3	-0.3	-0.3	1.1	1.1	1.1	1.1	1.1		1668	-1.4	-1.4	-1.4	-1.4	-1.4	-1.4	-1.4	-1.4
1669	-0.3	-0.3	-0.3	0.8	0.8	0.8	0.8	0.8		1669	0.3	0.3	0.3	0.3	0.3	0.3	0.3	0.3
1670	-0.4	-0.4	-0.4	-1.5	-1.5	-1.5	-1.5	-1.5		1670	-0.4	-0.4	-0.4	0.8	0.8	0.8	0.8	0.8
1671	-1.3	-1.3	-1.3	-2.5	-1.5	-1.5	-1.5	-1.4		1671	0.8	0.8	0.8	0.8	0.8	0.8	0.8	0.8
1672	-1.7	-1.7	-1.7	-2.6	-1.5	-1.5	-1.5	-1.4		1672	-1.9	-1.9	-1.9	-2.3	-2.3	0.8	0.8	0.8
1673	-1.9	-1.9	-1.9	-2.6	-2.8	-2.8	-2.8	-2		1673	-6.7	-6.7	-6.7	-3.9	-3.9	0.8	0.8	0.8
1674	-1.9	-1.9	-1.9	-2.1	-3	-3	-3	-2.2		1674	-7.6	-7.6	-7.6	-5.2	-5.2	0.4	0.4	0.4
1675	-1.9	-1.9	-1.9	-2	-3	-3	-3	-2.2		1675	-7.6	-7.6	-7.6	-5.2	-5.2	-0.2	-0.2	-0.2
1676	-1.9	-1.9	-1.9	-2	-4.3	-4.3	-4.3	-4.4		1676	-7.6	-7.6	-7.6	-5.2	-5.2	-0.2	-0.2	-0.2
1677	-2.5	-2.5	-2.5	-0.9	-3.7	-3.7	-3.7	-3.8		1677	-7.2	-7.2	-7.2	-4.8	-4.8	-0.2	-0.2	-0.2
1678	-2.3	-2.3	-2.3	0.3	-2	-2	-2	-1.2		1678	-5	-5	-5	-3.5	-3.5	-0.2	-0.2	-0.2
1679	-2.3	-2.3	-2.3	1.3	0	0	0	-0.1		1679	-0.6	-0.6	-0.6	-0.6	-0.6	0.1	0.1	0.1
1680	-2.3	-2.3	-2.3	1.3	0.9	0.9	0.9	0.8		1680	0	0	0	0	0	0.2	0.2	0.2
1681	-1	-1	-1	1.5	1.5	1.5	1.5	1.5		1681	0.3	0.3	0.3	0.2	0.3	0.3	0.3	0.3
1682	0.4	0.4	0.4	1.5	1.5	1.5	1.5	1.5		1682	0.2	0.2	0.2	0.2	0.2	-0.5	-0.5	-0.5
1683	-1.2	-1.2	-1.2	0.2	0.2	1.4	1.4	1.4		1683	-0.9	-0.9	-0.9	0.2	-0.9	-2.5	-2.5	-2.5
1684	-1.2	-1.2	-1.2	-0.9	-0.9	0.3	0.3	0.3		1684	-1.3	-1.3	-1.3	-0.2	-1.4	-3.4	-3.5	-3.5
1685	-1.2	-1.2	-1.2	-1.2	-1.2	0	0	0		1685	-0.5	-0.5	-0.5	-0.2	-0.6	-2.3	-2.4	-2.4
1686	-1.2	-1.2	-1.2	-1.2	-1.2	0	0	0		1686	0.3	0.3	0.3	0.2	0.3	-0.3	-0.1	-0.1
1687	-1.4	-1.4	-1.4	-1.2	-1.2	-2.6	-2.6	-2.6		1687	0.3	0.3	0.3	0.2	0.3	0.3	0.3	0.3
1688	-2.1	-2.1	-2.1	-2.1	-1.5	-3.7	-3.7	-3.7		1688	1.1	1	1	1	1.1	1.1	1	1
1689	-2.4	-2.4	-2.4	-2.4	-1.5	-4	-4	-4		1689	1	-1.6	-1.6	0.2	-0.4	-0.4	-1.5	-0.4
1690	-1.7	-1.7	-1.7	-1.7	-0.8	-3.3	-3.3	-3.3		1690	0.6	-2	-2	-1.8	-1.5	-1.5	-4.6	-1.5
1691	-1.4	-1.4	-1.4	-1.4	-1.4	-1.4	-1.4	-1.4		1691	-0.5	-2.1	-2.1	0	-2	-2	-4.6	-1.5
1692	-1.6	-1.6	-1.6	-1.6	-1.6	-0.8	-0.8	-0.8		1692	-0.1	-2	-2	0.7	-1.5	-1.5	-4.6	-1.5
1693	-0.5	-0.5	-0.5	-0.5	-0.5	-0.5	-0.5	-0.5		1693	-0.3	-2	-2	0.5	-0.9	-0.9	-4	-0.9
1694	0.9	0.9	0.9	0.9	0.8	0.8	0.8	0.8		1694	-0.6	-0.8	-0.8	0.7	0.7	0.9	-0.5	0.7
1695	1.3	1.3	1.3	1	1	1	1	1		1695	-0.1	-0.1	-0.1	0.1	0.1	0.6	0.1	0.1
1696	1	1	1	1	1	1	1	1		1696	-0.5	-0.5	-0.5	0.1	0.1	0.6	0.1	0.1
1697	1.5	1.5	1.5	1.5	1.5	1.5	1.5	1.5		1697	-1.1	-1.1	-1.1	0.1	0.1	0.6	0.1	0.1
1698	1.3	1.3	1.3	1.3	1.3	1.3	1.3	1.3		1698	-0.4	-0.4	-0.4	0.5	0.5	0.6	0.5	0.5
1699	0.6	0.6	0.6	0.6	0.6	0.6	0.6	0.6		1699	0.2	0.2	0.2	0.2	0.2	0.2	0.2	0.2
1700	-0.4	-0.4	-0.4	-0.4	-0.4	-0.4	-0.4	-0.4		1700	-0.8	-0.8	-0.8	0	0	0	0	0
1701	-0.2	-0.2	-0.2	-0.2	-0.2	-0.2	-0.2	-0.1		1701	-0.9	-0.9	-0.9	0.2	0.2	-0.2	0.2	0.2
1702	-2.8	-2.8	-2.8	-2.8	-2.8	-2.8	-2.8	-2.7		1702	-0.5	-0.5	-0.5	0.2	0.2	0	0.2	0.2
1703	-2.8	-2.8	-2.8	-2.8	-2.8	-2.8	-2.8	-2.7		1703	0.2	0.2	0.2	0.2	0.2	0.2	0.2	0.2
1704	-2.8	-2.8	-2.8	-2.8	-2.8	-2.8	-2.8	-2.7		1704	0.2	0.2	0.2	-0.1	-0.1	0.9	0.9	0.9
1705	-4.4	-4.4	-4.4	-4.4	-4.4	-4.4	-4.4	-4.3		1705	0.6	0.6	0.6	0.2	0.2	1.9	1.9	1.9
1706	-3.8	-3.8	-3.8	-3.8	-3.8	-3.8	-3.8	-3.7		1706	0.6	0.6	0.6	0.2	0.2	1.9	1.9	1.9
1707	-2.2	-2.2	-2.2	-2.2	-2.2	-2.2	-2.2	-2.1		1707	0.6	0.6	0.6	0.2	0.2	1.9	1.9	1.9
1708	-0.2	-0.2	-0.2	-0.2	-0.2	-0.2	-0.2	0.1		1708	0.6	0.6	0.6	0.2	0.2	1.6	1.6	1.6
1709	-0.1	-0.1	-0.1	-0.1	-0.1	-0.1	-0.1	0.1		1709	1.3	1.3	1.3	1.3	1.3	1.6	1.6	1.6
1710	-0.5	-0.5	-0.5	0.1	0.1	0.1	0.1	0.1		1710	1.3	1.3	1.3	1.3	1.3	1.6	1.6	1.6
1711	-0.3	-0.3	-0.3	0.1	0.1	0.1	0.1	0.1		1711	0.1	0.1	0.1	0.1	0.1	1.6	1.6	1.6
1712	-0.3	-0.3	-0.3	0.1	0.1	0.1	0.1	0.1		1712	-0.8	-0.8	-0.8	-0.8	-0.8	1.6	1.6	1.6
1713	0	0	0	0.1	0.1	0.1	0.1	0.1		1713	-0.8	-0.8	-0.8	-0.8	-0.8	1.6	1.6	1.6
1714	0.4	0.4	0.4	0.6	0.6	0.6	0.6	0.6		1714	-0.4	-0.4	-0.4	-0.4	-0.4	-0.6	-0.6	-0.6
1715	2.6	2.6	2.6	2.5	2.5	2.5	2.5	2.5		1715	0.2	0.2	0.2	0.2	0.2	-1	-1.3	-1.3
1716	1.5	1.5	1.5	1.5	1.3	1.3	3.1	1.3		1716	0.7	0.7	0.7	0.7	0.7	0.6	-0.4	-0.4
1717	0.9	0.9	0.9	0.9	-2	-2	0.4	-2		1717	1.7	1.7	1.7	1.7	1.7	0.4	0.4	0.4
1718	-2	-2	-2	-2	-2.5	-2.5	0.2	-2.5		1718	1.1	0.4	0.4	2.2	2.2	1.4	1	1
1719	-1.8	-1.8	-1.8	-1.8	-2.3	-2.3	-0.1	-2.3		1719	-1.2	-1.3	-1.3	1.8	1.8	-0.4	-0.9	-2.5
1720	-1.8	-1.8	-1.8	-1.8	-2.3	-2.3	-1.2	-2.3		1720	-2.9	-1.4	-1.4	0.7	0.7	-2	-5.3	-4.2
1721	-1.8	-1.8	-1.8	-1.8	-2.3	-2.3	-1.2	-2.3		1721	-3	-1.8	-1.8	0.6	0.6	-2.1	-5.4	-4.3
1722	-1.8	-1.8	-1.8	-1.8	-2.3	-2.3	-1.2	-2.3		1722	-2.4	-2	-2	0.7	0.7	-1.5	-4.8	-3.7
1723	-1.8	-1.8	-1.8	-1.8	-2.3	-2.3	-1.2	-2.3		1723	-1.6	-2	-2	0.5	0.5	-0.9	-2.7	-0.9
1724	-1.8	-1.8	-1.8	-1.8	-2.3	-2.3	-0.7	-2.3		1724	-2.6	-2.6	-2.6	-2.6	-2.6	-3.2	-2	-0.1
1725	-0.5	-0.5	-0.5	-0.5	-1	-1	0.6	-1		1725	-2.6	-2.6	-2.6	-2.6	-2.6	-3.2	-2	-0.4
1726	0.6	0.6	0.6	0.6	0.6	0.6	0.6	0.6		1726	-1.5	-1.5	-1.5	-1.4	-1.4	-2	-1.3	-0.1
1727	0.6	0.6	0.6	0.6	0.6	0.6	0.6	0.6		1727	-1.3	-1.3	-1.3	-0.1	-0.1	-1	-0.1	-0.1
1728	1.2	1.2	1.2	1.2	1.2	0.4	0.4	0.4		1728	-1.3	-1.3	-1.3	0.9	0.9	0	0.9	0.9
1729	1.3	1.3	1.3	1.3	1.3	0.7	0.7	0.7		1729	-0.9	-0.9	-0.9	0.4	0.4	0	0.4	0.4
1730	1.5	1.5	1.5	1.5	1.5	0.7	0.7	0.7		1730	-0.9	-0.9	-0.9	0.2	0.2	0.2	0.2	0.2
1731	1.5	1.5	1.5	1.5	1.5	0.7	0.7	0.7		1731	0.2	0.2	0.2	0.2	0.2	0.2	0.2	0.2
1732	1.5	1.5	1.5	1.5	1.5	1	1	1		1732	0	0	0	0	0	0	0	0
1733	-0.1	-0.1	-0.1	-0.1	-0.1	-0.1	-0.1	-0.1		1733	-0.2	-0.2	-0.2	-0.2	-0.2	-0.2	-0.2	-0.2
1734	0.1	0.1	0.1	0.1	0.1	0.1	0.1	0.1		1734	-0.2	-0.2	-0.2	-0.2	-0.2	-0.2	-0.2	-0.2
1735	-0.3	-0.3	-0.3	-0.3	-0.3	-0.3	-0.3	-0.3		1735	-0.4	-0.4	-0.4	-0.4	-0.4	-0.4	-0.4	-0.4
1736	-0.3	-0.3	-0.3	-0.3	-0.3	-0.1	-0.1	-0.1		1736	-0.2	-0.2	-0.2	-0.2	-0.2	-0.2	-0.2	-0.2
1737	-0.7	-0.7	-0.7	-0.7	-0.7	-0.7	-0.7	-0.7		1737	-0.4	-0.4	-0.4	-0.4	-0.4	0	0	0
1738	-1.8	-1.8	-1.8	-1.8	-1.8	-1.8	-1.8	-1.8		1738	-0.4	-0.4	-0.4	-0.4	-0.4	0	0	0
1739	-1.8	-1.8	-1.8	-1.8	-1.8	-1.8	-1.8	-1.8		1739	-0.4	-0.4	-0.4	-0.4	-0.4	0	0	0
1740	-1.3	-1.3	-1.3	-1.3	-1.3	-1.3	-1.3	-1.3		1740	-0.4	-0.4	-0.4	-0.4	-0.4	0.6	0.6	0.6
1741	-0.2	-0.2	-0.2	-0.2	-0.2	-0.2	-0.2	-0.2		1741	-0.2	-0.2	-0.2	-0.2	-0.2	1.6	1.6	1.6
1742	-0.1	-0.1	-0.1	-0.1	-0.1	-0.1	-0.1	-0.1		1742	0.2	0.2	0.2	0.2	0.2	1.6	1.6	1.6
1743	1.2	1.2	1.2	1.4	1.4	1.4	1.4	1.4		1743	0.4	0.4	0.4	0.4	0.4	1.6	1.6	1.6
1744	3.1	3.1	3.1	3.1	3.1	3.1	3.1	3.1		1744	1.6	1.6	1.6	1.6	1.6	0.2	0.2	0.2
1745	3.1	3.1	3.1	3.1	3.1	3.1	3.1	3.1		1745	-0.7	-0.7	-0.7	-0.7	-0.7	-0.3	-0.3	-0.3
1746	1.5	1.5	1.5	1.3	1.3	1.3	3.1	1.3		1746	-0.7	-0.7	-0.7	-0.7	-0.7	-0.7	-0.7	-0.7
1747	1.1	1.1	1.1	1.1	1.1	1.1	0.4	1.1		1747	-1.8	-1.8	-1.8	-1.8	-1.8	-1.8	-1.3	-1.3
1748	1.1	1.1	1.1	1.1	1.1	1.1	0.4	1.1		1748	-1.7	-1.7	-1.7	-1.7	-1.7	-2.2	-1.2	-1.2
1749	0.9	0.9	0.9	-0.1	-0.1	-0.1	-0.1	0		1749	-2	-2	-2	-2	-2	-2.5	-0.7	-0.7
1750	0.2	0.2	0.2	-0.9	-0.9	-0.9	-0.9	-0.9		1750	-2.2	-2.2	-2.2	-2.2	-2.2	-2.7	-4	-4
1751	0.2	0.2	0.2	-0.9	-0.9	-0.9	-0.9	-0.9		1751	-2.2	-2.2	-2.2	-2.2	-2.2	-3	-4.4	-4.4
1752	0.2	0.2	0.2	-0.9	-0.9	-0.9	-0.9	-0.9		1752	-2.2	-2.2	-2.2	-2.2	-2.2	-3	-4.4	-4.4
1753	0.2	0.2	0.2	-0.9	-0.9	-0.9	-0.9	-0.9		1753	-1.7	-1.7	-1.7	-1.7	-1.7	-2.2	-2.1	-2.1
1754	0.2	0.2	0.2	-0.9	-0.9	-0.9	-0.9	-0.9		1754	-0.7	-0.7	-0.7	-1	-1	-1	-0.3	-0.3
1755	0.2	0.2	0.2	-0.9	-0.9	-0.9	-0.9	-0.9		1755	0.2	0.2	0.2	-1	-1	-1	-0.1	-0.1
1756	0.7	0.7	0.7	-0.4	-0.4	-0.4	-0.4	-0.4		1756	0.2	0.2	0.2	-0.1	-0.1	-0.1	-0.1	-0.1
1757	0.7	0.7	0.7	0.8	0.8	0.8	0.8	0.8		1757	0.5	0.5	0.5	-0.2	-0.2	-0.2	-0.2	-0.2
1758	1.3	1.3	1.3	1.3	1.3	0.8	0.8	0.8		1758	0.6	0.6	0.6	-3.8	-3.8	-3.8	-3.8	-3.8
1759	0.1	0.1	0.1	0.1	0.1	0.7	0.7	0.7		1759	-1.3	-1.3	-1.3	-3.8	-3.8	-4.8	-3.8	-3.8
1760	1	1	1	1	1	0.6	0.6	0.6		1760	-2.2	-2.2	-2.2	-3	-3	-4.4	-3	-3
1761	1.5	1.5	1.5	1.5	1.5	1	1	1		1761	-2.3	-2.3	-2.3	-2.2	-2.2	-2.2	-2.2	-2.2
1762	1.5	1.5	1.5	1.5	1.5	1	1	1		1762	-2.3	-2.3	-2.3	-2.2	-2.2	-2.2	-2.2	-2.2
1763	-0.3	-0.3	-0.3	-0.3	-0.3	-0.3	-0.3	-0.3		1763	-2	-2	-2	-1.9	-1.9	-1.9	-1.9	-1.9
1764	-0.1	-0.1	-0.1	-0.1	-0.1	-0.1	-0.1	-0.1		1764	-1.4	-1.4	-1.4	-1.6	-1.6	-1.6	-1.6	-1.6
1765	-0.1	-0.1	-0.1	-0.1	-0.1	-0.1	-0.1	-0.1		1765	-3.8	-3.8	-3.8	-3.1	-3.1	-3.1	-3.1	-3.1
1766	-0.1	-0.1	-0.1	-0.1	-0.1	-0.1	-0.1	-0.1		1766	-8.5	-8.5	-8.5	-4.5	-4.5	-3.2	-3.2	-3.2
1767	-0.1	-0.1	-0.1	-0.1	-0.1	-0.1	-0.1	-0.1		1767	-8.9	-8.9	-8.9	-2.7	-2.7	-2.6	-2.6	-2.6
1768	1.2	1.2	1.2	1.2	1.2	1.2	1.2	1.2		1768	-9.1	-9.1	-9.1	-2.5	-1.8	-1.8	-1.8	-1.8
1769	1.6	1.6	1.6	1.6	1.6	1.6	1.6	1.6		1769	-8.4	-8.4	-8.4	-1.8	-1.8	-1.8	-1.8	-1.8
1770	1.6	1.6	1.6	1.6	1.6	1.6	1.6	1.6		1770	-6.4	-6.4	-6.4	-1.5	-1.5	-0.9	-0.9	-0.9
1771	2.9	2.9	2.9	2.4	2.9	2.9	2.9	2.9		1771	-2.1	-2.1	-2.1	-1.5	-1.5	-0.3	-0.3	-0.3
1772	3.1	3.1	3.1	3.2	3.1	3.1	3.1	3.1		1772	-1.5	-1.5	-1.5	-1.5	-1.5	0.7	0.7	0.7
1773	3.1	3.1	3.1	3.2	3.1	3.1	3.1	3.1		1773	-1.5	-1.5	-1.5	-1.5	-1.5	2.4	2.2	2.2
1774	3.1	3.1	3.1	3.2	3.1	3.1	3.1	3.1		1774	-0.3	-0.3	-0.3	-0.3	-0.3	2.4	2.2	2.2
1775	3.1	3.1	3.1	3.2	3.1	3.1	3.1	3.1		1775	-1.3	-1.3	-1.3	-1.3	-1.3	-1.3	0.8	0.8
1776	3.1	3.1	3.1	3.2	3.1	3.1	3.1	3.1		1776	-1.5	-1.5	-1.5	-1.5	-1.5	-1.5	-0.3	-0.3
1777	3.9	3.9	3.9	3.9	3.9	3.9	3.9	3.9		1777	-1.5	-1.5	-1.5	-1.5	-1.5	-1.5	-1.4	-1.4
1778	1.3	1.3	1.3	1.3	1.3	1.3	1.3	1.3		1778	-1.9	-1.9	-1.9	-1.9	-1.9	-1.9	-2.5	-2.5
1779	-1.8	-1.8	-1.8	-0.1	-0.1	-0.1	-0.1	0		1779	-1.3	-1.3	-1.3	-1.3	-1.3	-1.3	-1.3	-1.3
1780	-2.6	-2.6	-2.6	-0.7	-0.7	-0.7	-0.7	-0.6		1780	-0.7	-0.7	-0.7	-0.7	-0.7	-0.7	-0.7	-0.7
1781	-0.8	-0.8	-0.8	-0.9	-0.9	-0.9	-0.9	-1.1		1781	-0.7	-0.7	-0.7	-0.7	-0.7	-0.7	-0.7	-0.7
1782	-3.6	-3.6	-3.6	-0.9	-0.9	-0.9	-0.9	-1.1		1782	-0.4	-0.4	-0.4	-0.4	-0.4	-0.4	-0.4	-0.4
1783	-4.3	-4.3	-4.3	-1.4	-1.4	-1.4	-1.4	-1.4		1783	0.6	0.6	0.6	0.6	0.6	0.6	0.6	0.6
1784	-4.3	-4.3	-4.3	-1.4	-1.4	-1.4	-1.4	-1.4		1784	1.7	1.7	1.7	1.2	0.9	0.9	0.9	0.9
1785	-4.3	-4.3	-4.3	-1.4	-1.4	-1.4	-1.4	-1.3		1785	0.4	0.4	0.4	-0.8	-0.8	-0.8	-0.8	0.2
1786	-3.8	-3.8	-3.8	-0.9	-0.9	-0.9	-0.9	-0.8		1786	0.3	0.3	0.3	-0.8	-0.8	-0.8	-0.8	-0.5
1787	-1.9	-1.9	-1.9	0.3	0.3	0.3	0.3	0.3		1787	0.4	0.4	0.4	-0.8	-0.8	-0.8	-0.8	-0.1
1788	0.3	0.3	0.3	0.3	0.3	0.3	0.3	0.3		1788	-1.4	-1.4	-1.4	-0.8	-0.8	-0.8	-0.8	-2.5
1789	0.3	0.3	0.3	0.3	0.3	0.3	0.3	0.3		1789	-3.9	-3.9	-3.9	-1.2	-1.8	-1.8	-1.8	-2.8
1790	0.1	0.1	0.1	0.1	0.1	0.1	0.1	0.1		1790	-1.2	-1.2	-1.2	-1.7	-1.7	-1.7	-1.7	-3.3
1791	0.8	0.8	0.8	0.8	0.8	0.8	0.8	0.8		1791	-3.5	-3.5	-3.5	-2.7	-2.7	-2.7	-2.7	-3
1792	0.1	0.1	0.1	0.1	0.1	0.1	0.1	0.1		1792	-3.7	-4.6	-3.7	-3.2	-5.5	-5.5	-5.5	-5.5
1793	0.1	0.1	0.1	0.1	0.1	0.1	0.1	0.1		1793	-3.7	-5	-3.7	-3.4	-5.9	-5.9	-5.9	-5.9
1794	-3.6	-3.6	-3.6	-3.6	-3.6	-3.6	-3.6	-3.6		1794	-2.7	-5.5	-2.7	-4	-7	-7	-7	-7
1795	-1.9	-1.9	-1.9	-1.9	-1.9	-1.9	-1.9	-1.9		1795	-2.7	-5.5	-5.3	-4	-7	-7	-7	-7
1796	-0.4	-0.4	-0.4	-0.4	-0.4	-0.4	-0.4	-0.4		1796	-2.7	-5	-6.4	-3.4	-5.9	-5.9	-5.9	-5.9
1797	-0.3	-0.3	-0.3	-0.3	-0.3	-0.3	-0.3	-0.3		1797	-2.6	-4.3	-5.4	-3.1	-5.2	-5.2	-5.2	-5.2
1798	0.7	0.7	0.7	0.7	0.7	0.7	0.7	0.7		1798	-2.2	-2.2	-4.2	-1.3	-1.3	-1.3	-1.3	-3.7
1799	0.7	0.7	0.7	0.7	0.7	0.7	0.7	0.7		1799	-2	-2	-1.9	-1.3	-1.4	-1.4	-1.3	-2.5
1800	1	1	1	0.8	1	1	1	1		1800	-2.5	-2.5	-4.6	-2.5	-2.1	-2.1	-1.8	-2
1801	1.7	1.7	1.7	0.8	1.7	1.7	1.7	1.7		1801	-2.9	-2.9	-4.6	-2.9	-2.5	-2.5	-1.8	-2
1802	1.7	1.7	1.7	0.8	1.7	1.7	1.7	1.7		1802	-2.9	-2.9	-4.6	-2.9	-2.5	-2.5	-1.8	-2
1803	0.4	0.4	0.4	0.8	0.4	0.4	0.4	0.4		1803	-2.9	-2.9	-4.6	-2.9	-2.5	-2.5	-1.1	-3.4
1804	-0.1	-0.1	-0.1	0	-0.1	-0.1	-0.1	-0.1		1804	-2.6	-2.6	-3.8	-2.6	-2.2	-2.2	-1.1	-2.9
1805	-3.4	-3.4	-3.4	-3.4	-3.4	-3.4	-3.4	-3.4		1805	-0.6	-0.6	-0.6	-0.6	-0.7	-0.7	-0.5	-1.4
1806	-6.3	-6.3	-6.3	-6.3	-6.3	-6.3	-6.3	-6.2		1806	0.4	0.4	0.4	0.4	0.4	0.4	0.4	0.2
1807	-7.9	-7.9	-7.9	-7.9	-7.9	-7.9	-7.9	-7.8		1807	-0.5	-0.5	-0.5	-0.5	-0.5	-0.5	0.4	0.4
1808	-8.8	-8.8	-8.8	-8.8	-8.8	-8.8	-8.8	-8.7		1808	0.3	0.3	0.3	0.3	0.3	0.3	0.4	0.4
1809	-8.2	-8.2	-8.2	-8.2	-8.2	-8.2	-8.2	-8.1		1809	0.4	0.4	0.4	0.4	0.4	0.4	0.4	0.4
1810	-7.3	-7.3	-7.3	-7.3	-7.3	-7.3	-7.3	-7.2		1810	-0.8	-0.8	-0.8	-0.4	-0.8	-0.8	-0.8	-0.8
1811	-5.3	-5.3	-5.3	-5.3	-5.3	-5.3	-5.3	-5.2		1811	-2.6	-2.6	-2.6	-0.8	-2.6	-2.6	-2.6	-2.6
1812	-3.1	-3.1	-3.1	-3.1	-3.1	-3.1	-3.1	-4.4		1812	-2.6	-2.6	-2.6	-0.8	-2.6	-2.6	-2.6	-2.6
1813	-3.1	-3.1	-3.1	-3.1	-3.1	-3.1	-3.1	-3.2		1813	-2.6	-2.6	-2.6	-1.4	-2.6	-2.6	-2.6	-2.6
1814	-1.9	-1.9	-1.9	-1.9	-1.9	-1.9	-1.9	-1.8		1814	-2.6	-2.6	-2.6	-1.1	-2.6	-2.6	-2.6	-2.6
1815	0.6	0.6	0.6	0.6	0.6	0.6	0.6	1.1		1815	-2.1	-2.1	-2.1	-0.6	-3	-3	-3	-2.1
1816	0.9	0.9	0.9	0.9	0.9	0.9	0.9	1.3		1816	-1.8	-1.8	-1.8	-0.7	-3.1	-3.1	-3.1	-1.8
1817	-0.4	-0.4	-0.4	-0.4	-0.4	-0.4	-0.4	-0.4		1817	-2	-2	-2	-2	-2.5	-2.5	-2.5	-2
1818	-0.6	-0.6	-0.6	-0.6	-0.6	-0.6	-0.6	-0.6		1818	-3.4	-3.4	-3.4	-3.4	-3.4	-3.4	-3.4	-3.4
1819	-0.6	-0.6	-0.6	-0.6	-0.6	-0.6	-0.6	-0.6		1819	-4.6	-4.6	-4.6	-4.6	-4.6	-4.6	-4.6	-4.6
1820	0.5	0.5	0.5	0.5	0.5	0.5	0.5	0.5		1820	-4.2	-4.2	-4.2	-4.2	-4.2	-4.2	-4.2	-4.2
1821	0.5	0.5	0.5	0.5	0.5	0.5	0.5	0.5		1821	-3.1	-3.1	-3.1	-3.1	-3.1	-3.1	-3.1	-3.1
1822	-0.6	-0.6	-0.6	-0.6	-0.6	-0.6	-0.6	-0.6		1822	-2.2	-2.4	-2.2	-2.2	-2.4	-2.4	-2.4	-2.4
1823	-0.6	-0.6	-0.6	-0.6	-0.6	-0.6	-0.6	-0.6		1823	-2.2	-2.2	-2.2	-2.2	-2.2	-2.2	-2.2	-2.2
1824	-0.1	-0.1	-0.1	-0.1	-0.1	-0.1	-0.1	-0.1		1824	-2.2	-2.2	-2.2	-2.2	-2.2	-2.2	-2.2	-2.2
1825	1	1	1	0.4	0.4	0.4	0.4	0.4		1825	-1.4	-1.4	-1.4	-1.4	-1.4	-1.4	-1.4	-1.4
1826	-0.2	-0.2	-0.2	-0.8	-0.8	-0.8	-0.8	-0.8		1826	-2.2	-0.9	-1.8	-2.2	-0.9	-0.9	-0.9	-0.9
1827	-2.3	-2.3	-2.3	-3	-2.7	-2.7	-2.7	-2.7		1827	-3	-0.7	-1.5	-3	-0.7	-0.7	-0.7	-0.7
1828	-1.6	-1.6	-1.6	-2.3	-2.6	-2.6	-2.6	-2.6		1828	-0.8	-0.8	-0.2	-0.6	-0.8	-0.8	-0.8	-0.8
1829	-1.6	-1.6	-1.6	-2.3	-2.6	-2.6	-2.6	-2.6		1829	-4.5	-4.1	-3	0.4	-4.1	-4.1	-4.1	-4.6
1830	-1.6	-1.6	-1.6	-2.3	-2.6	-2.6	-2.6	-2.6		1830	-5	-7.4	-5	-3.1	-7.4	-7.4	-7.4	-8.1
1831	-1.4	-1.4	-1.4	-2.1	-1.8	-1.8	-1.8	-1.8		1831	-5.1	-6.8	-5.4	-3.5	-6.8	-6.8	-6.8	-6.8
1832	-1.1	-1.3	-1.3	-1.1	-1.4	-1.4	-1.4	-1.4		1832	-3.3	-3.3	-4	-2.1	-3.3	-3.3	-3.3	-3.3
1833	-1.1	-1.3	-1.3	-1.1	-1.4	-1.4	-1.4	-1.4		1833	-0.1	-1	-0.9	-1	-1	-1	-1	-1.7
1834	-1	-1	-1	-1	-1	-1	-1	-1		1834	-0.1	-1	-1.1	-1	-1	-1	-1	-1.7
1835	-3.4	-3.4	-3.4	-3.4	-1.2	-1.2	-1.2	-1.2		1835	0.5	-0.9	-0.9	-0.9	-0.9	-0.9	-0.9	-1.5
1836	-3.1	-3.1	-3.1	-3.1	-1.2	-1.2	-1.2	-1.2		1836	-0.7	-0.7	-0.7	-0.7	-0.7	-0.7	-0.7	-0.7
1837	-0.3	-0.3	-0.3	-0.3	-0.3	-0.3	-0.3	-0.3		1837	-2	-2	-2	-2	-2	-2	-2	-2
1838	1.2	0.1	0.1	0.1	0.1	0.1	0.1	0.1		1838	-2.2	-2.2	-2.2	-2.2	-2.2	-2.2	-2.2	-2.2
1839	1.2	1.2	1.2	1.2	1.2	1.2	1.2	1.2		1839	-1	-1	-1	-1	-1	-1	-1	-1
1840	1.2	1.2	1.2	1.2	1.2	1.2	1.2	1.2		1840	-1.2	-1.2	-1.2	-1.2	-1.2	-1.2	-1.2	-1.2
1841	1.2	1.2	1.2	1.2	1.2	1.2	1.2	1.2		1841	-1.5	-1.5	-1.5	-1.5	-1.5	-1.5	-1.5	-1.5
1842	-0.7	-0.7	-0.7	-0.7	0.7	1.2	1.2	1.2		1842	-1.5	-1.5	-1.5	-1.5	-1.5	-1.5	-1.5	-1.5
1843	-3	-3	-3	-3	-0.7	0.3	0.3	0.3		1843	-1.5	-1.5	-1.5	-1.5	-1.5	-1.5	-1.5	-1.5
1844	-3.6	-3.6	-3.6	-3.6	-1.8	-1.9	-1.9	-1.9		1844	-1.5	-1.5	-1.5	-1.5	-1.5	-1.5	-1.5	-1.5
1845	-3.9	-3.9	-3.9	-3.9	-0.7	-0.7	-0.7	-0.7		1845	-0.8	-0.8	-0.8	-0.8	-0.8	-0.8	-0.8	-0.8
1846	-3.9	-3.9	-3.9	-3.9	-0.7	-0.4	-0.4	-0.4		1846	0.8	0.8	-0.5	0.8	0.8	0.8	0.8	0.8
1847	-3.6	-3.6	-3.6	-3.6	-0.7	-0.3	-0.3	-0.3		1847	0.8	0.8	-0.5	0.8	0.8	0.8	0.8	0.8
1848	-2.8	-2.8	-2.8	-2.8	-0.6	0.4	0.4	0.4		1848	0.8	0.8	-0.5	0.8	0.8	0.8	0.8	0.8
1849	-4.5	-4.5	-4.5	-4.5	-0.6	0.4	0.4	0.4		1849	-1.8	-1.8	-1.8	-1.8	-1.8	-1.8	-1.8	-1.8
1850	-3.5	-3.5	-3.5	-3.5	-0.6	0.4	0.4	0.4		1850	-2.2	-2.2	-2.2	-2.2	-2.2	-2.2	-2.2	-2.2
1851	-1.7	-1.7	-1.7	-1.7	-0.6	0.4	0.4	0.4		1851	-2.2	-2.2	-2.6	-2.2	-2.2	-2.2	-2.2	-2.2
1852	-0.3	-0.3	-0.3	-0.3	-0.3	-0.3	-0.3	-0.3		1852	-1	-1	-1	-1	-1	-1	-1	-1
1853	-0.2	-0.2	-0.2	-0.2	-0.2	-0.2	-0.2	-0.2		1853	0.1	0.1	0.1	0.1	0.1	0.1	0.1	0.1
1854	-0.2	-0.2	-0.2	-0.4	-0.4	-0.4	-0.4	-0.4		1854	0.4	0.4	0.4	0.4	0.4	0.4	0.4	0.4
1855	-1	-1	-1	-0.2	-0.2	-0.2	-0.2	-0.2		1855	-1.7	-1.7	-1.7	-1.7	-1.7	-1.7	-1.7	-1.7
1856	-1.8	-1.8	-1.8	-0.2	-0.2	-0.2	-0.2	-0.2		1856	0.2	0.2	0.2	0.2	0.2	-1	-1	-1
1857	-4.9	-4.9	-4.9	-0.8	-0.5	-0.5	-2.7	-2.7		1857	0.4	0.4	0.4	0.4	0.4	-1	-1	-1
1858	-4.3	-4.3	-4.3	-1.8	-1.5	-1.5	-2.1	-2.1		1858	-1.2	-1.2	-1.2	-0.8	-1.2	-3.8	-3.8	-3.8
1859	-2.3	-2.3	-2.3	-1	-0.7	-0.7	-1.4	-1.4		1859	-2	-2	-2	-1.6	-2	-3.9	-3.9	-3.9
1860	-1.6	-1.6	-1.6	0.5	0.3	0.3	-0.8	-0.8		1860	-3.2	-3.2	-3.2	-3.6	-3.2	-5.1	-5.1	-5.1
1861	-1.6	-1.6	-1.6	0.8	0.3	0.3	0.2	0.2		1861	-4.3	-4.3	-4.3	-3.4	-4.3	-4.6	-4.6	-4.6
1862	-1.3	-1.3	-1.3	-0.3	-0.3	-0.3	-0.3	-0.3		1862	-6.8	-6.8	-6.8	-3.4	-6.8	-6.8	-6.8	-6.8
1863	-1.3	-1.3	-1.3	-0.1	-0.1	-0.1	-0.1	-0.1		1863	-6.9	-6.9	-6.9	-3.4	-6.9	-6.9	-6.9	-6.9
1864	-0.7	-0.7	-0.7	-0.7	-0.7	-0.7	-0.7	-0.7		1864	-6.3	-6.3	-6.3	-3.4	-6.3	-6.3	-6.3	-6.3
1865	-0.9	-0.9	-0.9	-0.9	-0.9	-0.9	-0.9	-0.9		1865	-3.9	-3.9	-3.9	-3.4	-3.9	-3.9	-3.9	-3.9
1866	-1.2	-1.2	-1.2	-1.3	-1.3	-1.3	-1.3	-1.3		1866	-3.4	-3.4	-3.4	-4.1	-3.1	-3.1	-3.1	-3.1
1867	-0.9	-0.9	-0.9	-1.5	-1.5	-1.5	-1.5	-1.5		1867	-2.5	-2.9	-2.9	-3.6	-1.1	-1.1	-1.1	-1.1
1868	-0.9	-0.9	-0.9	-0.9	-0.9	-0.9	-0.9	-0.9		1868	-3.2	-3.2	-3.2	-1.5	-0.2	-0.2	-0.2	-0.2
1869	-0.9	-0.9	-0.9	-0.9	-0.9	-0.9	-0.9	-0.9		1869	-3.6	-3.6	-3.6	0	-0.7	-0.7	-0.7	-0.7
1870	-0.9	-0.9	-0.9	-0.9	-0.9	-0.9	-0.9	-0.9		1870	-3.6	-3.6	-3.6	0	-0.9	-0.9	-0.9	-0.9
1871	0.4	0.4	0.4	0.4	0.4	0.7	0.7	0.7		1871	-3.6	-3.6	-3.6	0.4	-0.7	-0.7	-0.7	-0.7
1872	0.6	0.6	0.6	1.5	1.5	1.5	1.5	1.5		1872	-3.6	-3.6	-3.6	0.6	-0.4	-0.4	-0.4	-0.4
1873	0	0	0	0	0.9	0.9	0.9	0.9		1873	-3.3	-3.3	-3.3	0.6	1.2	1.2	1.2	0.2
1874	-3	-3	-3	-3.2	-2.2	-2.2	-2.2	-2.2		1874	-2.9	-2.9	-2.9	1.2	1.2	1.2	1.2	0.2
1875	-4.3	-4.3	-4.3	-4.3	-3.5	-2	-2	-2		1875	-2.9	-2.9	-2.9	1.2	1.2	1.2	1.2	0.2
1876	-4.9	-4.9	-4.9	-4.9	-4.9	-2	-2	-2		1876	-1.7	-1.7	-1.7	1.3	1.3	1.3	1.3	0.8
1877	-5.1	-5.1	-5.1	-5.1	-5.1	-2	-2	-2		1877	0.7	0.7	-1.2	1.3	1.3	1.3	1.3	0.8
1878	-4.3	-4.3	-4.3	-4.3	-4.3	-2	-2	-2		1878	0.7	0.7	-1.2	0.7	0.7	0.7	0.7	0.7
1879	-4.3	-4.3	-4.3	-4.3	-3	-2	-2	-2		1879	0.3	0.3	-0.6	1	1	1	1	1
1880	-3.8	-3.8	-3.8	-3.8	-2.4	-2	-2	-2		1880	0.6	0.6	0.6	0.6	0.6	0.6	0.6	0.6
1881	-2	-2	-2	-2	-2	-0.8	-0.8	-0.8		1881	0.1	0.1	0.1	0.1	0.1	0.1	0.1	0.1
1882	-2	-2	-2	-2	-2	-0.5	-0.5	-0.5		1882	-0.8	-0.8	-0.8	-0.8	-0.8	-0.8	-0.8	-0.8
1883	-0.8	-0.8	-0.8	-0.8	-0.8	0.7	0.7	0.7		1883	-1	-1	-1	-1	-1	-1	-1	-1
1884	-1.6	-1.6	-1.6	-0.1	-0.1	-0.1	-0.1	-0.1		1884	-0.9	-0.9	-0.9	-0.9	-0.9	-0.9	-0.9	-0.9
1885	-1.7	-1.7	-1.7	-0.3	-0.3	-0.3	-0.3	-0.3		1885	-0.9	-0.9	-0.9	-0.9	-0.9	-0.9	-0.9	-0.9
1886	-1.7	-1.7	-1.7	-0.3	-0.3	-0.3	-0.3	-0.3		1886	-0.9	-0.9	-0.9	-0.9	-0.9	-0.9	-0.9	-0.9
1887	-1.7	-1.7	-1.7	-0.3	-0.3	-0.3	-0.3	-0.3		1887	-0.9	-0.9	-0.9	-0.9	-0.9	-0.9	-0.9	-0.9
1888	-1.7	-1.7	-1.7	-0.3	-0.3	-0.3	-0.3	-0.3		1888	-0.5	-0.5	-0.5	-0.5	-0.5	-0.5	-0.5	-0.5
1889	-1.3	-1.3	-1.3	-0.8	-0.8	-0.8	-0.3	-0.3		1889	0.9	0.9	0.9	0.9	0.9	-1.2	-1.2	1.5
1890	-2.1	-2.1	-2.1	-0.7	-0.7	-0.7	-2.6	-2.6		1890	-3.4	-3.4	-3.4	-3.4	-3.4	-3.4	-3.4	-0.3
1891	-2.3	-2.3	-2.3	-0.6	-0.6	-0.6	-2.8	-2.8		1891	-3.7	-3.7	-3.8	-3.7	-3.7	-3.7	-3.7	-3.6
1892	-2.3	-2.3	-2.3	-0.6	-0.6	-0.6	-2.8	-2.8		1892	-4.2	-4.2	-4.3	-4.2	-4.2	-4.3	-4.3	-3.3
1893	-2.3	-2.3	-2.3	-0.6	-0.6	-0.6	-2.8	-2.8		1893	-4.2	-4.2	-4.3	-4.2	-4.2	-4.2	-4.2	-3.3
1894	-2.3	-2.3	-2.3	-0.5	-0.5	-0.5	-2.8	-2.8		1894	-4.2	-4.2	-4.3	-4.2	-4.2	-4.2	-4.2	-3.3
1895	-2.3	-2.3	-2.3	-0.5	-0.5	-0.5	-2.8	-2.8		1895	-5.4	-5.4	-6.3	-5.4	-4.2	-4.2	-4.2	-3.7
1896	-1.2	-1.2	-1.2	-0.2	-0.2	-0.2	-1.7	-1.7		1896	-6.8	-6.8	-7.7	-6.8	-3.9	-3.9	-3.9	-4.4
1897	-0.1	-0.1	-0.1	-1.1	-1.1	-1.1	-1.1	-1.1		1897	-6.4	-6.4	-7.3	-6.5	-3.6	-3.6	-3.6	-4.1
1898	-0.1	-0.1	-0.1	-1.2	-1.2	-1.2	-1.2	-1.2		1898	-4.4	-4.4	-5.3	-4.4	-2.5	-2.5	-2.5	-3.1
1899	-0.1	-0.1	-0.1	-0.1	-0.1	-0.1	0.9	0.9		1899	-4.8	-4.8	-4.8	-4.8	-1.9	-1.9	-1.9	-1.9
1900	0.4	0.4	0.4	0.4	0.4	0.4	-2	-2		1900	-4.8	-4.8	-4.8	-5.3	-3.9	-3.9	-3.9	-3.9
1901	0.7	0.7	0.7	1.1	1.1	1.1	-1.8	-1.8		1901	-4.8	-4.8	-4.8	-5.9	-3	-3	-3	-3
1902	0.6	0.6	0.6	1.1	1.1	1.1	-1.8	-1.8		1902	-4.8	-4.8	-4.8	-5.5	-2.6	-2.6	-2.6	-2.6
1903	0.6	0.6	0.6	1.1	1.1	1.1	-1.8	-1.8		1903	-3.6	-3.6	-3.6	-3.6	-1.9	-1.9	-1.9	-3.1
1904	0.6	0.6	0.6	1.1	1.1	1.1	-2	-2		1904	-1.5	-1.5	-1.5	-5	-5	-5	-5	-6.2
1905	1.1	1.1	1.1	1.1	1.1	1.1	-2	-2		1905	-1.9	-1.9	-1.9	-5.4	-5.4	-5.4	-5.4	-6.6
1906	1.1	1.1	1.1	1.1	1.1	1.1	-2	-2		1906	-1.9	-1.9	-1.9	-5.4	-5.4	-5.4	-5.4	-6.6
1907	1	1	1	1	1	1	-2	-2		1907	-0.7	-0.7	-0.7	-4.2	-4.2	-4.2	-4.2	-5.4
1908	0.9	0.9	0.9	0.9	0.9	0.9	-0.9	-0.9		1908	0.4	0.4	0.4	-0.9	-0.9	-0.9	-0.9	-2.1
1909	0.9	0.9	0.9	0.9	0.9	0.9	0.9	0.9		1909	0.4	0.4	0.4	0.5	0.5	0.5	0.5	0.5
1910	0.9	0.9	0.9	0.9	0.9	0.9	0.9	0.9		1910	-6	-6	-6	-6	-6	-6	-6	-6
1911	0.6	0.6	0.6	0.6	0.6	0.6	0.6	0.6		1911	-5.8	-5.8	-5.8	-5.8	-5.8	-5.8	-5.8	-5.8
1912	0.6	0.6	0.6	0.6	0.6	0.6	0.6	0.6		1912	-5.8	-5.8	-5.8	-5.8	-5.8	-5.8	-5.8	-5.8
1913	0.3	0.3	0.3	0.3	0.3	0.3	0.3	0.3		1913	-3.8	-3.8	-3.8	-3.8	-3.8	-3.8	-3.8	-3.8
1914	0.1	0.1	0.1	0.1	0.1	0.1	0.1	0.1		1914	-3.8	-3.8	-3.8	-3.8	-3.8	-3.8	-3.8	-3.8
1915	-0.3	-0.3	0.1	-0.3	-0.3	-0.3	-0.3	-0.3		1915	-3.8	-3.8	-3.8	-3.8	-3.8	-3.8	-3.8	-3.8
1916	-0.4	-0.4	0.1	-0.4	-0.4	-0.4	-0.4	-0.4		1916	-3	-3	-3	-3	-3	-3	-3	-3
1917	-0.4	-0.4	0.1	-0.4	-0.4	-0.4	-0.4	-0.4		1917	-0.7	-0.7	-0.7	-0.8	-0.8	-0.8	-0.8	-0.8
1918	-1.9	-1.9	-1.9	-1	-1	-1	-1	-1		1918	-0.7	-0.7	-0.7	-0.8	-0.8	-0.8	-0.8	-0.8
1919	-2.1	-2.1	-2.1	-1.1	-1.1	-1.1	-1.1	-1.1		1919	0.3	0.3	0.3	-0.2	-0.2	-0.2	-0.2	-0.2
1920	-1	-1	-1	-1.1	-1.1	-1.1	-1.1	-1.1		1920	-3.1	-3.1	-3.1	-0.7	-0.3	-0.3	-0.3	-0.7
1921	-1	-1	-1	0.1	0.1	0.1	0.1	0.1		1921	-4.9	-4.9	-3.6	-5.3	-2.6	-2.6	-2.6	-3
1922	-1.7	-1.7	-1.7	0.4	0.4	0.4	0.4	0.4		1922	-8.7	-8.7	-4.8	-5.9	-3.2	-3.2	-3.2	-3.6
1923	-1.8	-1.8	-1.8	0.4	0.4	0.4	0.4	0.4		1923	-9.1	-9.1	-3.9	-6.5	-3.8	-3.8	-3.8	-4.2
1924	-1.7	-1.7	-1.7	0.4	0.4	0.4	0.4	0.4		1924	-7.7	-7.7	-2.9	-6.1	-3.4	-3.4	-3.4	-3.8
1925	-1.7	-1.7	-1.7	0.8	0.8	0.8	0.8	0.8		1925	-3.7	-3.7	-2.4	-3.7	-2.6	-2.6	-1	-1.4
1926	-1.7	-1.7	-1.7	-1.1	-1.1	-1.1	-1.1	-1.1		1926	-2.6	-2.6	-1.2	-2.6	-2.6	-2.6	-1.1	-1.6
1927	-1.7	-1.7	-1.7	-4.1	-4.1	-4.1	-4.1	-4.1		1927	-2.6	-2.6	-0.5	-2.6	-2.6	-2.6	-0.1	-0.4
1928	-1.1	-1.1	-1.1	-0.9	-0.9	-0.9	-0.9	-0.9		1928	-2.6	-2.6	-2.7	-2.6	-2.6	-2.6	-2.7	-2.7
1929	0.1	0.1	0.1	0.1	0.1	0.1	-0.3	-0.3		1929	-1.7	-1.7	-3	-1.7	-1.7	-1.7	-3	-3
1930	-0.4	-0.4	-0.4	-0.3	-0.3	-0.3	-2.2	-2.2		1930	-1.7	-1.7	-2.9	-2.3	-2.3	-2.3	-2.7	-2.7
1931	-0.7	-0.7	-0.7	-1.2	-1.2	-1.2	-4.9	-4.9		1931	-0.3	-0.3	-1.3	-0.8	-0.8	-0.8	-1.3	-1.3
1932	-0.5	-0.5	-0.5	-1	-1	-1	-4.7	-4.7		1932	0	0	-0.1	0	0	0	-0.1	-0.1
1933	-0.5	-0.5	-0.5	-1	-1	-1	-4.7	-4.7		1933	0.1	0.1	0.1	0.7	0.7	0.7	0.7	0.7
1934	0	0	0	0	0	0	-2.6	-2.6		1934	-0.2	-0.2	-0.2	0.3	0.3	0.3	0.3	0.3
1935	0	0	0	-0.1	0	0	-1.8	-1.8		1935	-1	-1	-1	-1	-1	-1	-1	-1
1936	0	0	0	-0.3	0	0	-2.2	-2.2		1936	-2.3	-2.3	-2.3	-2.3	-2.3	-2.3	-2.3	-2.3
1937	0.3	0.3	0.3	-0.3	0.3	0.3	-2.2	-2.2		1937	-3.1	-3.1	-3.1	-2.7	-2.7	-2.7	-2.7	-2.7
1938	0.7	0.7	0.7	0.6	0.7	0.7	-1	-1		1938	-2.7	-2.7	-2.7	-2.7	-2.7	-2.7	-2.7	-2.7
1939	0.6	0.6	0.6	1	1	1	1	1		1939	-3.3	-3.3	-3.3	-3.3	-3.3	-3.3	-3.3	-3.3
1940	0.6	0.6	0.6	1.3	1.3	1.3	1.3	1.3		1940	-6	-6	-6	-6	-6	-6	-6	-6
1941	0.6	0.6	0.6	-0.2	0.9	0.9	0.9	0.9		1941	-6	-6	-6	-6	-6	-6	-6	-6
1942	-2.4	-2.4	-2.4	0.1	-2.4	-2.4	-2.4	-2.4		1942	-6	-6	-6	-6	-6	-6	-6	-6
1943	-1.6	-1.6	-1.6	-0.4	-1.1	-1.1	-1.1	-1.1		1943	-6	-6	-6	-6	-6	-6	-6	-6
1944	-0.8	-0.8	-0.8	-1	-1	-1	-1	-1		1944	-6	-6	-6	-6	-6	-6	-6	-6
1945	-0.2	-0.2	-0.1	-1.1	-1.1	-1.1	-1.1	-1.1		1945	-5.4	-5.4	-5.4	-5.4	-5.4	-5.4	-5.4	-5.4
1946	-0.1	-0.1	-0.1	-0.8	-0.8	-0.8	-0.8	-0.8		1946	-2.5	-2.5	-2.5	-2.5	-1.2	-1.2	-1.2	-1.2
1947	-2.8	-2.8	-2.8	-0.2	-3.5	-3.5	-3.5	-3.5		1947	-2.5	-2.5	-2.5	-2.5	-0.2	-0.2	-0.2	-0.2
1948	-1.1	-1.1	-1.1	0.1	-1.8	-1.8	-1.8	-1.8		1948	-1.9	-1.9	-1.9	-1.9	-0.4	-0.4	-0.4	-0.4
1949	-0.1	-0.1	-0.1	0.1	-0.8	-0.8	-0.8	-0.8		1949	0.7	0.7	0.7	0.7	0.7	0.7	0.7	0.7
1950	-1.5	-1.8	-1.8	-0.2	-0.8	-0.8	-0.8	-0.8		1950	-0.9	-0.9	-0.9	1.2	1.2	1.2	1.2	1.2
1951	-1.9	-2.2	-2.2	0.4	0.4	0.4	0.4	0.4		1951	-0.9	-0.9	-0.9	1.2	1.2	1.1	1.1	1.1
1952	-1.9	-4.2	-4.2	-1.4	-1.4	-1.4	-1.4	-1.4		1952	-0.9	-0.9	-0.9	0.2	0.2	0.2	0.2	0.2
1953	-1.9	-4.7	-4.7	-1.9	-1.9	-1.9	-1.9	-1.9		1953	-0.9	-0.9	-0.9	0	0	0	0	0
1954	-1.9	-5.5	-5.5	-2.7	-2.7	-2.7	-2.7	-2.7		1954	-0.2	-0.2	-0.2	-0.5	-0.2	-0.2	-0.2	-0.2
1955	-0.9	-4.9	-4.9	-2.9	-2.9	-2.9	-2.9	-2.9		1955	-3.2	-3.2	-1.2	-2.3	-2.3	-2.3	-0.2	-0.2
1956	-0.9	-4.7	-4.7	-2	-2	-2	-2	-2		1956	-3.9	-3.9	-1.4	-3	-3	-3	-0.4	-0.4
1957	-0.1	-3.9	-3.9	-2.6	-2.6	-2.6	-2.6	-2.6		1957	-4.7	-4.7	-2.3	-3.8	-3.8	-3.8	-1.3	-1.3
1958	0.2	-2.7	-2.7	-2.1	-2.1	-2.1	-2.1	-2.1		1958	-7.9	-7.9	-5.5	-7	-7	-7	-4.5	-4.5
1959	0.2	0.1	0.1	-0.9	-0.9	-0.9	-0.9	-0.9		1959	-7.1	-7.1	-4.7	-6.2	-6.2	-6.2	-3.7	-3.7
1960	0	0	0	0	0	-3.6	-3.6	-3.6		1960	-3.8	-3.8	-1.4	-2.9	-2.9	-2.9	-0.4	-0.4
1961	0.2	0.2	0.2	0.3	0.3	-3.3	-3.3	-3.3		1961	-1.5	-1.5	0.6	-0.6	-0.6	-0.6	0.1	0.1
1962	0.2	0.2	0.2	0.3	0.3	-3.3	-3.3	-3.3		1962	0.6	0.6	0.6	0.1	0.1	0.1	0.1	0.1
1963	0.2	0.2	0.2	0.3	0.3	-1.9	-1.9	-1.9		1963	-1.7	-1.7	-1.7	-1.7	-1	-1	-1	-1
1964	0.2	0.2	0.2	0.3	0.3	0.3	0.3	0.3		1964	-2.8	-2.8	-2.8	-2.8	-1	-1	-1	-1
1965	0.3	-0.4	-0.4	0.3	-0.2	-0.2	-0.2	-0.2		1965	-1.9	-1.9	-1.9	-1.9	-1	-1	-1	-1
1966	-0.2	0.1	0.1	0.1	0.1	-1.2	-1.2	-1.2		1966	-1.9	-1.9	-1.9	-1.9	-1	-1	-1	-1
1967	-0.2	1	1	0.1	1	-2.7	-2.7	-2.7		1967	-1.9	-1.9	-1.9	-1.9	-1	-1	-1	-1
1968	-0.6	-3.2	-3.2	-0.9	0.3	-2.9	-2.9	-2.9		1968	-1.9	-1.9	-1.9	-1.9	-1.5	-1.5	-1.5	-1.5
1969	-0.7	-3	-3	-2.4	-0.1	-0.8	-0.8	-0.8		1969	-3	-3	-3	-3	-1.7	-1.7	-1.7	-1.7
1970	-0.7	-3.2	-3.2	-2.7	-0.1	-0.1	-0.1	-0.1		1970	-6.2	-6.2	-6.2	-6.2	-1.7	-1.7	-1.7	-1.7
1971	-2.4	-4.4	-4.4	-2.6	-2.4	-2.4	-2.4	-2.4		1971	-5.4	-5.4	-5.4	-5.4	-1.7	-1.7	-1.7	-1.7
1972	-3.9	-6.5	-4.3	-2.6	-2.3	-2.3	-2.3	-2.3		1972	-3.2	-3.2	-3.2	-3.2	-1.7	-1.7	-1.7	-1.7
1973	-3.7	-6.2	-3	-2.8	-1.5	-1.1	-1.1	-1.1		1973	-5.7	-5.7	-5.7	-5.7	-0.9	-0.9	-0.9	-0.9
1974	-3	-4.5	-2.1	-2	-1.1	-0.4	-0.4	-0.4		1974	-6.3	-6.3	-6.3	-6.3	-0.4	-0.4	-0.4	-0.4
1975	-1	-1	-0.9	-0.5	-0.5	-0.4	-0.4	-0.4		1975	-3.4	-3.4	-3.4	-3.4	0.7	0.7	0.7	0.7
1976	0.1	0.1	0.1	-0.4	-0.4	-0.4	-0.4	-0.4		1976	-1.5	-1.5	-1.5	-1.5	0.8	0.8	0.8	0.8
1977	0.1	0.1	0.1	0.1	0.1	0.1	0.1	0.1		1977	0.6	0.6	0.6	0.6	1.4	1.4	1.4	1.4
1978	0.1	0.1	0.1	0.1	0.1	0.1	0.1	0.1		1978	0.4	0.4	0.4	0.4	2.5	2.5	2.5	2.5
1979	-0.4	-0.4	-0.4	-0.4	-0.4	-0.4	-0.4	-0.4		1979	-3.8	-3.8	-3.8	-3.8	1.7	1.7	1.7	1.7
1980	-0.1	-0.3	-0.3	-0.1	-0.1	-0.1	-0.1	-0.1		1980	-2.6	-2.6	-2.6	-2.6	-1.4	-1.4	-1.4	-1.4
1981	-0.1	-0.3	-0.3	-0.1	-0.1	-0.1	-0.1	-0.1		1981	-1.9	-1.9	-1.9	-1.9	-1.9	-1.9	-1.9	-1.9
1982	-0.1	-0.3	-0.3	-0.1	-0.1	-0.1	-0.1	-0.1		1982	-2.1	-2.1	-2.1	-2.1	-2.1	-2.1	-2.1	-2.1
1983	-0.4	-3.7	-3.7	-3.7	-3.7	-3.7	-3.7	-3.7		1983	-1.4	-1.4	-1.4	-1.4	-1.4	-1.4	-1.4	-1.4
1984	-2.6	-6.8	-6.8	-6.8	-6.8	-6.8	-6.8	-6.8		1984	-4	-4	-4	0.1	0.1	0.1	0.1	0.1
1985	-2.6	-6.8	-6.8	-6.8	-6.8	-6.8	-6.8	-6.8		1985	-3.8	-3.8	-3.8	0.1	0.1	0.1	0.1	0.1
1986	-2.6	-6.8	-6.8	-6.8	-6.8	-6.8	-6.8	-6.8		1986	-3.8	-3.8	-3.8	-2.5	-2.5	-2.5	-2.5	-2.5
1987	-2.6	-6.8	-6.8	-6.8	-6.8	-6.8	-6.8	-6.8		1987	-5.7	-5.7	-5.7	-4.8	-4.8	-4.8	-4.8	-4.8
1988	-2	-6.2	-6.2	-6.2	-6.2	-6.2	-6.2	-6.2		1988	-9	-9	-9	-7.4	-7.4	-7.4	-7.4	-7.4
1989	-0.7	-2.2	-2.2	-2.2	-2.2	-2.2	-2.2	-2.7		1989	-7.7	-7.7	-7.7	-6.1	-6.1	-6.1	-6.1	-6.1
1990	-0.7	-0.2	-0.2	0.6	0.6	0	0	-2.7		1990	-3.8	-3.8	-3.8	-2.9	-2.9	-2.9	-2.9	-2.9
1991	-0.7	-0.2	-0.2	0.6	0.6	0	0	-2.7		1991	-2.1	-2.1	-2.1	-2	-2	-2	-2	-2
1992	-0.3	-0.2	-0.2	-0.3	-0.3	-0.3	-0.3	-2.7		1992	0.2	0.2	0.2	-1.8	-1.8	-1.8	-1.8	-1.8
1993	-0.2	-0.2	-0.2	-0.7	-0.7	-0.7	-0.7	-2.1		1993	0.1	0.1	0.1	-1.8	-1.8	-1.8	-1.8	-1.8
1994	-1.2	-1.2	-1.2	-4.1	-4.1	-4.1	-4.1	-4.1		1994	-2.1	-2.1	-2.1	-1.8	-3.6	-3.6	-3.6	-3.6
1995	-1.9	-1.9	-1.9	-4.1	-4.3	-4.3	-4.3	-4.3		1995	-2.2	-2.2	-2.2	-2.2	-3.4	-3.4	-3.4	-3.4
1996	-2.5	-2.5	-2.5	-4.1	-4.3	-4.3	-4.3	-4.3		1996	-1.9	-1.9	-1.9	-1.9	-1.9	-1.9	-1.9	-1.9
1997	-3.8	-2.7	-2.7	-4.1	-4.3	-4.3	-4.3	-4.3		1997	-2.6	-2.6	-2.6	-2.6	-1.9	-1.9	-1.9	-1.9
1998	-2.3	-2.2	-2.2	-2.9	-3.2	-3.2	-3.2	-3.2		1998	-2.6	-2.6	-2.6	-2.6	-1.5	-1.5	-1.5	-1.5
1999	-1.3	-1.3	-1.3	-1	-1	-1	-1	-1		1999	-2.6	-2.6	-2.6	-2.6	-1.5	-1.5	-1.5	-1.5
2000	-1.1	-1.1	-0.1	-1.1	-1.1	-0.9	-0.9	-0.9		2000	-2.6	-2.6	-2.6	-2.6	-0.2	-0.2	-0.2	-0.2
2001	-1.2	-3	-4.9	-1.2	-1.2	-1	-1	-1		2001	-2	-2	-2	-2	-0.2	-0.2	-0.2	-0.2
2002	-1.2	-2.9	-4.9	-1.2	-1.2	-1.8	-1.8	-1.8		2002	-1.1	-1.1	-1.1	-1.7	-1	-1	-1	-0.1
2003	-1.2	-2.9	-4.9	-1.2	-1.2	-6	-6	-6		2003	-1	-1	-1	-0.9	-0.9	-0.9	-0.9	-0.9
2004	-1.3	-1.3	-2.7	-0.8	-0.8	-4.5	-4.5	-4.5		2004	-5.4	-5.4	-5.4	-2.7	-3.7	-3.7	-3.7	-2.3
2005	-1.5	-1.5	0.1	-0.7	-0.7	-1	-1	-1		2005	-8.4	-8.4	-8.4	-5.8	-6.8	-6.8	-6.8	-2.5
2006	-3	-3	-3	-3.7	-2.9	-2.9	-2.9	-2.9		2006	-9.4	-9.4	-9.4	-6.7	-7.7	-7.7	-7.7	-1.8
2007	-3.4	-3.4	-3.4	-4.1	-3.6	-3.6	-3.6	-3.6		2007	-8.3	-8.3	-8.3	-5.6	-6.6	-6.6	-6.6	-3.4
2008	-3.4	-3.4	-3.4	-4.1	-3.6	-3.6	-3.6	-3.6		2008	-3.8	-3.8	-3.8	-3.8	-3.8	-3.8	-3.8	-4.1
2009	-2.2	-2.2	-2.2	-2.9	-2.4	-2.4	-2.4	-2.4		2009	-5.3	-5.3	-5.3	-5.3	-5.3	-5.3	-5.3	-5.3
2010	0.2	0.2	0.2	0.2	0.2	0.2	0.2	0.2		2010	-4.8	-4.8	-4.8	-4.8	-4.8	-4.8	-4.8	-4.8
2011	-0.4	-0.4	-0.4	-0.4	-0.4	-0.4	-0.4	-0.4		2011	-3.6	-3.6	-3.6	-3.6	-3.6	-3.6	-3.6	-3.8
2012	0	0	0	0	0	0	0	0		2012	-2.8	-2.8	-2.8	-2.8	-2.8	-3.6	-2.8	-2.8
2013	0.3	0.3	0.3	0.3	0.3	0.3	0.3	0.3		2013	-5.3	-5.3	-5.3	-5.3	-5.3	-4.8	-5.3	-5.3
2014	0.3	0.3	0.3	0.3	0.3	0.3	0.3	0.3		2014	-3.8	-3.6	-3.6	-3.6	-3.6	-3.1	-3.6	-3.6
[truncated: 323 more rows]

## Sheet: PA
cRNA										vRNA
Active site position	H3N2 1968	H3N2 1972	H3N2 1982	H3N2 1993	H3N2 2003	H3N2 2008	H3N2 2014	H3N2 2017		Active site position	H3N2 1968	H3N2 1972	H3N2 1982	H3N2 1993	H3N2 2003	H3N2 2008	H3N2 2014	H3N2 2017
17			4	4				4		17	4.2	4.2	4.2	4.2	4.2	4.2	4.2	4.2
18	4	4	2.3	2.3	4	4	4	2.3		18	4	4	4	4	4	4	4	4
19	2.3	2.3	1.1	1.1	2.1	2.1	2.1	0.3		19	1.7	1.7	1.7	1.7	1.7	1.7	1.7	1.7
20	1.1	1.1	0.7	0.7	0.3	0.3	0.3	-0.8		20	1.2	1.2	1.2	1.2	1.2	1.2	1.2	1.2
21	1	1	1	1	-0.8	-0.8	-0.8	-1		21	1.6	1.6	1.6	1.6	1.6	1.6	1.6	1.6
22	2.4	2.4	2.4	2.4	-1	-1	-1	-1		22	1.6	1.6	1.6	1.6	1.6	1.6	1.6	1.6
23	2.5	2.5	2.5	2.5	-1	-1	-1	-1		23	-1.2	-1.2	-1.2	-1.2	-1.2	-1.2	-1.2	-1.2
24	2.3	2.3	2.3	2.3	-1	-1	-1	-1		24	-2.1	-2.1	-2.1	-2.1	-2.1	-2.1	-2.1	-2.1
25	1.8	1.8	0.8	0.7	-0.4	-0.4	-0.4	-0.4		25	-2.1	-2.1	-2.1	-2.1	-2.1	-2.1	-2.1	-2.1
26	0.4	0.4	0.4	0.7	0.7	0.7	0.7	0.7		26	-2.1	-2.8	-2.8	-2.8	-2.8	-2.8	-2.8	-2.8
27	0.4	0.4	0.4	1.3	0.7	0.7	0.7	1.6		27	-2.1	-3	-3	-3	-3	-3	-3	-3
28	0.4	0.4	0.4	1.8	1.8	1.8	1.8	1.8		28	-1	-3	-3	-3	-3	-3	-3	-3
29	0.4	0.4	0.4	1.8	1.8	1.8	1.8	1.8		29	-1	-3	-3	-3	-3	-3	-3	-3
30	0.4	0.4	0.4	1.5	1.9	1.9	1.9	1.5		30	-1	-3	-3	-3	-3	-3	-3	-3
31	0.4	0.4	0.4	1.1	1.5	1.5	1.5	1.1		31	-4.4	-3	-3	-3	-3	-3	-3	-3
32	0.4	0.4	-0.8	0.5	1.1	1.1	1.1	0.5		32	-2.9	-3	-3	-3	-3	-3	-3	-3
33	-0.6	-0.6	-1.7	-1.7	-0.6	-0.6	-0.6	-1.7		33	-0.9	-1.3	-1.3	-1.3	-1.3	-1.3	-1.3	-1.3
34	-1.9	-1.9	-2.2	-2.2	-1.9	-1.9	-1.9	-2.2		34	-1	-1	-1	-1	-1	-1	-1	-1
35	-2.2	-2.2	-2.2	-2.2	-2.2	-2.2	-2.2	-2.2		35	-1	-1	-1	-1	-1	-1	-1	-1
36	-2.2	-2.2	-2.2	-2.2	-2.2	-2.2	-2.2	-2.2		36	-1	-1	-1	-1	-1	-1	-1	-1
37	-2.2	-2.2	-2.2	-5	-5	-5	-5	-5		37	-1	-1	-1	-1	-1	-1	-1	-1.4
38	-2.2	-2.2	-2.2	-4.4	-5.2	-5.2	-5.2	-4.4		38	-0.4	-1.5	-1.5	-1.5	-1.5	-1.5	-1.5	-2.6
39	-2.1	-2.1	-1.8	-1.7	-4.4	-4.4	-4.4	-1.7		39	0.3	-1.9	-1.9	-1.9	-1.9	-1.9	-1.9	-3.2
40	-1.8	-1.8	-0.7	-0.7	-1.7	-1.7	-1.7	-0.7		40	1.3	-1.8	-2.5	-2.5	-2.5	-2.5	-2.5	-3
41	-1.3	-1.3	-1.3	-1.3	-1.3	-1.3	-1.3	1		41	-2.6	-3.8	-3.6	-3.6	-3.6	-3.6	-3.6	-1.6
42	-2.1	-2.1	-2.1	-2.1	-2.1	-2.1	-2.1	1		42	-0.9	-2.1	-2.9	-2.9	-2.9	-2.9	-2.9	-3.2
43	-2.9	-2.9	-2.9	-2.9	-2.9	-2.9	-2.9	-0.3		43	-2.5	-2.5	-3.4	-3.4	-3.4	-3.4	-3.4	-1.4
44	-4.2	-4.2	-4.2	-3.6	-3.6	-3.6	-3.6	-1		44	-4.1	-4.1	-5.4	-5.4	-5.4	-5.4	-5.4	-3.2
45	-5.3	-5.3	-5.3	-6	-6	-6	-6	-3.4		45	-3.6	-4.2	-4.9	-4.9	-4.9	-4.9	-4.9	-2.9
46	-5.3	-5.3	-5.3	-5.9	-5.9	-5.9	-5.9	-3.3		46	-3.4	-3.4	-2.3	-2.3	-2.3	-2.3	-2.3	-2.3
47	-3.8	-3.8	-3.8	-2.9	-2.9	-2.9	-2.9	-1.5		47	-3.4	-3.4	-2.3	-2.3	-2.3	-2.3	-2.3	-2.3
48	-1.5	-1.5	-1.5	-1.6	-1.6	-1.6	-1.6	-1.5		48	-3.4	-3.4	-2.3	-2.3	-2.3	-2.3	-2.3	-2.3
49	-4.2	-4.2	-4.2	-4.2	-3.8	-3.8	-3.8	-2.2		49	-2.8	-2.8	-2.2	-2.2	-2.2	-2.2	-2.2	-2.2
50	-6	-6	-6	-3.8	-3.4	-3.4	-3.4	-2.8		50	-0.8	-0.8	-0.8	-0.8	-0.8	-0.8	-0.8	-0.8
51	-2.7	-2.7	-2.7	-2.4	-2.4	-2.4	-2.4	-2.4		51	2.3	2.3	2.3	2.3	2.3	2.3	2.3	2.3
52	-1	-1	-1	-1	-1	-1	-1	-1		52	0.4	0.4	0.4	0.4	0.4	0.4	0.4	0.4
53	-2	-2	-2	0.1	0.1	0.1	0.1	0.1		53	0.2	0.2	0.2	0.2	0.2	0.2	0.2	0.2
54	-4.4	-4.4	-4.4	0.8	0.8	0.8	0.8	0.8		54	0.2	0.2	0.2	0.2	0.2	0.2	0.2	0.2
55	-4	-4	-4	1	1	1	1	1		55	0.2	0.2	0.2	0.2	0.2	0.2	0.2	0.2
56	-1.3	-1.3	-1.3	0.8	0.8	0.8	0.8	0.8		56	-0.4	-2.2	-0.3	-0.3	-0.3	-0.3	-0.3	-0.3
57	-2.9	-2.9	-2.9	-0.4	-0.4	-0.4	-0.4	-0.4		57	-1.9	-2.2	-1.9	-1.9	-1.9	-1.9	-1.9	-1.9
58	-2.9	-2.9	-2.9	-0.8	-0.8	-0.8	-0.8	-0.8		58	-3.2	-2.2	-3.2	-3.2	-3.2	-3.2	-3.2	-3.2
59	-2.9	-2.9	-2.9	-0.8	-0.8	-0.8	-0.8	-0.8		59	-5.4	-3.4	-5.4	-5.4	-5.4	-5.4	-5.4	-5.4
60	-2.9	-2.9	-2.9	-0.8	-0.8	-0.8	-0.8	-0.8		60	-2.9	-2.5	-2.9	-2.9	-2.9	-2.9	-2.9	-2.9
61	-2.9	-2.9	-2.9	-0.8	-0.8	-0.8	-0.8	-0.8		61	-1.8	-2.9	-2.9	-2.9	-2.9	-2.9	-2.9	-2.9
62	-2.9	-2.9	-2.9	-0.8	-0.8	-0.8	-0.8	-0.8		62	-2.2	-3.1	-3.1	-3.1	-3.1	-3.1	-3.1	-3.1
63	-1.7	-1.7	-1.7	-0.5	-0.5	-0.5	-0.5	-0.5		63	-2.2	-2.5	-2.5	-2.5	-2.5	-2.5	-2.5	-2.5
64	1.1	1.1	1.1	1.1	1.1	1.1	1.1	1.1		64	-2.5	-3.4	-3.4	-3.4	-3.4	-3.4	-3.4	-3.4
65	-0.5	-0.5	-0.5	-0.5	-0.5	-0.5	-0.5	-0.5		65	-2.3	-3.2	-3.2	-3.2	-3.2	-3.2	-3.2	-3.2
66	0.8	0.8	0.8	0.8	0.8	0.8	0.8	0.8		66	-2.3	-3.2	-3.2	-3.2	-3.2	-3.2	-3.2	-3.2
67	0.3	0.3	0.3	-3	-3	-3	-3	-3		67	-2.3	-3.2	-3.2	-3.2	-3.2	-3.2	-3.2	-3.2
68	0.8	0.8	0.8	-2.8	-2.8	-2.8	-2.8	-2.8		68	-1	-1.9	-1.9	-1.9	-1.9	-1.9	-1.9	-1.9
69	0.8	0.8	0.8	-2.2	-2.2	-2.2	-2.2	-2.2		69	-2	-2	-2	-2	-5.3	-5.3	-5.3	-5.3
70	1.1	1.1	1.1	-2.4	-2.4	-2.4	-2.4	-2.4		70	-2.5	-2.5	-2.5	-2.5	-5.9	-5.9	-5.9	-5.9
71	-0.9	-0.9	-0.9	-2.4	-2.4	-2.4	-2.4	-2.4		71	-2.1	-2.1	-2.9	-2.9	-5.4	-5.4	-5.4	-5.4
72	-0.9	-0.9	-0.9	-2.4	-2.4	-2.4	-2.4	-2.4		72	-1.7	-1.7	-3.4	-3.4	-3.6	-3.6	-3.6	-3.6
73	-0.9	-0.9	-0.9	-2.3	-2.3	-2.3	-2.3	-1.3		73	-1.9	-1.9	-3.9	-3.9	-1.1	-1.1	-1.1	-1.1
74	-0.9	-0.9	-0.9	-3.5	-3.5	-3.5	-3.5	-1.3		74	-1.9	-2.8	-4.9	-4.9	-2.3	-2.3	-2.3	-2.3
75	-0.9	-0.9	-0.9	-3.1	-3.1	-3.1	-3.1	-0.9		75	-1.9	-2.2	-4	-4	-1.7	-1.7	-1.7	-1.7
76	-2.9	-2.9	-2.9	-1.6	-1.6	-1.6	-1.6	-0.5		76	-0.8	-0.8	-1.7	-1.7	-0.4	-0.4	-0.4	-0.4
77	-3.5	-3.5	-3.5	-1	-1	-1	-1	-1		77	-0.5	-0.5	0.5	0.5	0.5	0.5	0.5	0.5
78	-3.9	-3.9	-3.9	-1.4	-1.4	-1.4	-1.4	-1.4		78	-0.6	-0.6	0.3	0.3	0.3	0.3	0.3	0.3
79	-3.9	-3.9	-3.9	-1.4	-1.4	-1.4	-1.4	-1.4		79	-0.1	-0.1	-0.9	-0.9	-0.9	-0.9	-0.9	-0.9
80	-3.9	-3.9	-3.9	-1.4	-1.4	-1.4	-1.4	-1.4		80	1.1	1.1	1.1	1.1	1.1	1.1	1.1	1.1
81	-3.6	-3.6	-3.6	-1.1	-1.1	-1.1	-1.1	-1.1		81	2.2	2.2	2.2	2.2	2.2	2.2	2.2	2.2
82	-1.4	-1.4	-1.4	0.5	0.5	0.5	0.5	0.5		82	0.3	0.3	0.3	0.3	0.3	0.3	0.3	0.3
83	-0.1	-1.3	-1.3	1	1	1	1	1		83	0.1	0.1	0.1	0.1	0.1	0.1	0.1	0.1
84	-0.1	-3	-3	1	1	1	1	1		84	0.1	0.1	0.1	0.1	0.1	0.1	0.1	0.1
85	-1.3	-5.4	-5.4	0.2	0.2	0.2	0.2	0.2		85	0.1	0.1	0.1	0.1	0.1	0.1	0.1	0.1
86	-1.8	-6	-6	-0.3	-0.3	-0.3	-0.3	-0.3		86	0.4	0.4	0.4	0.4	0.7	0.7	0.7	0.7
87	-2.7	-5.2	-5.2	-2.7	-2.7	-2.7	-2.7	-2.7		87	0.3	0.3	0.3	0.3	0.3	0.3	0.3	0.3
88	-3	-3	-3	-3	-3	-3.7	-3	-3		88	0.1	0.1	0.1	0.1	0.4	0.4	0.4	0.4
89	-4.5	-4.5	-4.5	-4.5	-4.5	-4.9	-4.5	-4.5		89	0.1	0.1	0.1	0.1	0.4	0.4	0.4	0.4
90	-6.5	-6.5	-6.5	-6.5	-6.5	-6.9	-6.5	-6.5		90	0.7	0.7	0.7	0.7	0.8	0.8	0.8	0.8
91	-7.1	-7.1	-6.6	-6.6	-6.6	-7	-6.6	-6.6		91	0.8	1.1	0.8	0.8	0.8	0.8	0.8	0.8
92	-6	-6	-6.1	-6.1	-6.1	-6.5	-6.1	-6.1		92	0.8	1.1	0.8	0.8	0.8	0.8	0.8	0.8
93	-4.9	-4.9	-4.9	-4.9	-4.9	-5.3	-4.9	-4.9		93	0.6	-0.7	-0.7	-0.7	-0.7	-0.7	-0.7	-0.7
94	-2.7	-2.7	-2.7	-2.7	-2.7	-3.1	-2.7	-2.7		94	0.4	-3.2	-3.2	-3.2	-3.2	-3.2	-3.2	-3.2
95	-0.8	-0.8	-0.8	-1.2	-1.2	-1.2	-1.2	-1.2		95	0.4	-3.3	-3.3	-3.3	-3.3	-3.3	-3.3	-3.3
96	-0.2	-0.2	-0.2	-1.6	-1.6	-1.6	-1.6	-1.6		96	0.4	-3.3	-3.3	-3.3	-3.3	-3.3	-3.3	-3.3
97	0.6	0.6	0.6	-1.6	-1.6	-1.6	-1.6	-1.6		97	0	-3.3	-3.3	-3.3	-3.3	-3.3	-3.3	-3.3
98	0.7	0.7	0.7	-1.6	-1.6	-1.6	-1.6	-1.6		98	-0.4	-3.3	-3.3	-3.3	-3.3	-3.3	-3.3	-3.3
99	-0.7	-0.7	-0.7	-1.1	-1.1	-1.1	-1.1	-1.1		99	-0.4	-2.9	-2.9	-2.9	-2.9	-2.9	-2.9	-2.9
100	-1.1	-1.1	-1.1	-1.1	-1.1	-1.1	-1.1	-1.1		100	-0.4	0.1	0.1	0.1	0.1	0.1	0.1	0.1
101	-2.2	-2.2	-2.2	-2.2	-2.2	-2.2	-2.2	-2.2		101	0.8	0.9	0.9	0.6	0.6	0.6	0.6	0.6
102	-3.3	-3.3	-3.3	-2.3	-2.3	-2.3	-2.3	-2.3		102	0.2	0.2	0.2	-0.1	-0.1	-0.1	-0.1	-0.1
103	-2.6	-2.6	-2.6	-2.3	-2.3	-2.3	-2.3	-2.3		103	-0.3	-0.3	-0.3	-0.6	-0.6	-0.6	-0.6	-0.6
104	-2.2	-2.2	-2.2	-2.2	-2.2	-2.2	-2.2	-2.2		104	-0.3	-0.3	-0.3	-0.6	-0.6	-0.6	-0.6	-0.6
105	-3	-3	-3	-3	-3	-3	-3	-3		105	-0.3	-0.3	-0.3	-0.6	-0.6	-0.6	-0.6	-0.6
106	-3.2	-3.2	-3.2	-3.2	-3.2	-3.2	-3.2	-3.2		106	-0.3	-0.3	-0.3	-0.6	-0.6	-0.6	-0.6	-0.6
107	-2.3	-2.3	-2.3	-2.3	-2.3	-2.3	-2.3	-2.3		107	-0.1	-0.1	-0.1	-0.3	-0.3	-0.3	-0.3	-0.3
108	-1.9	-1.9	-1.9	-1.9	-1.9	-1.9	-1.9	-1.9		108	0.5	0.5	0.5	1	1	0.1	0.1	0.1
109	-1	-1	-1	-1	-1	-1	-1	-1		109	1	1	1	1	1	0.1	0.1	0.1
110	-4	-4	-4	-4	-4	-4	-4	-4		110	1	1	1	1	1	0.1	0.1	0.1
111	-4	-4	-4	-4	-4	-4	-4	-4		111	0.7	0.7	0.7	0.7	0.7	-0.2	-0.2	-0.2
112	-4	-4	-4	-4	-4	-4	-4	-4		112	0.7	0.7	0.7	0.7	0.7	-0.2	-0.2	-0.2
113	-3.2	-3.2	-3.2	-3.2	-3.2	-3.2	-3.2	-3.2		113	-0.5	-0.5	-0.5	-0.5	-0.5	0.1	0.1	0.1
114	-1.8	-0.5	-0.5	-0.5	-0.5	-0.5	-0.5	-0.5		114	-0.2	-0.2	-0.2	-0.2	-0.2	-1.8	-1.8	-1.8
115	-2.6	-1.8	-2.2	-2.2	-2.2	-1.9	-2.2	-2.2		115	0.7	0.7	0.7	0.7	0.7	0.7	0.7	0.7
116	-1.4	-0.7	-1.1	-1.1	-1.1	-1.2	-1.1	-1.1		116	0.7	0.7	0.7	0.7	0.7	0.7	0.7	0.7
117	-1.5	-0.8	-1	-1	-1	-0.7	-1	-1		117	0.7	0.7	0.7	0.7	0.7	0.7	0.7	0.7
118	-2.8	-0.5	-1.6	-1.6	-1.6	-1.3	-1.6	-1.6		118	1.2	1.2	1.2	1.2	1.2	1.2	1.2	1.2
119	-1.8	-1.8	-1.8	-1.8	-1.8	-1.8	-1.8	-1.8		119	1	1	1	1	1	1	1	1
120	-1.6	-1.6	-1.6	-1.6	-1.6	-2.3	-1.6	-1.6		120	1	1	1	1	1	1	1	1
121	-1.9	-1.6	-1.6	-1.6	-1.6	-3.2	-1.6	-1.6		121	1.7	1.7	1.7	1.7	1.7	1.7	1.7	1.7
122	-1.6	-1.6	-2.4	-2.4	-2.4	-4.6	-2.4	-2.4		122	1.1	1.1	1.1	1.1	1.1	1.1	1.1	1.1
123	-1.6	-1.6	-2.7	-2.7	-2.7	-3.7	-2.7	-2.7		123	0.5	0.5	0.5	0.5	0.5	0.5	0.5	0.5
124	-2.6	-2.6	-4.5	-4.5	-4.5	-4.5	-4.5	-4.5		124	0.1	-1.8	-1.8	-1.8	-1.8	-1.8	-1.8	-1.8
125	-2.7	-2.7	-4.6	-4.6	-4.6	-4.6	-4.6	-4.6		125	0.1	-1.9	-1.9	-1.9	-1.9	-1.9	-1.9	-1.9
126	-2.7	-2.7	-4.6	-4.6	-4.6	-4.6	-4.6	-4.6		126	0.1	-1.5	-1.5	-1.5	-1.5	-1.5	-1.5	-1.5
127	-2.7	-2.7	-4.9	-4.9	-4.9	-4.9	-4.9	-4.9		127	0.9	0.9	0.9	0.9	0.9	0.9	0.9	0.9
128	-2.9	-2.9	-5.1	-5.1	-5.1	-5.1	-5.1	-5.1		128	1.3	1	1	1	1	1	1	1
129	-2.1	-2.1	-4.3	-4.3	-4.3	-4.3	-4.3	-4.3		129	1.3	1.2	1.2	1.2	1.2	1.2	1.2	1.2
130	-0.9	-0.9	-2.3	-2.3	-2.3	-2.3	-2.3	-2.3		130	1.1	1.1	1.1	1.2	1.2	1.2	1.2	1.2
131	0.4	0.4	0.4	0.4	0.4	0.4	0.4	0.4		131	0.5	-0.7	-0.7	-0.7	-0.7	-0.7	-0.7	-0.7
132	-2.6	-2.6	-2.6	-2.6	-2.6	-2.6	-2.6	-2.6		132	-0.3	-0.6	-0.6	-1	-1	-1	-1	-1
133	-1.6	-1.6	-1.6	-1.6	-1.6	-1.6	-1.6	-1.6		133	-0.7	-0.7	-0.7	-1.4	-1.4	-1.4	-1.4	-1.4
134	-0.9	-0.9	-0.9	-0.9	-0.9	-0.9	-0.9	-0.9		134	-0.7	-0.7	-0.7	-1.4	-1.4	-1.4	-1.4	-1.4
135	-1.2	-1.2	-1.2	-1.2	-1.2	-1.2	-1.2	-1.2		135	-0.7	-0.7	-0.7	-1.4	-1.4	-1.4	-1.4	-1.4
136	-0.2	-0.2	-0.2	-0.2	-0.2	-0.2	-0.2	-0.2		136	-0.7	-0.7	-0.7	-1.4	-1.4	-1.4	-1.4	-1.4
137	0.1	0.1	0.1	0.1	0.1	0.1	0.1	0.1		137	-0.7	-0.7	-0.7	-1.4	-1.4	-2.2	-2.2	-2.2
138	0.1	0.1	0.1	0.1	0.1	0.1	0.1	0.1		138	-0.6	-0.6	-0.6	-1.2	-1.2	-3.2	-3.2	-3.2
139	0.6	0.6	0.6	0.6	0.6	0.6	0.6	0.6		139	-0.6	-0.6	-0.6	-0.6	-0.6	-3.2	-3.2	-3.2
140	0.6	0.6	0.6	0.6	0.6	0.6	0.6	0.6		140	-0.6	-0.6	-0.6	-0.6	-0.6	-3.2	-3.2	-3.2
141	0.6	0.6	0.6	0.6	0.6	0.6	0.6	0.6		141	-0.6	-0.6	-0.6	-0.6	-0.6	-4	-4	-4
142	0.6	0.6	0.6	0.6	0.6	0.6	0.6	0.6		142	-0.4	-0.4	-0.4	-0.4	-0.4	-4.7	-4.7	-4.7
143	0.3	0.3	0.3	0.3	0.3	0.3	0.3	0.3		143	0.4	0.4	0.4	0.4	0.4	-3.6	-3.6	-3.6
144	1	1	1	1	1	1	1	1		144	0.1	0.5	0.5	0.5	0.5	-1.2	-1.2	-1.2
145	1	1	1	1	1	1	1	1		145	-0.4	-0.1	-0.1	-0.1	-0.1	-0.5	-0.5	-0.5
146	1	1	1	1	1	1	1	1		146	-1	-0.9	-0.9	-0.9	-0.9	-0.8	-0.8	-0.8
147	0	0.1	0.4	0.4	0.4	0.4	0.4	0.4		147	-2.5	-0.3	-0.3	-0.3	-0.3	-0.2	-0.2	-0.2
148	-3.4	-3.9	-3.4	-3.4	-3.4	-3.4	-3.4	-3.4		148	-3	0.8	0.8	0.8	0.8	0.9	0.9	0.9
149	-6.2	-6.5	-6.2	-6.2	-6.2	-6.2	-6.2	-6.2		149	-3.2	0.4	0.4	0.4	0.4	0.4	0.4	0.4
150	-5	-5.3	-5	-5	-5	-5	-5	-5		150	-4.3	0.4	0.4	0.4	0.4	0.4	0.4	0.4
151	-3.7	-5.2	-4.3	-4.3	-4.3	-4.3	-4.3	-4.3		151	-4.8	0.4	0.4	0.4	0.4	0.4	0.4	0.4
152	-3.7	-4.9	-4	-4	-4	-4	-4	-4		152	-4.4	0.4	0.4	0.4	0.4	0.4	0.4	0.4
153	-2.2	-4.2	-3.3	-3.3	-3.3	-3.3	-3.3	-3.3		153	-2.6	0.4	0.4	0.4	0.4	0.4	0.4	0.4
154	-1.3	-2.2	-1.8	-1.8	-1.8	-1.8	-1.8	-1.8		154	0.6	0.6	0.6	0.6	0.6	0.6	0.6	0.6
155	-1.5	-1.5	-1.5	-1.5	-1.5	-1.5	-1.5	-1.5		155	0.5	0.5	0.5	0.5	0.5	0.5	0.5	0.5
156	-2	-2	-2	-2	-2	-2	-2	-2		156	-0.5	-0.5	-0.5	-0.5	-0.5	-0.5	-0.5	-0.5
157	-1.3	-1.3	-1.3	-1.3	-1.3	-1.3	-1.3	-1.3		157	0	0	0	0	0	0	0	0
158	-3.7	-3.7	-3.7	-3.7	-3.7	-3.7	-3.7	-3.7		158	0	0	0	0	0	0	0	0
159	-3.7	-3.7	-3.7	-3.7	-3.7	-3.7	-3.7	-3.7		159	-0.9	-0.9	-0.9	-0.9	-0.9	-0.9	-0.9	-0.9
160	-3.7	-3.7	-3.7	-3.7	-3.7	-3.7	-3.7	-3.7		160	0.4	0.4	0.4	0.4	0.4	0.4	0.4	0.4
161	-3.7	-3.7	-3.7	-3.7	-3.7	-3.7	-3.7	-3.7		161	0.2	0.2	0.2	0.2	0.2	0.2	0.2	0.2
162	-3.1	-3.1	-3.1	-3.1	-3.1	-3.1	-3.1	-3.1		162	0.2	0.2	0.2	0.2	0.2	0.2	0.2	0.2
163	0.3	0.3	0.3	0.3	0.3	0.3	0.3	0.3		163	0.2	0.2	0.2	0.2	0.2	-0.3	-0.3	-0.3
164	0.1	0.1	0.1	0.1	0.1	0.1	0.1	0.1		164	0.2	0.2	0.2	0.2	0.2	0	0	0
165	0.1	0.1	0.1	0.1	0.1	0.1	0.1	0.1		165	0.2	0.2	0.2	0.2	0.2	0.2	0.2	0.2
166	0.1	0.1	0.1	0.1	0.1	0.1	0.1	0.1		166	0.2	0.2	0.2	0.2	0.2	0.2	0.2	0.2
167	0.1	0.1	0.1	0.1	0.1	0.1	0.1	0.1		167	0.2	0.2	0.2	0.2	0.2	-2.7	-2.7	-2.7
168	0.1	0.1	0.1	0.1	0.1	0.1	0.1	0.1		168	0.2	0.2	0.2	0.2	0.2	-4.3	-4.3	-4.3
169	0.7	0.7	0.7	0.7	0.7	0.7	0.7	0.7		169	-0.3	0.2	0.2	0.2	0.2	-4.5	-4.5	-4.5
170	0.7	0.7	0.7	0.7	-0.1	-0.1	-0.1	-0.1		170	-0.5	0.2	0.2	0.2	0.2	-4.5	-4.5	-4.5
171	0.1	0.1	0.1	0.1	-0.3	-0.3	-0.3	-0.3		171	-0.5	0.2	0.2	0.2	0.2	-3.6	-3.6	-3.6
172	0.2	1.4	1.4	1.4	-0.3	-0.3	-1.7	-0.3		172	-0.5	0.2	0.2	0.2	0.2	-1.7	-1.7	-1.7
173	-0.3	-1.5	-1.5	-1.5	-1.5	-1.5	-3.3	-0.3		173	-0.5	0.2	0.2	0.2	0.2	0.2	0.2	0.2
174	0.8	-2	-2	-2	-2	-2	-7.2	-2.3		174	-0.8	-0.8	-0.8	-0.8	-0.8	0.2	0.2	0.4
175	-0.3	-3.1	-3.1	-3.1	-5.6	-5.6	-7.1	-2.8		175	-1	-0.8	-0.8	-0.8	-0.8	0.2	0.2	0.4
176	-0.4	-3.6	-3.6	-3.6	-6.1	-6.1	-7.1	-2.8		176	-1	-0.8	-0.8	-0.8	-0.8	0.2	0.2	0.8
177	-1.3	-3.7	-3.7	-3.7	-6.1	-6.1	-7.1	-2.8		177	-1	-0.8	-0.8	-0.8	-0.8	0.2	0.2	0.8
178	-1.5	-4.8	-4.8	-4.8	-4.4	-4.8	-5.5	-1.1		178	-0.5	-1.2	-1.2	-1.2	-1.2	-1.2	-1.2	-1.2
179	-1.3	-4.2	-4.2	-4.2	-2.8	-4.2	-3.2	-0.8		179	-3.9	-1.7	-1.7	-1.7	-1.7	-1.7	-1.7	-1.7
180	-0.3	-2.4	-2.4	-2.4	-0.8	-2.4	-3	-1		180	-5	-2.6	-2.6	-2.6	-2.6	-2.5	-2.5	-2.5
181	-1.7	-1.7	-1.7	-1.7	-1.7	-1.7	-2.7	-1.7		181	-5.7	-3.3	-3.3	-3.3	-3.3	-3.2	-3.2	-3.2
182	-2.7	-1.9	-1.9	-1.9	-2.2	-1.9	-1.9	-1.9		182	-5.1	-2.8	-2.8	-2.8	-2.8	-2.8	-2.8	-2.8
183	-5.8	-5	-5	-5	-5	-5	-5	-5		183	-3	-2.5	-2.5	-2.5	-2.5	-2.5	-2.5	-2.5
184	-4.6	-3.8	-3.8	-3.8	-3.8	-3.8	-3.8	-3.8		184	-0.7	-1.4	-1.4	-1.4	-1.4	-1.4	-1.4	-1.4
185	-2	-1.6	-1.6	-1.6	-1.6	-1.6	-1.6	-1.6		185	0.2	-0.9	-0.9	-0.9	-0.9	-0.9	-0.9	-0.9
186	-0.8	-0.8	-0.8	-0.8	-0.8	-0.8	-0.8	-0.8		186	-0.3	-0.9	-0.9	-0.9	-0.9	-0.9	-0.9	-0.9
187	-1.9	-1.9	-1.9	-1.9	-1.9	-1.9	-1.9	-1.9		187	-0.3	-0.3	-0.8	-0.8	-0.8	-0.8	-0.8	-0.8
188	-1.3	-1.3	-1.3	-1.3	-1.3	-1.3	-1.3	-1.3		188	-0.4	-0.4	-2.1	-2.1	-2.1	-2.1	-2.1	-2.1
189	-2.5	-2.5	-2.5	-2.5	-2.5	-2.5	-2.5	-2.5		189	-0.4	-0.4	-2.5	-2.5	-2.5	-2.5	-2.5	-2.5
190	-2.5	-2.5	-2.5	-3.4	-3.4	-3.4	-3.4	-3.4		190	-0.4	-0.4	-2.5	-2.5	-2.5	-2.5	-2.5	-2.5
191	-3.8	-3.8	-3.8	-3.8	-3.8	-3.8	-3.8	-3.8		191	-0.4	-0.4	-2.5	-2.5	-2.5	-2.5	-2.5	-2.5
192	-3.6	-3.6	-3.6	-4.6	-4.6	-4.6	-4.6	-4.6		192	-0.4	-0.4	-1.8	-1.8	-1.8	-1.8	-1.8	-1.8
193	-3.9	-3.9	-3.6	-3.1	-3.1	-3.1	-3.1	-3.1		193	-0.3	-0.3	-1.7	-1.7	-1.7	-1.8	-1.8	-1.8
194	-4.5	-4.5	-4.5	-3.7	-3.7	-3.7	-3.7	-3.7		194	0.4	0.4	-1.7	-1.7	-1.7	-1.7	-1.7	-1.7
195	-6.5	-6.5	-6.5	-5.7	-5.7	-5.7	-5.7	-5.7		195	0.4	0.4	-1.3	-1.3	-1.3	-1.3	-1.3	-1.3
196	-3.9	-3.9	-3.6	-3.1	-3.1	-3.1	-3.1	-3.1		196	0.4	0.4	-0.4	-0.4	-0.4	-0.8	-0.8	-0.8
197	-3.1	-3.1	-2.8	-2.3	-2.3	-2.3	-2.3	-2.3		197	0.4	0.4	0.4	0.4	0.4	-2.5	-2.3	-2.3
198	-2.5	-2.5	-2.2	-2.2	-2.2	-2.2	-3.1	-3.1		198	0	0	0	0	0	-2.7	-2.7	-2.7
199	-0.6	-0.6	-3.6	-3.8	-3.8	-3.8	-1.7	-1.7		199	0.4	0.4	0.4	0.4	0.4	-2.5	-1.9	-1.9
200	-0.4	-0.4	-2.6	-2.6	-2.6	-2.6	-0.5	-0.5		200	0.4	0.4	0.4	0.4	0.4	-2.5	-1	-1
201	-0.6	-0.6	-0.5	-0.5	-0.5	-0.5	0.1	0.1		201	0.2	0.2	0.2	0.2	0.2	-2.5	-1	-1
202	-0.6	-0.8	0.3	0.3	0.1	0.1	-1.7	0.1		202	-0.7	0	0	-0.7	-0.7	-1.9	-0.7	-0.7
203	-0.6	-0.8	0.4	0.4	0.1	0.1	-2.2	0.1		203	-0.7	0	0	-0.7	-0.7	-0.7	-0.7	-0.7
204	-0.6	-0.6	0.4	0.4	0.1	0.1	-2.8	0.1		204	-0.7	0	0	-0.7	-0.7	-0.7	-0.7	-0.7
205	0	0	0.4	0.4	0.1	0.1	-2.8	0.1		205	-0.7	0	0	-0.7	-0.7	-0.7	-0.7	-0.7
206	0.4	0.4	0.4	0.4	1	0.4	-2.8	0.4		206	-0.3	-0.3	-0.3	-0.3	-0.3	-0.3	-0.3	-0.1
207	0.4	0.4	-0.1	-0.1	0.6	-0.1	-2.8	-0.1		207	-1.7	-1.7	-1.7	-1.7	-1.7	-1.7	-1.7	-0.2
208	0.2	0.2	0.2	0.2	0.7	0.2	-2.8	0.2		208	-2.9	-2.9	-2.9	-2.9	-2.9	-3.2	-3.2	1.5
209	-0.1	-0.1	-0.1	-0.1	0.2	-0.1	-2.4	-0.1		209	-2.5	-2.5	-2.5	-2.5	-2.5	-2.8	-2.8	1.5
210	0.2	0.2	0.2	0.2	0.2	0.2	0.2	0.2		210	-1.7	-1.4	-1.4	-1.4	-1.4	-1.3	-1.3	1
211	-0.1	-0.1	-0.1	-0.1	-0.1	-0.1	-0.1	-0.1		211	-0.4	0.1	0.1	0.1	0.1	0.1	0.1	0.1
212	0.6	0.6	0.6	0.6	0.6	0.6	0.6	0.6		212	-1.5	-1.7	-1.7	-1.7	-1.7	-1.7	-1.7	-1.7
213	-0.3	-0.3	-0.3	-0.3	-0.3	-0.3	-0.3	-0.3		213	-1.5	-1.8	-1.8	-1.8	-1.8	-1.8	-1.8	-1.8
214	-2.5	-2.5	-2.5	-2.5	-1.9	-2.5	-2.5	-2.5		214	-1.7	-1.7	-1.7	-1.7	-1.7	-1.7	-1.7	-1.7
215	-2.1	-2.1	-2.1	-2.1	-2.1	-2.1	-2.1	-2.1		215	-1.7	-1.7	-1.7	-1.7	-1.7	-1.7	-1.7	-1.7
216	-3.7	-3.7	-3.7	-3.7	-3.7	-3.7	-3.7	-3.7		216	-1.7	-1.7	-1.7	-1.7	-1.7	-1.7	-1.7	-1.7
217	-7.3	-7.8	-7.8	-7.8	-7.8	-7.8	-7.8	-7.8		217	-1.7	-1.7	-1.7	-1.7	-1.7	-1.7	-1.7	-1.7
218	-7.1	-8.1	-8.1	-8.1	-8.1	-8.1	-8.1	-8.1		218	-1.7	-1.7	-1.7	-1.7	-1.7	-1.7	-1.7	-1.7
219	-7.1	-8.1	-8.1	-8.1	-8.1	-8.1	-8.1	-8.1		219	-1.7	-1.7	-1.7	-1.7	-1.7	-1.7	-1.7	-1.7
220	-7.1	-8.1	-8.1	-8.1	-8.1	-8.1	-8.1	-8.1		220	-1.7	-1.7	-1.7	-1.7	-1.7	-1.7	-1.7	-1.7
221	-5.8	-6.5	-6.5	-6.5	-6.5	-6.5	-6.5	-6.5		221	-1.6	-1.6	-1.8	-1.8	-1.8	-1.8	-1.8	-1.8
222	-5	-3.5	-3.5	-3.5	-3.5	-3.5	-3.5	-3.5		222	-0.8	-0.8	-1.2	-1.2	-1.2	-1.2	-1.2	-1.2
223	-4.5	-3	-3	-3	-3	-3	-3	-3		223	-1.4	-2.1	-2.1	-2.1	-2.1	-2.1	-2.1	-2.1
224	-3.6	-3.3	-1.3	-1.3	-1.3	-1.3	-2.1	-2.1		224	-1.4	-2.3	-2.3	-2.3	-2.3	-2.3	-2.3	-2.3
225	-1.6	-3	-3.5	-3.5	-3.5	-3.5	-1.7	-1.7		225	-1	-2.3	-2.3	-2.3	-2.3	-2.3	-2.3	-2.3
226	-0.5	-1.6	-3.3	-3.3	-3.3	-3.3	-0.9	-0.9		226	-4.9	-3	-3	-3	-3	-3	-2.3	-2.3
227	0	-1.4	-1.8	-1.8	-1.8	-1.8	-0.3	-0.3		227	-6	-3.8	-3.8	-3.8	-3.8	-3.8	-2.3	-2.3
228	0.6	-1.3	-0.1	-0.1	-0.1	-0.1	-0.1	-0.1		228	-3.8	-2.9	-2.9	-2.9	-2.9	-2.9	-1.1	-1.1
229	-0.4	-1.3	-2	-2	-2	-2	-2	-2		229	-0.5	-0.3	-0.3	-0.3	-0.3	-0.3	-0.2	-0.2
230	-1.2	-2	-4.9	-4.9	-4.9	-4.9	-4.9	-4.9		230	1	1.2	1.2	1.2	1.2	1.2	1.2	1.2
231	-3.8	-3.8	-5.6	-5.6	-5.6	-5.6	-5.5	-5.5		231	1.3	1.3	1.3	1.3	1.3	1.3	1.8	1.8
232	-4.4	-4.4	-5.6	-5.6	-5.6	-5.6	-5.5	-5.5		232	-2.1	-2.1	-2.1	-2.1	-2.1	-2.1	-0.5	-0.5
233	-4.9	-4.9	-5.6	-5.6	-5.6	-5.6	-5.5	-5.5		233	-0.9	-1.8	-1.8	-0.9	-0.9	-0.9	-0.5	-0.5
234	-5.1	-5.1	-5.6	-5.6	-5.6	-5.6	-5.5	-5.5		234	-0.6	-2.3	-2.3	-0.6	-0.6	-0.6	-0.6	-0.6
235	-4.8	-4.8	-4.1	-4.1	-4.1	-4.1	-4.1	-4.1		235	-1.5	-3.2	-3.2	-1.5	-1.5	-1.5	-1.5	-1.5
236	-4.5	-4.5	-3.3	-1.2	-3.3	-3.3	-3.3	-3.3		236	-1.7	-3.4	-3.4	-1.7	-1.7	-1.7	-1.7	-1.7
237	-1.5	-1.5	-2.1	-0.3	-2.1	-2.1	-2.1	-2.1		237	-0.8	-2.5	-2.5	-0.8	-0.8	-0.8	-0.8	-0.8
238	-3.1	0.4	0.4	-0.3	0.4	0.4	0.4	0.4		238	0.7	-0.8	-0.8	0.7	0.7	0.7	0.7	0.7
239	-3.3	0.4	0.4	-0.3	0.4	0.4	0.4	0.4		239	0.6	0.4	0.4	0.6	0.6	0.7	0.7	0.7
240	-2.2	0.4	0.4	0.3	0.4	0.4	0.4	0.4		240	0.7	0.6	0.6	0.7	0.7	0.7	0.7	0.7
241	1.2	1	0.4	0.4	1	1	1	1		241	0.7	0.9	0.9	0.7	0.7	0.7	0.7	0.7
242	1.2	1.1	0.2	0.2	1.1	1.1	1.1	1.1		242	-0.8	-0.8	-0.8	-0.8	-0.8	-0.8	-0.8	-0.8
243	0.4	0.4	-0.9	-0.9	-0.1	-0.1	-0.1	-0.1		243	-0.7	-0.7	-0.7	-0.7	-0.7	-0.7	-0.7	-0.7
244	-0.2	0.1	-2.3	-2.3	-0.1	-0.1	-0.1	-0.1		244	-1.4	-1.4	-1.4	-1.4	-1.4	-1.4	-1.4	-1.4
245	0	0.3	-2.1	-2.1	-0.1	-0.1	-0.1	-0.1		245	-2.3	-2.3	-2.3	-2.3	-2.3	-2.3	-2.3	-2.3
246	0.4	0.4	-1.9	-1.9	-0.4	-0.4	-0.4	-0.4		246	-1.7	-1.7	-1.7	-1.7	-1.7	-1.7	-1.7	-1.7
247	-0.2	-3.5	-6.1	-6.1	-2	-2	-0.9	-0.9		247	-0.8	-0.8	-0.8	-0.8	-3	-3	-3	-3
248	-0.2	-3.8	-4.7	-4.7	-0.8	-0.8	-0.9	-0.9		248	-0.4	-0.4	-0.4	-0.4	-1.6	-1.6	-1.6	-1.6
249	-2.2	-3.8	-2.5	-2.5	-2.5	-2.5	-3.4	-3.4		249	-1.8	-1.8	-1.8	-1.8	-0.7	-0.7	-0.7	-0.7
250	-2	-2.7	-2.3	-2.3	-2.3	-2.3	-3.2	-3.2		250	-1.3	-1.3	-1.3	-1.3	-0.9	-0.9	-0.9	-0.9
251	-2	-2.3	-2.3	-2.3	-2.3	-2.3	-3.2	-3.2		251	-0.4	-0.4	-0.4	-0.4	-0.4	-0.4	-0.4	-0.4
252	-2	-3.5	-3.5	-3.5	-3.5	-3.5	-4.2	-4.2		252	0.7	0.7	0.7	0.7	1	1	1	1
253	-2	-3.9	-3.9	-3.9	-3.9	-3.9	-4.6	-4.6		253	0.7	0.9	0.9	0.9	0.9	0.9	0.9	0.9
254	-1.6	-3.9	-3.9	-3.9	-3.9	-3.9	-4.6	-4.6		254	0.7	0.9	0.9	0.9	0.9	0.9	0.9	0.9
255	-2.7	-2.7	-2.7	-2.7	-2.7	-2.7	-3.4	-3.4		255	0.3	0.9	0.9	0.9	0.9	0.9	0.9	0.9
256	-2.2	-1.8	-1.8	-1.8	-1.8	-1.8	-1.9	-1.9		256	0.2	0.9	0.9	0.9	0.9	0.9	0.9	0.9
257	-3.5	-1.5	-1.5	-1.5	-1.5	-1.5	-1.5	-1.5		257	0.2	0.9	0.9	0.9	0.9	0.9	0.9	0.9
258	-4.6	-1.7	-1.7	-1.7	-1.7	-1.7	-1.7	-1.7		258	0.2	1.2	1.2	1.2	1.2	1.2	1.2	1.2
259	-4.4	-2.8	-2.8	-2.8	-2.8	-2.8	-2.8	-2.8		259	0.2	0	0	0	0	0	1.2	0
260	-4.2	-2.4	-2.4	-2.4	-2.4	-2.4	-2.4	-2.4		260	0.3	0.3	-0.7	-0.7	-0.7	-0.7	1.8	-0.7
261	-2.3	-1.2	-1.2	-1.2	-1.2	-1.2	-1.2	-1.2		261	-0.6	-0.6	0	0	0	0	2	0
262	-0.9	-0.9	-0.9	-1.2	-1.2	-0.9	-0.9	-0.9		262	-2.2	-2.2	0.4	0.4	0.4	0.4	1.9	0.4
263	-1.4	-1.4	-1.4	-1.7	-1.6	-1.4	-1.4	-1.4		263	-2.2	-2.2	0.4	0.4	0.4	0.4	1.5	0.4
264	-2.1	-2.1	-2.1	-1.7	-2.1	-2.1	-2.1	-2.1		264	-5.9	-5.9	-0.1	-0.1	-0.1	-0.1	-0.1	0.4
265	-2.6	-2.6	-2.6	-1.7	-2.6	-2.6	-2.6	-2.6		265	-6	-6	-0.1	-0.1	-0.1	-0.1	-0.1	0.4
266	-1.8	-1.8	-1.8	-1.1	-1.9	-1.8	-1.8	-1.8		266	-6	-6	-0.1	-0.1	-0.1	-0.1	-0.1	0.4
267	-1.5	-1.5	-1.5	-1	-2.4	-2.3	-2.3	-2.3		267	-6	-6	-0.1	-0.1	-0.1	-0.1	-0.1	0.4
268	-1.5	-1.5	-1.5	-0.4	-2.4	-2.3	-2.3	-2.3		268	-4.2	-4.2	0.2	0.2	0.2	0.2	0.2	0.2
269	-1.5	-1.5	-1.5	-2.2	-2.4	-2.3	-2.3	-2.3		269	-0.2	-0.2	0.2	0.2	0.2	0.2	0.2	0.2
270	-3.3	-1.8	-1.8	-2.6	-2.7	-2	-2	-2		270	0.1	0.1	0.1	0.1	0.1	0.1	0.1	0.1
271	-3.7	-2.3	-1.9	-1.9	-2	-0.6	-0.6	-0.6		271	0.1	0.1	0.1	0.1	0.1	0.1	0.1	0.1
272	-3.7	-2.7	-1.9	-1.9	0.3	0.3	0.3	0.3		272	0.1	0.1	0.1	0.1	0.1	0.1	0.1	0.1
273	-3	-2	-1.3	-1.3	0.3	0.3	0.3	0.3		273	0.7	0.7	0.7	0.7	0.7	0.7	0.7	0.7
274	-1.8	-1.6	-1.4	-1.4	-2	-2	-2	-2		274	0.9	0.9	0.9	0.9	0.9	0.9	0.9	0.9
275	-1.8	-2	-1.8	-1.8	-2.4	-2.4	-2.4	-2.4		275	0.9	0.9	0.9	0.9	0.9	0.9	0.9	0.9
276	-1.5	-2.2	-2	-2	-2.6	-2.6	-2.6	-2.6		276	0.9	0.9	0.9	0.9	0.9	0.9	0.9	0.9
277	-1.5	-1.7	-1.5	-1.9	-2.1	-2.1	-2.1	-2.1		277	0.9	0.9	0.9	0.9	-0.5	-0.5	-0.5	-0.5
278	-1.5	-1.5	-1.5	-1.9	-1.9	-1.9	-1.9	-1.9		278	0.4	0.4	0.4	0.4	-0.8	-0.8	-0.8	-0.8
279	-1.5	-1.5	-1.5	-1.9	-1.9	-1.9	-1.9	-1.9		279	0.2	0.2	0.2	0.2	-0.8	-0.8	-0.8	-0.8
280	-1.5	-1.5	-1.5	-1.9	-1.9	-1.9	-1.9	-1.9		280	1.6	1.6	1.6	1.6	-0.8	-0.8	-0.8	-0.8
281	-0.7	-0.7	-0.7	-0.8	-0.7	-0.7	-0.7	-0.7		281	1.9	1.9	1.9	1.9	-0.8	-0.8	-0.8	-0.8
282	0.3	0.3	0.3	-0.8	0.3	0.3	0.3	0.3		282	1.9	1.9	1.9	1.9	-0.8	-0.8	-0.8	-0.8
283	0.1	0.1	0.1	-0.2	0.1	0.1	0.1	0.1		283	1.9	1.9	1.9	1.9	0	0	0	0
284	-1.7	-1.7	-1.7	-1.7	-1.7	-1.7	-1.7	-1.7		284	1.9	1.9	1.9	1.9	1.5	1.5	1.5	1.5
285	-2.8	-2.8	-2.8	-2.8	-2.8	-2.8	-2.8	-2.8		285	2.6	2.6	2.6	2.6	1.6	1.6	1.6	1.6
286	-5.7	-4.1	-4.1	-4.1	-4.1	-4.1	-4.1	-4.1		286	1.9	1.9	1.9	1.9	1.7	1.7	1.7	1.7
287	-7.8	-4.1	-4.1	-4.1	-4.1	-4.1	-4.1	-4.1		287	1.9	1.9	1.9	1.9	1.9	1.9	1.9	1.9
288	-7.3	-4.1	-4.1	-4.1	-4.1	-4.1	-4.1	-4.1		288	1.9	1.9	1.9	1.9	1.9	1.9	1.9	1.9
289	-5	-3.4	-3.4	-3.4	-3.4	-3.4	-3.4	-3.4		289	0.7	0.7	0.7	0.7	0.7	0.7	2.2	0.7
290	-2.4	-2.3	-2.3	-2.3	-2.3	-2.3	-2.3	-2.3		290	-0.4	-0.4	0.7	0.7	0.7	0.7	2.2	0.7
291	-1.6	-2	-2	-2	-2	-2	-2	-2		291	-2.2	-2.2	0.7	0.7	0.7	0.7	1.9	0.7
292	-0.8	-1.4	-1.4	-1.4	-1.4	-1.4	-1.4	-1.4		292	-3.7	-3.7	0.7	-2.1	-2.1	-2.1	-2.1	-2.1
293	0.8	-1	-1	-1	-1	-1	-1	-1		293	-4.1	-4.1	0.7	-2.6	-2.6	-2.6	-2.6	-2.6
294	-1.6	0.8	0.8	0.8	0.8	0.8	0.8	0.8		294	-3.8	-3.8	0.7	-3.6	-3.6	-3.6	-3.1	-3.1
295	-1.8	-1.8	-1.2	-1.2	-1.2	-1.2	-1.2	0.6		295	-3.4	-3.4	-0.6	-5.1	-5.1	-5.1	-2.8	-3.7
296	-2.2	-2.2	-1.1	-1.4	-2.1	-1.8	-1.8	-1.3		296	-3.4	-3.4	-1.7	-5.5	-5.5	-5.5	-1.4	-4.1
297	-1.7	-1.7	-0.9	-1	-0.9	-0.9	-0.9	-0.5		297	-3.7	-3.7	-1.7	-5	-5	-5	-1	-3.8
298	-0.2	-0.2	-0.2	-0.2	-0.1	-0.1	-0.1	-4		298	-3.6	-3.6	-1.7	-3	-3	-3	-1	-1.8
299	-0.2	-0.2	-0.2	-0.2	-0.5	-0.5	-0.5	-4.2		299	-3.2	-3.2	-1.7	-1	-1	-1	-1	-1
300	-1.2	-1.2	-1.2	-1.2	-2	-2	-2	-5.7		300	-2	-2	-1.8	-1.8	-1.8	-1.8	-1.8	-1.8
301	-1.3	-1.3	-1.3	-3.1	-3.9	-2.1	-2.1	-5.8		301	-3.7	-2.2	-2.2	-2.2	-2.2	-2.2	-2.2	-1.9
302	-4.4	-4.4	-4.4	-2.1	-1.6	-1.6	-1.6	-5.3		302	-4.2	-3.1	-3.1	-3.1	-3.1	-3.1	-3.1	-1.9
303	-4	-4	-4	-1.7	-1.6	-1.6	-1.6	-5.3		303	-5.6	-1.7	-1.7	-1.7	-1.7	-1.7	-1.7	-1.9
304	-3.9	-3.9	-3.9	-1.6	-1.6	-1.6	-1.6	-3.6		304	-6	-0.7	-0.7	-0.7	-0.7	-0.7	-0.7	-1.9
305	-2.7	-2.7	-2.7	-1.9	-1.9	-1.9	-1.9	-1.9		305	-5.7	-0.2	-0.2	-0.2	-0.2	-0.2	-0.2	-1.9
306	-3.9	-3.9	-3.9	-2.1	-2.1	-2.1	-2.1	-2.1		306	-4.9	-1.1	-1.1	-1.1	-1.1	-1.1	-1.1	-1.9
307	-4.6	-3.7	-3.7	-2.1	-2.1	-2.1	-2.1	-2.1		307	-5	-1.2	-1.2	-1.2	-1.2	-1.2	-1.2	-1.9
308	-4.6	-3.7	-3.7	-2.1	-2.1	-2.1	-2.1	-2.1		308	-5	-1.7	-1.7	-1.7	-1.7	-1.7	-1.7	-1.7
309	-4.1	-3.7	-3.7	-1.5	-1.5	-1.5	-1.5	-1.5		309	-4.5	-3.5	-3.5	-3.5	-3.5	-3.5	-3.5	-3.5
310	-2.2	-2.4	-2.4	-0.8	-0.9	-0.9	-0.9	-0.9		310	-1.4	-4.1	-4.1	-4.1	-4.1	-4.1	-4.1	-4.1
311	0.1	-2	-2	-1.9	-1.4	-1.4	-1.4	-1.4		311	-1.8	-3	-3	-3	-3	-3	-3	-3
312	-1.5	-2.3	-2.3	-3.6	-1.4	-1.4	-1.4	-1.4		312	-1.9	-1.9	-1.9	-1.9	-1.9	-2.2	-2.2	-2.2
313	-1.9	-2.3	-2.3	-3.9	-1.4	-1.4	-1.4	-1.4		313	-1.9	-1.9	-1.9	-1.9	-1.9	-2.2	-2.2	-2.2
314	-1.9	-2.3	-2.3	-1.8	-2	-2	-2	-2.3		314	-1.9	-1.9	-1.9	-1.9	-1.9	-2.2	-2.2	-2.2
315	-1.9	-1.9	-1.9	-1.6	-2.8	-2.8	-2.8	-2.8		315	-1.3	-1.3	-1.3	-1.3	-1.3	-1.5	-1.5	-1.5
316	-1.9	-1.9	-1.9	-1.6	-1.6	-1.6	-1.6	-2		316	-0.3	-0.3	-0.3	-0.3	-0.3	-0.3	-0.3	-0.3
317	-1.8	-1.8	-1.8	-1.8	-4.5	-4.5	-4.5	-0.6		317	0.5	0.5	0.5	0.5	0.5	0.6	0.6	0.6
318	-2.1	-2.1	-2.1	-2.1	-3.3	-3.3	-3.3	0.9		318	-2.4	-2.4	-2.4	-2.4	-2.4	-1.8	-1.8	-1.8
319	-2.8	-0.8	-0.8	-0.8	-0.8	-0.8	-0.8	-2		319	-1.8	-1.8	-1.8	-1.8	-1.8	-1.8	-1.8	-1.8
320	-3.6	-1.6	-0.7	-1.6	-1.6	-1.6	-0.7	-2.8		320	-2.3	-2.3	-2.3	-2.3	-2.3	-2.3	-2.3	-2.3
321	-1.8	-1.9	-0.7	-1.9	-1.9	-1.9	-0.7	-1		321	-2.3	-2.3	-2.3	-2.3	-2.3	-2.3	-2.3	-2.3
322	-1.6	-2.5	-1.3	-2.5	-2.5	-2.5	-1.3	-0.7		322	-2.3	-2.3	-2.3	-3.2	-2.3	-2.3	-2.3	-2.3
323	-1.5	-2.1	-0.9	-2.1	-2.1	-2.1	-0.9	-0.7		323	-2.3	-2.3	-2.3	-2.3	-2.3	-2.3	-2.3	-2.3
324	-1.7	-1.9	-0.7	-1.9	-1.9	-1.9	-0.7	-0.7		324	-2.3	-2.3	-2.3	-2.3	-2.3	-2.3	-2.3	-2.3
325	-1.7	-1.7	-0.4	-0.6	-0.6	-0.6	-0.4	-0.4		325	-1.4	-1.4	-1.4	-1.4	-1.4	-1.4	-1.4	-1.4
326	-2.5	-2.5	-2.4	-2.4	-2.4	-2.4	-2.4	-0.1		326	1.1	1.1	1.1	0	0	0	0	0
327	-6	-6	-6	-6	-6	-6	-6	-1.6		327	1.3	1.3	1.3	0	0	0	0	0
328	-6.4	-6.4	-6.4	-6.4	-6.4	-6.4	-6.4	-2.4		328	-0.8	-0.8	-0.8	-0.8	-0.8	-3.1	-0.8	-0.8
329	-6.6	-6.6	-6.6	-6.6	-6.6	-6.6	-6.6	-2.5		329	-4	-4	-4	-4	-2	-3.1	-2	-2
330	-6	-6	-6	-6	-6	-6	-6	-2.2		330	-4.2	-4.2	-4.2	-4.2	-2.2	-3.1	-2.2	-1.7
331	-6	-6	-6	-6	-6	-6	-6	-2.2		331	-3.7	-3.7	-3.7	-3.7	-1.7	-2.4	-1.7	-1.7
332	-6	-6	-6	-6	-6	-6	-6	-2.2		332	-3.7	-3.7	-3.7	-3.7	-1.7	-2.4	-1.7	-2.3
333	-4.6	-4.6	-4.6	-4.6	-4.6	-4.6	-4.6	-3.3		333	-2.3	-2.3	-2.3	-2.3	-0.3	-0.4	-0.6	-2.3
334	-3.7	-3.7	-3.7	-3.7	-3.7	-3.7	-3.7	-3.7		334	-1.8	-1.6	-1.6	-1.6	-0.6	-0.6	-0.6	-2.3
335	-3.9	-3.9	-3.9	-3.9	-3.9	-3.9	-3.9	-3.9		335	-3.6	-2.1	-2.1	-2.1	-2.1	-2.1	-0.6	-2.3
336	-3.9	-3.9	-3.9	-3.9	-3.9	-3.9	-3.9	-3.9		336	-1.1	-4.5	-4.5	-4.5	-4.7	-4.7	-1.3	-1.7
337	-3.9	-3.9	-3.9	-3.9	-3.9	-3.9	-3.9	-3.9		337	-0.9	-4.7	-4.7	-4.7	-4.9	-4.9	-1.4	-1.4
338	-3.9	-3.9	-3.9	-3.9	-3.9	-3.9	-3.9	-3.9		338	-0.9	-4.2	-4.2	-4.2	-4.2	-4.2	-0.8	-0.8
339	-4.9	-3	-3	-3	-3	-3	-3	-3		339	-2	-1.2	-1.2	-1.2	-1.2	-1.2	-1.2	-1.2
340	-4.7	-2.3	-2.3	-2.3	-2.3	-2.3	-2.3	-2.3		340	-1.5	-0.7	-0.7	-0.7	-0.7	-0.7	-0.7	-0.7
341	-4.7	-2.9	-2.9	-2.9	-2.9	-2.9	-2.9	-2.9		341	-0.4	0.7	0.7	0.7	0.7	0.7	0.7	0.7
342	-4.7	-2.9	-2.9	-2.9	-2.9	-2.9	-2.9	-2.9		342	1	1.5	1.5	1.5	1.5	1.5	1.5	1.5
343	-4.5	-2.6	-2.6	-2.6	-2.6	-2.6	-2.6	-2.6		343	1.5	1.5	1.5	1.5	1.5	1.5	1.5	1.5
344	-4.2	-2.9	-2.9	-2.9	-2.9	-2.9	-2.9	-1		344	1.5	1.5	1.5	1.5	1.5	1.5	1.5	1.5
345	-3	-2.5	-2.5	-2.5	-2.5	-2.5	-2.5	1.1		345	1.5	1.5	1.5	1.5	1.5	1.5	1.5	1.5
346	-1.3	-1.3	-1.3	-1.3	-1.3	-1.3	-1.3	1.3		346	-0.1	-0.1	-0.1	-0.1	-0.1	-0.1	-0.1	-0.1
347	-1	-1	-1	-0.8	-0.8	-0.8	-0.8	1.1		347	1	1	1	1	1	0.7	0.7	0.7
348	-1	-1	-1	-0.8	-0.8	-0.8	-0.8	1		348	-1.4	-1.4	-1.4	-1.4	-1.4	-1.4	-1.4	-1.4
349	-1	-1	-1	-0.8	-0.8	-0.8	-0.8	1.2		349	-1.2	-1.2	-1.2	-1.2	-1.2	-1.2	-1.2	-1.2
350	-1	-1	-1	-0.8	-0.8	-0.8	-0.8	1.2		350	-1.2	-1.2	-1.2	-1.2	-1.2	-1.2	0	-1.2
351	-0.8	-0.8	-0.8	-0.6	-0.6	-0.6	-0.6	0		351	-1.3	-1.3	-1.3	-1.3	-1.3	-1.3	1.1	-1.3
352	-0.2	-0.2	-0.2	0	0	0	0	0		352	-1.3	-1.3	-1.3	-1.3	-1.3	-1.3	0.9	-1.3
353	0	0	0	0	0	0	0	0		353	-1.3	-1.3	-1.3	-1.3	-1.3	-1.3	0.5	-1.3
354	0	0	0	0	0	0	0	0		354	-1.3	-1.3	-1.3	-1.3	-1.3	-1.3	0.9	-1.3
355	0.5	0.5	0.5	0.5	0.5	0.5	0.5	0.5		355	-1.3	-1.3	-1.3	-1.3	-1.3	-3.8	-0.4	-1.3
356	1	1	1.1	1	1	1	1.1	1.1		356	-0.7	-0.7	-0.7	-0.7	-0.7	-4.3	-0.9	-0.7
357	1.1	1.1	2.3	1.1	1.1	1.1	2.3	2.3		357	-1.2	-1.2	-1.2	-1.2	-1.2	-4.9	-1.4	-1.2
358	0.6	0.6	0.6	0.6	0.6	0.6	0.6	0.6		358	-1.7	-1.7	-1.7	-3.4	-1.8	-4.9	-1.8	-1.8
359	0.4	0.4	0.4	0.4	0.4	0.4	0.4	0.4		359	-1.7	-1.7	-1.7	-4.9	-1.8	-4.9	-1.8	-1.8
360	0.4	0.4	0.4	0.4	0.4	0.4	0.4	0.4		360	-1.4	-1.4	-1.4	-5.5	-1.8	-4.5	-1.8	-1.8
361	0.4	0.4	0.4	0.4	0.4	0.4	0.4	0.4		361	-1	-1	-1	-5.8	-1.8	-1.4	-1.8	-1.8
362	0.4	0.4	0.4	0.4	0.4	0.4	0.4	0.4		362	-1	-1	-1	-5.5	-1.8	-0.7	-1.8	-1.8
363	0.4	0.4	0.4	0.4	0.4	0.4	0.4	0.4		363	-1	-1	-1	-5.2	-1.8	-0.6	-1.8	-1.8
364	0.4	0.4	0.4	0.4	0.4	0.4	0.4	0.4		364	-0.8	-0.8	-0.8	-2.5	-0.9	-0.8	-0.9	-0.9
365	-0.5	-0.5	-0.5	-0.5	-0.5	-0.5	-0.5	-0.5		365	-1.4	-1.4	-1.4	-1.4	-1.4	-1.4	-1.1	-1.1
366	-0.7	-0.7	-0.7	-0.7	-0.7	-0.7	-0.7	-0.7		366	-1.4	-1.4	-1.4	-1.4	-1.4	-1.4	-1.4	-1.4
367	-0.5	-0.5	-0.5	-0.5	-0.5	-0.5	-0.5	-0.5		367	-1.4	-1.4	-1.4	-1.4	-1.4	-1.4	-1.4	-1.4
368	0.2	0.2	0.2	0.2	0.2	0.2	0.2	0.2		368	-1.4	-1.4	-1.4	-1.4	-1.4	-1.4	-1.3	-1.3
369	0.9	0.9	0.9	0.9	0.9	0.9	0.9	0.9		369	-1.4	-1.4	-1.4	-1.4	-1.4	-1.4	-1.1	-1.1
370	0.8	0.8	0.8	0.8	0.8	0.8	0.8	0.8		370	-1.4	-1.4	-1.4	-1.4	-1.4	-1.4	-1.1	-1.1
371	0.2	0.2	0.2	0.2	0.2	0.2	0.2	0.2		371	0.5	0.5	0.5	0.5	0.5	0.5	0.5	0.5
372	-0.1	-0.1	-0.1	-0.1	-0.1	-0.1	-0.1	-0.1		372	0.7	0.7	0.7	0.7	0.7	0.7	0.7	0.7
373	-0.1	-0.1	-0.1	-0.1	-0.1	-0.1	-0.1	-0.1		373	2.1	2.1	2.1	2.1	2.1	2.1	2.1	2.1
374	-2	-2	-2	-2	-2	-2	-2	-2		374	2.4	2.4	2.4	2.3	2.3	2.3	2.3	2.3
375	-2.7	-2.7	-2.7	-2.7	-2.7	-2.7	-2.7	-2.7		375	2.4	2.4	2.4	1.9	1.9	1.9	1.9	1.9
376	-2.7	-2.7	-2.7	-2.7	-2.7	-2.7	-2.7	-2.7		376	0.4	0.4	-0.9	-0.9	0.4	0.4	0.4	0.4
377	-2.7	-2.7	-2.7	-2.7	-2.7	-2.7	-2.7	-2.7		377	0.4	0.4	-1.6	-1.6	0.4	0.4	0.4	0.4
378	-2.7	-2.7	-2.7	-2.7	-2.7	-2.7	-2.7	-2.7		378	0.4	0.4	-2.5	-2.5	0.4	0.4	0.4	0.4
379	-3.6	-3.6	-3.6	-3.8	-3.8	-3.8	-3.8	-3.8		379	0.4	0.4	-2.9	-2.9	0.4	0.4	0.4	0.4
380	-2.8	-2.8	-2.8	-3	-3	-3	-3	-3		380	0.4	0.4	-2.9	-2.9	0.4	0.4	0.4	0.4
381	-0.7	-0.7	-0.7	-0.7	-0.7	-0.7	-0.7	-0.7		381	0.4	0.4	-2.6	-2.6	0.4	0.4	0.4	0.4
382	-0.8	-0.8	-0.8	-0.8	-0.8	-0.8	-0.8	-0.8		382	0.4	0.4	-1.2	-1.2	0.4	0.4	0.4	0.4
383	-0.8	-0.8	-0.8	-0.8	-0.8	-0.8	-0.8	-0.8		383	1.1	1.1	0.9	0.9	1.1	1.1	1.1	1.1
384	-0.5	-0.5	-0.5	-0.5	-0.5	-0.5	-0.5	-0.5		384	1.6	1.6	1.7	1.7	1.6	1.6	1.6	1.6
385	-0.3	-0.3	-0.3	-0.3	-0.3	-0.3	-0.3	-0.3		385	1.9	1.9	1.9	1.9	1.9	1.9	1.9	1.9
386	-0.1	-0.1	-0.1	-0.1	-0.1	-0.1	-0.1	-0.1		386	1.9	1.9	1.9	1.9	1.9	1.9	1.9	1.9
387	-0.3	-0.3	-0.3	-0.3	-0.3	-0.3	-0.3	-0.3		387	2.6	2.6	2.6	1.9	1.9	1.9	1.9	1.9
388	-0.1	-0.1	-0.1	-0.1	-0.1	-0.1	-0.1	-0.1		388	3.8	3.8	3.8	1.9	1.9	1.9	1.9	1.9
389	1.2	1.2	1.2	1.2	1.2	1.2	1.2	1.2		389	3.8	3.8	3.8	1.9	1.9	1.9	1.9	1.9
390	3.2	3.2	3.2	3.2	3.2	3.2	3.2	3.2		390	3.3	3.3	3.3	1.1	1.1	1.1	1.1	1.1
391	0.6	0.6	2.2	2.2	2.2	2.2	2.2	2.2		391	-1.3	-1.3	-1.3	-1.3	-1.3	-1.3	-1.3	-1.3
392	-1.9	-1.9	0.3	0.3	0.3	0.3	0.3	0.3		392	-2.4	-2.4	-2.4	-2.4	-2.4	-2.4	-2.4	-2.4
393	-2.8	-2.8	-0.6	-0.6	-0.6	-0.6	-0.6	-0.6		393	-3.3	-3.3	-3.3	-2.5	-2.5	-2.5	-2.5	-2.5
394	-4.1	-4.1	-1.9	-1.2	-1.2	-1.2	-1.2	-1.2		394	-2.9	-2.9	-2.9	-2.5	-2.5	-2.5	-2.5	-2.5
395	-4.8	-4.8	-2.6	-1.7	-1.7	-1.7	-1.7	-1.7		395	-0.7	-0.7	-0.7	-0.7	-0.7	-0.7	-0.7	-0.7
396	-3	-3	-0.8	-0.8	-0.8	-0.8	-1.4	-1.4		396	-1.4	-1.4	-1.4	-1.4	-1.4	-1.4	-1.4	-1.4
397	-2.2	-2.2	-1.6	-2.4	-2.4	-2.4	-3.2	-3.2		397	-1.6	-1.6	-1.6	-1.6	-1.6	-1.6	-1.6	-1.6
398	-0.7	-0.7	0.9	0.1	0.1	0.1	-0.7	-0.7		398	-1.6	-1.6	-1.6	-1.6	-1.6	-1.6	-1.6	-1.6
399	-0.3	-2.6	-2.6	-3.1	-3.1	-3.1	-3.1	-3.1		399	-1	-1	-1	-1.1	-1.1	-1.1	-1.1	-1.1
400	-0.9	-3.7	-3.7	-2.8	-2.8	-2.8	-2.9	-2.9		400	0.9	0.9	0.9	0.9	0.9	0.9	0.9	0.9
401	-1.3	-4.1	-4.1	-2.8	-2.8	-2.8	-2.9	-2.9		401	1.1	1.1	1.1	1.1	1.1	1.1	1.1	1.1
402	-1.4	-4.1	-4.1	-2.8	-2.8	-2.8	-2.9	-2.9		402	0.7	0.7	0.7	0.7	0.7	0.7	0.7	0.7
403	-2	-3.3	-3.3	-2.8	-2.8	-2.8	-2.9	-2.9		403	1	1	1	1.1	1.1	1.1	1.1	1.1
404	-1.6	-1.6	-1.6	-1.6	-1.6	-1.6	-1.6	-1.6		404	-2.2	-2.2	-2.2	-1.6	-1.6	-1.6	-1.6	-1.6
405	-0.4	0.1	0.1	0.1	0.1	0.1	0.1	0.1		405	-3.8	-3.8	-3.8	-1.4	-1.4	-1.4	-1.4	-1.4
406	-3.2	-2.3	-2.3	-2.3	-2.3	-2.3	-2.3	-2.3		406	-3.9	-3.9	-5	-2	-1.4	-1.4	-1.4	-1.4
407	-1.5	-1.5	-1.5	-1.5	-1.5	-1.5	-1.5	-1.5		407	-3.9	-3.9	-4.6	-2.7	-1.4	-1.4	-1.4	-1.4
408	0.4	0.9	0.9	0.9	0.9	0.9	0.9	0.9		408	-3.4	-3.4	-3.3	-3.5	-1.4	-1.4	-1.4	-1.4
409	0.2	0.2	0.2	0.2	0.2	0.2	0.2	0.2		409	-1.9	-1.9	-2.2	-2.3	-1.4	-1.4	-1.4	-1.4
410	0	0	0	0	0	0	0	0		410	-0.7	-0.7	-1.4	-1.4	-0.7	-0.7	-0.7	-0.7
411	0.4	0.6	0.6	0.6	0.6	0.6	0.6	0.6		411	-3	-3	-3	-3	-3	-3	-3	-3
412	0.6	0.6	0.6	0.6	0.6	0.6	0.6	0.6		412	-5	-5	-5	-5	-5	-5	-5	-5
413	0.6	0.6	0.6	0.6	0.6	0.6	0.6	0.6		413	-2	-2	-2	-2	-2	-2	-2	-2
414	-0.4	-0.4	-0.4	-0.4	-0.4	-0.4	-0.4	-0.4		414	0.8	0.8	0.8	0.8	0.8	0.8	0.8	0.8
415	-0.7	-2.3	-2.3	-2.3	-2.3	-2.3	-2.3	-2.3		415	-0.9	-0.9	-0.9	-0.9	-0.9	-0.9	-0.9	-0.9
416	-0.4	0	0	0	0	0	0	0		416	-0.9	-0.9	-0.9	-0.9	-0.9	-0.9	-0.9	-0.9
417	-0.2	1.1	1.1	1.1	1.1	1.1	1.1	1.1		417	-0.9	-0.9	-0.9	-0.9	-0.9	-0.9	-0.9	-0.9
418	1.1	1.3	1.3	1.3	1.3	1.3	1.3	1.3		418	-0.9	-0.9	-0.9	-0.9	-0.9	-0.9	-0.9	-0.9
419	3.1	1.3	1.3	1.3	1.3	1.3	1.3	1.3		419	-0.9	-0.9	-0.9	-0.9	-0.9	-0.9	-0.9	-0.9
420	3.1	1.3	1.3	1.3	1.3	1.3	1.3	1.3		420	0.3	0.3	0.3	0.3	0.3	0.3	0.3	0.3
421	1.5	1.3	1.3	1.3	1.3	1.3	1.3	1.3		421	0.9	0.9	0.9	0.9	0.9	0.9	0.9	0.9
422	-0.1	-0.1	0	0	0	0	0	0		422	0.9	0.9	0.9	0.9	0	0	0	0
423	-0.1	-0.8	-2.5	-2.5	-2.5	-2.5	-2.5	-2.5		423	1	1	1	1	-0.5	-0.5	-0.5	-0.5
424	-0.8	-0.8	-0.8	-2	-2	-2	-1	-1		424	0.1	0.1	0.1	0.1	-0.5	-0.5	-0.5	-0.5
425	-2.6	-2.6	-0.3	-4.1	-4.1	-4.1	0.5	0.5		425	-0.3	-0.3	-0.3	-0.3	-0.5	-0.5	-0.5	-0.5
426	-0.6	-0.6	-0.6	-5.7	-5.7	-5.7	-0.5	-0.5		426	0	0	0	0	-0.5	-0.5	-0.5	-0.5
427	-0.3	-1.8	-2	-7.5	-7.5	-7.5	-2.3	-2.3		427	1	1	1	1	-0.5	-0.5	-0.5	-0.5
428	-0.9	-0.9	-1.8	-5	-5	-5	-1	-1		428	0.9	0.9	0.9	0.9	-0.5	-0.5	-0.5	-0.5
429	-0.9	-0.9	-1.9	-3.1	-3.1	-3.1	-1.1	-1.1		429	1.2	1.2	1.2	1.2	0.1	0.1	0.1	0.1
430	-0.9	-0.9	-1.4	-1.3	-1.3	-1.3	-0.6	-0.6		430	2	2	2	2	2	2	2	2
431	-0.5	-0.5	-0.5	-1.4	-1.4	-1.4	-0.5	-0.5		431	0.1	0.1	0.1	0.1	0.1	0.1	0.1	0.1
432	-1.8	-1.8	-1.8	-1.8	-1.8	-1.8	-1.8	-1.8		432	1	1	1	1	1	1	1	1
433	-3.2	-3.3	-3.3	-3.3	-3.3	-3.3	-3.3	-3.3		433	1.1	1.1	1.1	1.5	1.5	1.5	1.5	1.5
434	-3.7	-3.8	-3.8	-3.8	-3.8	-3.8	-3.8	-3.8		434	0.6	0.6	0.6	0.6	0.6	0.6	0.6	0.6
435	-3.7	-3.8	-3.8	-3.8	-3.8	-3.8	-3.8	-3.8		435	0.8	0.8	0.8	0.8	0.8	0.8	0.8	0.8
436	-3.7	-3.8	-3.8	-3.8	-3.8	-3.8	-3.8	-3.8		436	0.2	0.2	0.2	0.2	0.2	0.2	0.2	0.2
437	-3.7	-3.8	-3.8	-3.8	-3.8	-3.8	-3.8	-3.8		437	0.2	0.2	0.2	0.2	0.2	0.2	0.2	0.2
438	-3.4	-3.5	-3.5	-3.5	-3.5	-3.5	-3.5	-3.5		438	0.2	0.2	0.2	0.2	0.2	0.2	0.2	0.2
439	-1.1	-1.2	-1.2	-1.2	-1.2	-1.2	-1.2	-1.2		439	0.2	0.2	0.2	0.2	0.2	0.2	0.2	0.2
440	-2.3	-2.3	-2.3	-2.3	-2.3	-2.3	-2.3	-2.3		440	0.2	0.2	0.2	0.2	0.2	0.2	0.2	0.2
441	-5.4	-5.4	-5.4	-5.4	-5.4	-5.4	-5.4	-5.4		441	0.6	0.6	0.6	0.6	0.6	0.6	0.6	0.6
442	-10.2	-10.2	-10.2	-10.2	-10.2	-10.2	-10.2	-10.2		442	1	1	1	1	1	1	1	1
443	-8.5	-8.5	-8.5	-8.5	-8.5	-8.5	-8.5	-8.5		443	1	1	1	1	1	1	1	1
444	-5.6	-5.6	-5.6	-5.6	-5.6	-5.6	-5.6	-5.6		444	0.6	0.6	0.6	0.6	0.6	0.6	0.6	0.6
445	-2.6	-2.6	-2.6	-2.6	-2.6	-2.6	-2.6	-2.6		445	-1.1	-1.1	-1.1	-1.1	0.5	0.5	0.5	0.5
446	-1.2	-1.8	-1.8	-1.8	-1.8	-1.8	-1.8	-1.8		446	-1.7	-1.7	-1.7	-1.7	0.1	0.1	0.1	0.1
447	-0.5	-2.5	-2.5	-2.5	-2.5	-2.5	-2.5	-2.5		447	-1.7	-1.7	-1.7	-1.7	0.3	0.3	0.3	0.3
448	-2.2	-3.2	-3.2	-3.2	-3.2	-3.2	-3.2	-3.2		448	-2.5	-2.5	-2.5	-2.5	-2.1	-2.1	-2.1	-2.1
449	-2.4	-3.4	-3.4	-3.4	-3.4	-3.4	-3.4	-3.4		449	-3.4	-3.4	-3.4	-3.4	-3	-3	-3	-3
450	-4.5	-6.5	-6.5	-6.5	-6.5	-6.5	-6.5	-6.5		450	-3.4	-3.4	-3.4	-3.4	-3	-3	-3	-3
451	-4	-6	-6	-6	-6	-6	-6	-6		451	-3	-3	-3	-3	-2.6	-2.6	-2.6	-2.6
452	-1.2	-3.2	-3.2	-3.2	-3.2	-3.2	-3.2	-3.2		452	-1.2	-1.2	-1.2	-1.2	-1.1	-1.1	-1.1	-1.1
453	-0.5	-2.1	-2.1	-2.1	-2.1	-2.1	-2.1	-2.1		453	-0.1	-0.1	-0.1	-0.1	-1.1	-1.1	-1.1	-1.1
454	-0.3	-0.3	-0.3	-0.3	-0.3	-0.3	-0.3	-0.3		454	-0.9	-0.9	-0.9	-0.9	-0.6	-0.6	-0.6	-0.6
455	-0.3	-0.3	-0.3	-0.3	-0.3	-0.3	-0.3	-0.3		455	-0.9	-0.9	-0.9	-0.9	-0.3	-0.3	1.2	1.2
456	-0.3	-0.1	-0.1	-0.1	-0.1	-0.1	-0.1	-0.1		456	-0.9	-0.9	-0.9	-0.9	-2.2	-2.2	0.2	0.2
457	-1.8	-1.7	-1.7	-2	-2	-2	-2	-2		457	-0.9	-0.9	-0.9	-0.9	-2.5	-2.5	0.2	0.2
458	-1.5	-1.4	-1.4	-1.7	-1.7	-1.7	-1.7	-1.7		458	0.6	0.6	0.6	0.6	-1.7	-1.7	0.2	0.2
459	-1.7	-1.7	-1.7	-3.1	-3.1	-3.1	-3.1	-3.1		459	1	1	1	1	-0.6	-0.6	0.2	0.2
460	-2	-2	-2	-2	-2	-2	-2	-2		460	-0.1	-0.1	-0.1	-0.1	-0.1	-0.1	-0.1	-0.1
461	-4.3	-4.3	-4.3	-4.3	-4.3	-4.3	-4.3	-4.3		461	-1.2	-1.2	-1.2	-1.2	-1.2	-1.2	-1.2	-1.2
462	-7.2	-7.2	-7.2	-7.2	-7.2	-7.2	-7.2	-7.2		462	-2	-2	-2	-2	-2	-2	-1.2	-1.2
463	-7.2	-7.2	-7.2	-7.2	-7.2	-7.2	-7.2	-7.2		463	-2.8	-2.8	-2.8	-2.8	-2.8	-2.8	-1.2	-1.2
464	-7.2	-7.2	-7.2	-7.2	-7.2	-7.2	-7.2	-7.2		464	-1.2	-1.2	-1.2	-1.2	-1.2	-1.2	-1.2	-1.2
465	-7.2	-7.2	-7.2	-7.2	-7.2	-7.2	-7.2	-7.2		465	-1.2	-1.2	-1.2	-1.2	-1.2	-1.2	-1.2	-1.2
466	-6.6	-6.6	-6.6	-6.6	-6.6	-6.6	-6.6	-6.6		466	-1.4	-1.4	-1.4	-1.4	-1.7	-1.7	-1.7	-1.7
467	-5.6	-5.6	-5.6	-5.6	-5.6	-5.6	-5.6	-5.6		467	-1.2	-1.2	-1.2	-1.2	-1.2	-1.2	-1.2	-1.2
468	-3.9	-3.9	-3.9	-3.9	-3.9	-3.9	-3.9	-3.9		468	-0.3	-0.3	-0.3	-0.3	-0.3	-0.3	-0.3	-0.3
469	-1.7	-1.7	-1.7	-1.7	-1.7	-1.7	-1.7	-1.7		469	0.7	0.7	0.7	0.7	0.7	0.7	0.7	0.7
470	-1.1	-1.1	-1.1	-1.1	-1.1	-1.1	-1.1	-1.1		470	0.7	0.7	0.7	0.7	0.7	0.7	0.7	0.7
471	-3.5	-3.5	-3.5	-3.5	-3.5	-3.5	-3.5	-3.5		471	0.7	0.7	0.7	0.7	0.7	0.7	0.7	0.7
472	-5.1	-5.1	-5.1	-5.1	-5.1	-5.1	-5.1	-5.1		472	1.3	1.3	1.3	1.3	1.3	1.3	1.3	1.3
473	-3.4	-3.4	-3.4	-3.4	-3.4	-3.4	-3.4	-3.4		473	2.2	1.9	1.9	1.9	1.9	1.9	1.9	1.9
474	-3.1	-3.1	-3.1	-3.1	-3.1	-3.1	-3.1	-3.1		474	2.2	1.9	1.9	1.9	1.9	1.9	1.9	1.9
475	-2.1	-2.1	-2.1	-2.1	-2.1	-2.1	-2.1	-2.1		475	-2	-1.6	-1.6	-1.6	-0.2	-0.2	-0.2	-0.2
476	-1.6	-1.6	-1.6	-1.6	-1.6	-1.6	-1.6	-1.6		476	-2.9	-5.7	-5.7	-5.7	-1.9	-1.9	-1.9	-1.9
477	0.3	0.3	0.3	0.3	0.3	0.3	0.3	0.3		477	-3.3	-5.7	-5.7	-5.7	-3.5	-3.5	-3.5	-3.5
478	0.4	0.4	0.4	0.4	0.4	0.4	0.4	0.4		478	-3.6	-4.5	-4.5	-4.5	-3.2	-3.2	-3.2	-3.2
479	0.4	0.4	0.3	0.3	0.3	0.3	0.3	0.3		479	-4	-4	-4	-4	-2.3	-2.3	-2.3	-2.3
480	-1.3	-1.3	-1.3	-1.3	-1.3	-1.3	-1.3	-1.3		480	-4	-4	-4	-4	-2	-2	-2	-2
481	-0.4	-0.7	-0.7	-0.7	-3.3	-3.3	-3.3	-0.7		481	-4	-4	-4	-4	-0.9	-0.9	-0.9	-0.9
482	1	1	-0.1	-0.1	-3.8	-3.8	-3.8	-3.6		482	-3.7	-3.7	-3.7	-3.7	-0.6	-0.6	-0.6	-0.6
483	1.3	1.3	-0.1	-0.1	-4.5	-4.5	-4.5	-3.4		483	-2.3	-2.3	-2.3	-2.3	-0.2	-0.2	-0.2	-0.2
484	1.3	1.3	-0.5	-0.5	-4.9	-4.9	-4.9	-3.4		484	0.4	0.4	0.4	0.4	0.4	0.4	0.4	0.4
485	0.6	0.6	-1.4	-1.4	-4.9	-4.9	-4.9	-3.4		485	0.9	0.9	0.9	0.9	0.9	0.9	1.2	1.2
486	-1	-1	-1	-1	-4.1	-4.1	-4.1	-3.4		486	-0.4	-0.4	-0.4	-0.4	-0.4	-0.4	0.9	0.9
487	-1.3	-1.3	-1.3	-1.3	-2.3	-2.3	-2.3	-2.1		487	-0.8	-0.8	-0.8	-0.8	-0.8	-0.8	1.1	1.1
488	-4.1	-4.1	-4.1	-4.1	-4.1	-4.1	-4.1	-4.1		488	-0.8	-0.8	-0.8	-0.8	-0.8	-0.8	0.8	0.8
489	-4.1	-4.1	-4.1	-4.1	-4.1	-4.1	-4.1	-4.1		489	-0.8	-0.8	-1.4	-1.4	-1.4	-1.4	0.2	0.2
490	-4.1	-4.1	-4.1	-4.1	-4.1	-4.1	-4.1	-4.1		490	-0.8	-0.8	-1.4	-1.4	-1.4	-1.4	0.2	0.2
491	-4.1	-4.1	-4.1	-4.1	-4.1	-4.1	-4.1	-4.1		491	-0.5	-0.5	-1.4	-1.4	-1.4	-1.4	0.2	0.2
492	-4.1	-4.1	-4.1	-4.1	-4.1	-4.1	-4.1	-4.1		492	-0.3	-0.3	-0.8	-0.8	-0.8	-0.8	0.2	0.2
493	-3.5	-3.5	-3.5	-3.5	-3.5	-3.5	-3.5	-3.5		493	-0.3	-0.3	0.2	0.2	0.2	0.2	0.2	0.2
494	-0.9	-0.9	-0.9	-0.9	-0.9	-0.9	-0.9	-0.9		494	-0.3	-0.3	-1.2	-1.2	-1.2	-1.2	-1.2	-1.2
495	-0.5	-0.5	-0.5	-0.5	-0.5	-0.5	-0.5	-0.5		495	-0.7	-0.7	-1.1	-1.1	-1.1	-1.1	-1.1	-1.1
496	0.6	0.6	0.6	0.6	0.4	0.4	0.4	0.4		496	-0.1	-0.1	0.1	0.1	0.1	0.1	0.1	0.1
497	0.4	0.4	0.4	0.4	0.4	0.4	0.4	0.4		497	-0.4	-0.4	-0.4	-0.4	-0.4	-0.4	-0.4	-0.4
498	0.1	0.1	0.1	0.1	0.1	0.1	0.1	0.1		498	-0.4	-0.4	-0.4	-0.4	-0.4	-0.4	-0.4	-0.4
499	0.1	0.1	0.1	0.1	0.1	0.1	0.1	0.1		499	-0.4	-2	-2	-2.3	-2.3	-2.3	-2.3	-2.3
500	0.1	0.1	0.1	0.1	0.1	0.1	0.1	0.1		500	-0.5	-2.4	-2.4	-3	-3	-3	-3	-3
501	0.1	0.1	0.1	0.1	0.1	0.1	0.1	0.1		501	-2.1	-2.4	-2.4	-3	-3	-3	-3	-3
502	0.1	0.1	0.1	0.1	0.1	0.1	0.1	0.1		502	-2.5	-2.4	-2.4	-3	-3	-3	-3	-3
503	0.1	0.1	0.1	0.1	0.1	0.1	0.1	0.1		503	-2.5	-2.4	-2.4	-3	-3	-3	-3	-3
504	0.1	0.1	0.1	0.1	0.1	0.1	0.1	0.1		504	-2.3	-1.7	-1.7	-3	-3	-3	-3	-3
505	0.6	0.6	0.6	0.6	0.6	0.6	0.6	0.6		505	-1.5	0.3	0.3	-3	-3	-3	-3	-3
506	1.8	1.8	1.8	1.8	1.8	1.8	1.8	1.8		506	-0.2	1.5	1.5	-1	-1	-1	-1	-1
507	1.1	1.1	1.1	1.1	1.1	1.1	1.1	1.1		507	0.6	1.9	1.9	0.9	0.9	0.9	0.9	0.9
508	1.1	1.1	0.6	0.6	0.6	0.6	0.6	0.6		508	-0.9	-0.9	-0.9	-2.7	-2.7	-2.7	-2.7	-2.7
509	1.1	1.1	-1	-1	-1	-1	-1	-1		509	-0.9	-0.9	-0.9	-1	-1	-1	-1	-1
510	1.1	1.1	-0.5	-0.5	-0.4	-0.4	-0.4	-0.4		510	-1.5	-1.5	-1.5	-1.5	-1.5	-1.5	-1.5	-1.5
511	1.6	1.6	-0.1	-0.1	-0.1	-0.1	-0.1	-0.1		511	-2.2	-2.2	-2.2	-2.2	-2.2	-2.2	-2.2	-2.2
512	-0.1	-0.1	-0.1	-0.1	-0.1	-0.1	-0.1	-0.1		512	-2.2	-2.2	-2.2	-2.2	-2.2	-2.2	-2.2	-2.2
513	-1.8	-1.8	-1.8	-1.8	-0.7	-0.7	-0.7	-0.2		513	-2.2	-2.2	-2.2	-2.2	-2.2	-2.2	-2.2	-2.2
514	-2.2	-2.2	-2.8	-2.8	-1.2	-1.2	-1.2	-0.2		514	-2.2	-2.2	-2.2	-2.2	-2.2	-2.2	-2.2	-2.2
515	-2.2	-2.2	-3.5	-3.5	-1.9	-1.9	-1.9	-0.4		515	-2.1	-2.1	-2.1	-2.1	-2.1	-2.1	-2.1	-2.1
516	-2.2	-2.2	-3	-3	-1.4	-1.4	-1.4	-0.2		516	-1.7	-1.7	-1.7	-1.7	-1.7	-1.7	-1.7	-1.7
517	-2.2	-2.2	-2.2	-2.2	-1.1	-1.5	-1.5	-1.3		517	-4.4	-4.4	-1.3	-1.3	-1.3	-1.3	-1.3	-1.3
518	-1.4	-1.4	-1.4	-1.4	-0.3	-3.6	-3.6	-3.6		518	-4.7	-4.7	-1.3	-1.3	-1.3	-1.3	-1.3	-1.3
519	-0.9	-0.9	-0.9	-0.9	-2.2	-4.8	-4.8	-4.8		519	-4.7	-4.7	-1.1	-1.1	-1.1	-1.1	-1.1	-1.1
520	-1.8	-1.8	-1.8	-1.8	-1.8	-5.7	-5.7	-5.7		520	-4.7	-4.7	-1.1	-1.1	-1.1	-1.1	-1.1	-1.1
521	-2.1	-2.1	-2.1	-2.1	-2.1	-6	-6	-6		521	-4.7	-4.7	-1.1	-1.1	-1.1	-1.1	-1.1	-1.1
522	-1.7	-1.7	-1.7	-1.7	-1.7	-5	-5	-5		522	-4.7	-4.7	-1.1	-1.1	-1.1	-1.1	-1.1	-1.1
523	-1.7	-1.7	-1.7	-1.7	-1.9	-4	-4	-4		523	-3.9	-3.9	-1.1	-1.1	-1.1	-1.1	-1.1	-1.1
524	-1.9	-1.9	-1.9	-1.9	-1.9	-4	-4	-4		524	-1.6	-1.6	-1.1	-0.6	-0.6	-0.6	-1.1	-1.1
525	-1.7	-1.7	-1.7	-1.7	-1.9	-4	-4	-4		525	-1.8	-1.8	-1.1	-0.6	-0.6	-0.6	-1.1	-1.1
526	-1.7	-1.7	-1.7	-1.7	-1.9	-3.4	-3.4	-3.4		526	-1.4	-1.4	-1.1	0	0	0	-1.1	-1.1
527	-0.5	-0.5	-0.5	-0.5	-1.1	-1.1	-1.1	-1.1		527	0.1	0.1	0.1	-0.2	-0.2	-0.2	0.1	0.1
528	-0.1	-0.1	-0.1	-0.1	-0.9	-0.9	-0.9	-0.9		528	0.4	0.4	0.4	-0.5	-0.5	-0.5	0.4	0.4
529	-0.7	-4.6	-4.6	-4.6	-0.2	-0.2	-0.2	-0.2		529	-0.2	0.2	0.2	-2.8	-2.8	-2.8	-0.2	-0.2
530	-0.8	-4.3	-4.3	-4.3	-0.6	-0.6	-0.6	-0.6		530	-2.6	-2.9	-2.9	-3	-3	-3	-2.6	-2.6
531	-1	-4.6	-4.6	-4.3	-0.4	-0.4	-0.4	-0.4		531	-3.4	-3.7	-3.7	-3	-3	-3	-3.4	-3.4
532	-1	-4.3	-4.3	-4.3	-1.8	-1.8	-1.8	-1.8		532	-2.8	-1.9	-1.9	-3	-3	-3	-1.6	-1.6
533	-0.7	-2.9	-2.9	-2.9	-2	-2	-2	-2		533	-2.8	-1.5	-1.5	-2.9	-2.9	-2.9	-1.6	-1.6
534	-0.3	-2	-2	-2	-2	-2	-2	-2		534	-2.8	-1.5	-1.5	-2.9	-2.9	-2.9	-1.6	-1.6
535	-0.3	-2	-2	-2	-2	-2	-2	-2		535	-2.2	-1.5	-1.5	-1.8	-1.8	-1.8	-1.6	-1.6
536	-0.8	-2	-2	-2	-2	-2	-2	-2		536	-1	-1.2	-1.2	-1.9	-1.9	-1.9	-1.9	-1.9
537	0	-2	-2	-2	-2	-2	-2	-2		537	-0.5	-0.5	-0.5	-1.4	-1.4	-1.4	-1.4	-1.4
538	-1	-2.9	-2.9	-2.9	-2.9	-2.9	-2.9	-2.9		538	-0.6	1.3	1.3	0.3	0.3	0.2	0.2	0.2
539	-1.2	-3.3	-3.3	-3.3	-3.3	-3.3	-3.3	-3.3		539	-1	1.3	1.3	0.3	0.3	0.2	0.2	0.2
540	-1.5	-3.3	-3.3	-3.3	-3.3	-3.3	-3.3	-3.3		540	-1.8	1.3	1.3	0.7	0.7	0.6	0.6	0.6
541	-3.8	-2.3	-2.3	-2.3	-2.3	-2.3	-2.3	-2.3		541	-2.4	-2.5	-2.5	-2.5	-2.5	-1.9	-1.9	-1.9
542	-2.9	-1.8	-1.8	-1.8	-1.8	-1.8	-1.8	-1.8		542	-1.5	-1.8	-1.8	-1.8	-1.8	-1.8	-1.8	-1.8
543	-2	-1.6	-1.6	-1.6	-1.6	-1.6	-1.6	-1.6		543	-1.5	-2	-2	-2	-2	-2	-2	-2
544	-2.1	-1.7	-1.7	-1.7	-1.7	-1.7	-1.7	-1.7		544	-1	-2	-2	-2	-2	-2	-2	-2
545	-2.6	-2.2	-2.2	-2.2	-2.2	-2.2	-2.2	-2.2		545	-1.4	-2	-2	-2	-2	-2	-2	-2
546	-2.6	-2.2	-2.2	-2.2	-2.2	-2.2	-2.2	-2.2		546	-2.7	-2.7	-2.7	-2.7	-2.7	-2.7	-2.7	-2.7
547	-2.7	-2.7	-2.7	-2.7	-2.7	-2.7	-2.7	-2.7		547	-2.5	-3	-3	-3	-3	-3	-3	-3
548	-2.2	-2.2	-2.2	-2.2	-2.2	-2.2	-2.2	-2.2		548	-2.3	-2.3	-2.3	-2.3	-2.3	-2.3	-2.3	-2.3
549	-1.4	-1.4	-1.4	-1.4	-1.4	-1.4	-1.4	-1.4		549	-0.7	-0.7	-0.7	-0.7	-0.7	-0.7	-0.7	-0.7
550	0	0	0	0	0	0.3	0.3	0.3		550	0.6	0.6	0.6	0.6	0.6	0.6	0.6	0.6
551	0	0	0	0	0	0.7	0.7	0.7		551	0.6	0.6	0.6	0.6	0.6	0.6	0.6	0.6
552	0	0	0	0	0	0.2	0.2	0.2		552	0.6	0.6	0.6	0.6	0.6	0.6	0.6	0.6
553	-2.7	-2.7	-0.2	-0.2	-0.2	-0.2	-0.2	-0.2		553	-0.9	-0.9	-0.9	0.6	0.6	0.6	-0.9	-0.9
554	-2.7	-2.7	-0.2	-0.2	-0.2	-0.2	-0.2	-0.2		554	-0.9	-0.9	-0.9	1.4	1.4	1.4	-0.9	-0.9
555	-2.7	-2.7	-0.2	-0.2	-0.2	-0.2	-0.2	-0.2		555	-0.2	0.2	0.2	1.8	1.8	1.8	0.2	0.2
556	-2.7	-2.7	-0.2	-0.2	-0.2	-0.2	-0.2	-0.2		556	-0.7	0.2	0.2	1.8	1.8	1.8	0.2	0.2
557	-2.7	-2.7	-0.2	-0.2	-0.2	-0.2	-0.2	-0.2		557	-0.7	0.2	0.2	2	2	2	0.2	0.2
558	-3.7	-3.7	-3.7	-3.7	-0.3	-0.3	-0.3	-0.3		558	-0.7	0.2	0.2	1.2	1.2	1.2	0.2	0.2
559	-4	-4	-4	-3.9	-0.1	-0.1	-0.1	-0.1		559	-3.6	-3.6	-3.6	-6.1	-6.1	-6.1	-3.6	-3.6
560	-4	-4	-4	-3.9	-3.5	-3.5	-3.5	-3.5		560	-4.4	-4.4	-4.4	-6.6	-6.6	-6.6	-4.4	-4.4
561	-4	-4	-4	-3.9	-3.5	-3.5	-3.5	-3.5		561	-4.6	-4.6	-4.6	-6.8	-6.8	-6.8	-4.6	-4.6
562	-4	-4	-4	-3.9	-3.2	-3.2	-3.2	-3.2		562	-4.6	-4.6	-4.6	-6.8	-6.8	-6.8	-4.6	-4.6
563	-2	-2	-2	-2	-2	-2	-2	-2		563	-4.6	-4.6	-4.6	-6.8	-6.8	-6.8	-4.6	-4.6
564	-2	-2	-2	-2	-2	-2	-2	-2		564	-3.9	-4.8	-4.8	-6.1	-6.1	-6.1	-4.8	-4.8
565	-2	-2	-2	-2	-2	-2	-2	-2		565	-2.1	-4.8	-4.8	-4.8	-4.8	-4.8	-4.8	-4.8
566	-2	-2	-2	-2	-2	-2	-2	-2		566	-1.3	-4	-4	-4	-4	-4	-4	-4
567	-2	-2	-2	-2	-2	-2	-2	-2		567	-2.5	-2.5	-2.5	-2.5	-2.5	-4.4	-4.4	-4.4
568	-2	-2	-2	-2	-2	-2	-2	-2		568	-2.7	-2.4	-2.4	-2.4	-2.4	-4.3	-4.3	-4.3
569	-2.3	-0.9	-0.9	-0.9	-0.9	-0.9	-0.9	-0.9		569	-2.1	-4.8	-4.8	-4.8	-4.8	-5.1	-5.1	-5.1
570	-1.7	-0.9	-0.9	-0.9	-0.9	-0.9	-0.9	-0.9		570	-1.1	-3.8	-3.8	-3.8	-3.8	-3.8	-3.8	-3.8
571	-4.1	-2.4	-2.4	-2.4	-2.4	-2.4	-2.4	-2.4		571	-3.2	-3.5	-3.5	-3.5	-3.5	-3.5	-3.5	-3.5
572	-3.8	-2.1	-2.1	-2.1	-2.1	-2.1	-2.1	-2.1		572	-3.2	-3.5	-3.5	-3.5	-3.5	-3.5	-3.5	-3.5
573	-0.7	0.2	0.2	0.2	0.2	0.2	0.2	0.2		573	-3.2	-3.5	-3.5	-3.5	-3.5	-3.5	-3.5	-3.5
574	-1.6	-1.2	-1.2	-1.2	-1.2	-1.2	-1.2	-1.2		574	-3.2	-3.5	-3.5	-3.5	-3.5	-3.5	-3.5	-3.5
575	-2.1	-2.1	-2.1	-2.1	-2.1	-2.1	-2.1	-2.1		575	-2.6	-2.6	-2.6	-2.6	-2.6	-2.6	-2.6	-2.6
576	-2.1	-2	-2	-2	-2	-2	-2	-2		576	-4.2	-3.8	-3.8	-3.8	-3.8	-3.8	-3.8	-3.8
577	-1.3	-0.9	-0.9	-0.9	-0.9	-0.9	-0.9	-0.9		577	-4	-4	-4	-4	-4	-4	-4	-4
578	-1	-1	-1	-1	-1	-1	-1	0.4		578	-2.6	-2.6	-2.6	-2.6	-2.6	-2.6	-2.6	-2.6
579	-1.3	-1.3	-1.3	-1.3	-1.3	-1.3	-1.3	0.4		579	-1.9	-1.9	-1.9	-1.9	-1.9	-1.9	-1.9	-1.9
580	-0.8	-0.8	-0.8	-0.8	-0.8	-0.8	-0.8	0.5		580	-0.3	-0.3	-0.3	-0.3	-0.3	-0.3	-0.3	-0.3
581	-0.9	-0.9	-0.9	-0.9	-0.9	-0.9	-0.9	-0.4		581	-1.5	-1.5	-1.5	-1.5	-1.5	-1.5	-1.5	-1.5
582	0.1	0.1	0	0	0	0	0	0		582	-1.9	-1.9	-1.9	-1.9	-1.9	-1.9	-1.9	-1.9
583	0.3	0.3	0.3	0.3	0.3	0.3	0.3	1		583	-2.1	-2.6	-2.6	-2.6	-2.6	-2.6	-2.6	-2.6
584	0.5	0.5	-0.3	-0.3	-0.3	-0.3	-0.3	-0.4		584	-3.2	-3.9	-3.9	-3.9	-3.9	-3.9	-3.9	-3.9
585	0.1	0.1	-0.8	-0.8	-0.8	-0.8	-0.8	-1.4		585	-2.3	-3.8	-3.8	-3.8	-3.8	-3.8	-3.8	-3.8
586	-0.2	-0.2	-0.8	-0.8	-0.8	-0.8	-0.8	-1.5		586	-2.1	-3	-3	-3	-3	-3	-3	-3
587	0.1	0.1	0.2	0.2	0.2	0.2	0.2	0.2		587	-1.8	-4.2	-4.2	-4.2	-4.2	-4.2	-4.2	-4.2
588	-0.7	-0.7	1.2	1.2	1.2	1.2	1.2	1.2		588	-0.9	-3.3	-3.3	-3.3	-3.3	-3.3	-3.3	-3.3
589	-0.5	-0.5	1.2	1.2	1.2	1.2	1.2	1.2		589	-0.5	-1.8	-1.8	-1.8	-1.8	-1.8	-1.8	-1.8
590	0.6	0.6	1.3	1.3	1.3	1.3	1.3	1.3		590	0	-0.2	-0.2	-0.2	-0.2	-0.2	-0.2	-0.2
591	1.3	1.3	1.3	1.3	1.3	1.3	1.3	1.3		591	-0.8	-0.5	-0.5	-0.5	-0.5	-0.5	-0.5	-0.5
592	1.3	1.3	1.3	1.3	1.3	1.3	1.3	1.3		592	-7.5	-7.5	-7.5	-7.5	-7.5	-7.5	-7.5	-7.5
593	1	1.8	1.8	1.8	1.8	1.8	1.8	1.8		593	-7.1	-7.1	-7.1	-7.1	-7.1	-7.1	-7.1	-7.1
594	1	1.3	1.3	1.3	1.3	1.3	1.3	1.3		594	-5.6	-5.6	-5.6	-5.6	-5.6	-5.6	-5.6	-5.6
595	1	1	1	1	1	1	1	1		595	-2.8	-2.8	-2.8	-2.8	-2.8	-2.8	-2.8	-2.8
596	1	1	1	1	1	1	1	1		596	-2.7	-2.7	-2.7	-2.7	-2.7	-2.7	-2.7	-2.7
597	-1.8	-1.8	-1.8	-1.8	-1.8	-1.8	-1.8	-1.8		597	-3	-3	-3	-3	-3	-3	-3	-3
598	-2	-2	-2	-2	-2	-2	-1.8	-1.8		598	-2.7	-2.7	-2.7	-2.7	-2.7	-2.7	-2.7	-2.7
599	-0.9	-0.9	-0.9	-0.9	-0.9	-0.9	-1.2	-1.2		599	-2.1	-2.1	-2.1	-2.1	-2.1	-2.1	-2.1	-2.1
600	0.1	0.1	0.1	0.1	0.1	0.1	0.3	0.3		600	-1.3	-1.3	-1.3	-1.3	-1.3	-1.3	-1.3	-1.3
601	-0.3	-0.3	-0.3	-0.3	-0.3	-0.3	0.3	0.3		601	-9.1	-9.1	-9.1	-9.1	-9.1	-9.1	-9.1	-9.1
602	-1.3	-1.3	-1.3	-1.3	-1.3	-1.3	0.3	0.3		602	-9.9	-9.9	-9.9	-9.9	-9.9	-9.9	-9.9	-9.9
603	-4.2	-4.2	-4.2	-4.2	-4.2	-4.2	-1.9	-1.9		603	-10.4	-10.4	-10.4	-10.4	-10.4	-10.4	-10.4	-10.4
604	-3.6	-3.6	-3.6	-3.3	-3.6	-3.6	-1.3	-1.3		604	-10.4	-10.4	-10.4	-10.4	-10.4	-10.4	-10.4	-10.4
605	-2.5	-2.5	-2.5	-1.9	-2.5	-2.5	-2.5	-2.5		605	-10.1	-10.1	-10.1	-10.1	-10.1	-10.1	-10.1	-10.1
606	-2.7	-2.7	-2.7	-2.1	-2.7	-2.7	-2.7	-2.7		606	-7.6	-7.6	-7.6	-7.6	-7.6	-7.6	-7.6	-7.6
607	-3.2	-3.2	-3.2	-3.5	-3.2	-3.2	-3.2	-3.2		607	-2.5	-2.5	-2.5	-2.5	-2.5	-2.5	-2.5	-2.5
608	-3.5	-3.5	-3.5	-3.8	-3.5	-3.5	-3.5	-3.5		608	-1	-1	-1	-1	-1	-1	-1	-1
609	-3.5	-3.5	-3.5	-3.8	-3.5	-3.5	-3.5	-3.5		609	-1.2	-1.2	-1.2	-1.2	-1.2	-1.2	-1.2	-1.2
610	-2.7	-2.7	-2.7	-3	-2.7	-2.7	-2.7	-2.7		610	-2.2	-2.2	-2.2	-2.2	-2.2	-2.2	-2.2	-2.2
611	0	0	0	-0.3	0	0	0	0		611	-2.7	-2.7	-2.7	-2.7	-2.7	-2.7	-2.7	-2.7
612	0.2	0.2	0.2	-0.3	0.2	0.2	0.2	0.1		612	-3.5	-3.5	-3.5	-3.5	-3.5	-3.5	-3.5	-3.5
613	0.2	0.2	0.2	-0.3	0.2	0.2	0.2	0.1		613	-2.9	-2.9	-2.9	-2.9	-2.9	-2.9	-2.9	-2.9
614	0.7	0.7	0.7	0.7	0.7	0.7	-1.2	0.4		614	-2.4	-2.4	-2.4	-2.4	-2.4	-2.4	-2.4	-2.4
615	0.2	0.2	0.2	0.2	0.2	0.2	0.2	0.2		615	-0.1	-0.1	-0.1	-0.1	-0.1	-0.1	-0.1	-0.1
616	-2.4	-2.4	-2.4	-2.4	-2.4	-2.4	-3.6	-3.6		616	-1.5	-1.5	-1.5	-1.5	-1.5	-1.5	-1.5	-1.5
617	-3.6	-3.6	-3.6	-3.6	-3.6	-3.6	-1.9	-1.9		617	-1.2	-1.2	-1.2	-1.2	-1.2	-1.2	-1.2	-1.2
618	-3.4	-3.4	-3.4	-3.4	-3.4	-3.4	-3.4	-3.4		618	-2.2	-2.2	-2.2	-2.2	-2.2	-2.2	-2.2	-2.2
619	-5	-5	-5	-5	-5	-5	-5	-5		619	-3.3	-3.3	-3.3	-3.3	-3.3	-3.3	-3.3	-3.3
620	-7.3	-7.3	-7.3	-7.3	-7.3	-7.3	-7.3	-7.3		620	-3.5	-3.5	-3.5	-3.5	-3.5	-3.5	-3.5	-3.5
621	-8.1	-8.1	-8.1	-8.1	-8.1	-8.1	-8.1	-8.1		621	-2.7	-2.7	-2.7	-2.7	-2.7	-2.7	-2.7	-2.7
622	-6.3	-6.3	-6.3	-6.3	-6.3	-6.3	-6.3	-6.3		622	-1.4	-1.4	-0.9	-0.9	-0.9	-0.9	-0.9	-0.9
623	-3.7	-3.7	-3.7	-3.7	-3.7	-3.7	-3.7	-3.7		623	-2	-2	-0.7	-0.7	-0.7	-0.7	-0.7	-0.7
624	-1.5	-1.5	-1.5	-1.5	-1.5	-1.5	-1.5	-1.5		624	-2	-2	-0.7	-0.7	-0.7	-0.7	-0.7	-0.7
625	0.1	0.6	0.6	0.6	0.6	0.6	0.6	0.6		625	-1.4	-1.4	-0.4	-0.4	-0.4	-0.4	-0.4	-0.4
626	0.3	0.3	0.3	0.3	0.3	0.3	0.3	0.3		626	-0.6	-0.6	0.8	0.8	0.8	0.8	0.8	0.8
627	0.3	0.3	0.3	0.3	0.3	0.3	0.3	0.3		627	-0.6	-0.6	0.3	0.3	0.3	0.3	0.3	0.3
628	-2.2	-2.2	-2.2	-2.2	-2.2	-2.2	-2	-2		628	-0.6	-0.6	-0.2	-0.2	-0.2	-0.2	-0.2	-0.2
629	-2.6	-2.6	-2.6	-2.6	-2.6	-2.6	-2.4	-2.4		629	0	0	0.1	0.1	0.1	0.1	0.1	0.1
630	-2.8	-4	-4	-4	-4	-4	-4	-4		630	1.1	1.1	1.1	1.1	1.1	1.1	1.1	1.1
631	-2.9	-3.7	-3.7	-3.7	-3.7	-3.7	-3.7	-3.7		631	-0.3	-0.3	-0.3	-0.3	-0.3	-0.3	-0.3	-0.3
632	-2.7	-2.7	-2.7	-2.7	-2.7	-2.7	-2.5	-2.5		632	0.2	0.2	0.2	-0.3	-0.3	0.2	0.2	0.2
633	-3.3	-3.3	-3.3	-3.3	-3.3	-3.3	-2.5	-2.5		633	-3.1	-3.1	-3.1	-3.1	-3.1	-3.1	-3.1	-3.1
634	-3.4	-3.4	-3.4	-4.6	-3.4	-3.4	-2.2	-2.2		634	-3.3	-3.3	-3.3	-3.1	-3.1	-3.3	-3.3	-3.3
635	-1.8	-1.8	-1.8	-4.4	-1.8	-1.8	-0.9	-0.9		635	-3.3	-3.3	-3.3	-3.1	-3.1	-3.3	-3.3	-3.3
636	-1	-1	-1	-4.4	-1	-1	-0.7	-0.7		636	-3.3	-3.3	-3.3	-1.9	-1.9	-3.3	-3.3	-3.3
637	-0.7	-0.7	-0.7	-4.4	-0.7	-0.7	-0.7	-0.7		637	-3.3	-3.3	-3.3	-2	-2	-3.3	-3.3	-3.3
638	-0.7	-0.7	-0.7	-4.4	-0.7	-0.7	-0.7	-0.7		638	-3.3	-3.3	-3.3	-2	-2	-3.3	-3.3	-3.3
639	-0.7	-0.7	-0.7	-4.4	-0.7	-0.7	-0.7	-0.7		639	-1.9	-1.9	-1.9	-1.4	-1.4	-1.9	-1.9	-1.9
640	-0.7	-0.7	-0.7	-2.7	-0.7	-1.5	-1.9	-1.9		640	1.9	1.7	1.7	-0.3	-0.3	1.7	1.7	1.7
641	-0.7	-0.7	-0.7	-3.4	-0.7	-1.6	-1.9	-1.9		641	1.9	1.3	1.3	0.8	0.8	1.3	1.3	1.3
642	-0.7	-0.7	-0.7	-3.4	-0.7	-1.6	-1.4	-1.4		642	1.9	0.5	0.5	0.5	0.5	0.5	0.5	0.5
643	-0.7	-0.7	-0.7	-2.8	-0.7	-1.3	-0.7	-0.7		643	1.1	-0.9	-0.9	-0.9	-0.9	-0.9	-0.9	-0.9
644	-0.1	-0.1	-0.1	-0.1	-0.1	-0.1	-0.8	-0.8		644	-1	-1.4	-1.4	-1.4	-1.4	-1.4	-1.4	-1.4
645	0.5	0.5	0.5	0.5	0.5	0.5	-0.7	-0.7		645	-1.6	-1.4	-1.4	-1.4	-1.4	-1.4	-1.4	-1.4
646	-2.8	-2.8	-2.8	-2.8	-2.8	-2.8	-1.6	-1.6		646	-1.7	-1.1	-1.1	-1.1	-1.1	-1.1	-1.1	-1.1
647	-2.8	-2.8	-2.8	-2.8	-2.8	-2.8	-0.2	-0.2		647	-1.8	-0.6	-0.6	-0.6	-0.6	-0.6	-0.6	-0.6
648	-3.2	-3.2	-3.2	-3.2	-3.2	-3.2	-3.7	-3.7		648	-0.2	1	1	1	1.5	1.5	1	1
649	-3.4	-3.4	-3.2	-3.2	-3.2	-3.4	-3.5	-3.5		649	1	1	1	1	2.1	2.1	1	1
650	-3.4	-3.4	-3.2	-3.2	-3.2	-3.4	-3.5	-3.5		650	1	1	1	1	1.9	1.9	1	1
651	-3.4	-3.4	-3.2	-3.2	-3.2	-3.4	-3.5	-3.5		651	1	1	1	1	1.9	1.9	1	1
652	-3.4	-3.4	-3.2	-3.2	-3.2	-3.4	-3.5	-3.5		652	1	1	1	1	1	1	1	1
653	-2.3	-2.3	-2	-2	-2	-2.3	-2.3	-2.3		653	0.5	0.5	0.5	0.5	0.5	0.5	0.5	0.5
654	0	0	-0.3	-0.8	-0.8	-0.7	-0.7	-0.7		654	0.5	0.5	0.8	0.8	0.8	0.8	0.8	0.8
655	-1.2	-1.2	0.2	-0.8	-0.8	-1.8	-1.8	-1.8		655	0.2	0.2	1.2	1.2	1.2	1.2	1.2	1.2
656	-0.9	-0.9	-0.5	-0.8	-0.8	-1.5	-1.5	-1.5		656	0.5	0.5	1.3	1.3	1.3	1.3	1.3	1.3
657	-0.9	-0.9	-1	-0.8	-0.8	-1.5	-1.5	-1.5		657	0.5	0.5	1.1	1.1	1.1	1.1	1.1	1.1
658	-3.5	-3.5	-1	-0.9	-0.9	-0.9	-0.9	-0.9		658	0.8	0.8	0.9	0.9	0.9	0.9	0.9	0.9
659	-3.5	-3.5	-1	-1	-1	-1	-1	-1		659	-0.2	-0.2	0.8	0.8	0.8	0.8	0.8	0.8
660	-3.3	-3.3	-1.2	-1.2	-1.2	-1.2	-1.2	-1.2		660	0.1	0.1	0.1	0.1	0.1	0.1	0.1	0.1
661	-2.4	-2.4	-2.4	-2.4	-2.4	-2.4	-2.4	-2.4		661	-1.9	-1.9	-1.9	-1.9	-1.9	-1.9	-1.9	-1.9
662	-1.5	-1.5	-1.5	-1.5	-1.5	-1.5	-1.5	-1.5		662	-1.9	-1.9	-1.9	-1.6	-1.6	-1.9	-1.9	-1.9
663	-1	-1	-1	-1	-1	-1	-1	-1		663	-1.9	-1.9	-1.9	-1.6	-1.6	-1.9	-1.9	-1.9
664	-1	-1	-1	-1	-1	-1	-1	-1		664	-1.7	-1.7	-1.7	-1.6	-1.6	-1.7	-1.7	-1.7
665	-1	-1	-1	-1	-1	-1	-1	-1		665	-0.2	-0.2	-0.2	-0.7	-0.7	-0.2	-0.2	-0.2
666	0.1	0.1	0.1	0.1	0.1	0.1	0.1	0.1		666	-1	-1	-1	-3.2	-3.2	-1	-1	-1
667	-1	-1	-1	-1	0.9	0.9	-0.2	-0.2		667	-0.7	-0.5	-0.5	-2.7	-2.7	-0.5	-0.5	-0.5
668	-1.7	-1.7	-1.7	-1.7	0.8	0.8	-1.5	-1.5		668	-2.7	-3.7	-3.7	-3.7	-3.7	-3.7	-3.7	-3.7
669	-2.5	-2.5	-2.5	-2.5	-0.5	-0.5	-0.9	-0.9		669	-6.8	-4.8	-4.8	-4.8	-4.8	-4.8	-4.8	-4.8
670	-5	-5	-5	-5	-3.4	-2.1	-3.8	-3.8		670	-8.6	-6.7	-6.7	-7.2	-5	-5	-5	-5
671	-6	-6	-6	-6	-4.4	-3.9	-4.8	-4.8		671	-10	-8.2	-8.2	-7.5	-5.1	-5.1	-5.1	-5.1
672	-3.4	-3.4	-3.4	-3.4	-1.4	-1.4	-1.4	-1.4		672	-7.2	-6.2	-6.2	-6.2	-4.9	-4.9	-4.9	-4.9
673	-1.5	-1.5	-1.5	-1.5	0.5	0.5	0.5	0.5		673	-6.7	-4.4	-4.4	-4.4	-4.3	-4.3	-4.3	-4.3
674	0.9	0.9	0.9	0.9	1	1	1	1		674	-5.5	-2.6	-2.6	-2.6	-2.3	-2.3	-2.3	-2.3
675	0.4	0.4	0.4	0.4	1.3	1.3	1.3	1.3		675	-4.4	-4.4	-4.4	-4.4	-3.3	-3.3	-3.3	-3.3
676	-0.6	-0.6	-0.6	-0.6	-0.6	-0.6	-0.6	-0.6		676	-4.5	-4.5	-4.5	-4.5	-2.8	-2.8	-2.6	-2.6
677	-0.6	-0.6	-0.6	-0.6	-0.6	-0.6	-0.6	-0.6		677	-4.5	-4.5	-4.5	-4.5	-2.8	-2.8	-2.6	-2.6
678	-0.6	-0.6	-0.6	-0.6	-0.6	-0.6	-0.6	-0.6		678	-3.3	-3.3	-3.3	-3.3	-1.7	-1.7	-2.8	-2.8
679	-0.6	-0.6	-0.6	-0.6	-0.6	-0.6	-0.6	-0.6		679	-2.9	-2.9	-2.9	-2.9	-1.2	-1.2	-3.2	-3.2
680	0.6	0.6	0.6	0.6	0.6	0.6	0.6	0.6		680	-2.5	-2.5	-2.5	-2.5	-0.8	-0.8	-2.5	-2.5
681	1	1	1.8	1.8	1.8	0.5	0.5	0.5		681	-0.2	-0.2	-0.2	-0.2	-0.1	-0.1	-0.2	-0.2
682	0.8	0.8	3	3	2.7	0.5	0.5	0.5		682	-2.6	-2.6	-2.6	-2.6	-1.7	-1.7	-2.6	-2.6
683	-1.7	-1.7	0.1	1.3	1.3	0.5	0.5	0.5		683	-2.8	-2.8	-2.8	-2.8	-2.8	-2.8	-2.8	-2.8
684	-1.7	-1.7	-0.5	1	1	0.5	0.5	0.5		684	-5.1	-5.1	-5.1	-5.1	-2.9	-2.9	-5.1	-5.1
685	-1.7	-1.7	-2.4	-0.7	-0.7	0.3	0.3	0.3		685	-4.9	-4.9	-4.9	-4.9	-2.9	-2.9	-4.9	-4.9
686	-1.1	-1.1	-0.8	-0.4	-0.4	0.2	0.2	0.2		686	-5.3	-5.3	-5.3	-5.3	-5.3	-5.3	-5.3	-5.3
687	-0.1	-0.1	-2	-1.1	-1.1	-0.1	-0.1	-0.1		687	-4.3	-4.3	-4.3	-4.3	-4.3	-4.3	-4.3	-4.3
688	-0.6	-0.6	-1.6	-0.7	-0.7	-0.6	-0.6	-0.6		688	-3	-3	-3	-3	-3	-3	-3	-3
689	-1.8	-1.8	-1.8	-1.8	-1.8	-1.8	-1.8	-1.8		689	-2.7	-2.7	-2.7	-2.7	-2.7	-2.7	-2.7	-2.7
690	-2.1	-2.1	-2.1	-2.1	-2.1	-2.1	-2.1	-2.1		690	-2.7	-2.7	-2.7	-2.7	-2.7	-2.7	-2.7	-2.7
691	-2.1	-2.2	-2.2	-2.2	-2.2	-2.2	-2.2	-2.2		691	-2.7	-2.7	-2.7	-2.7	-2.7	-2.7	-2.7	-2.7
692	-1.9	-2.4	-2.4	-2.4	-2.4	-2.4	-2.4	-2.4		692	-2.7	-2.7	-2.7	-2.7	-2.7	-2.7	-2.7	-2.7
693	-1.9	-2.4	-2.4	-2.4	-2.4	-2.4	-2.4	-2.4		693	-3.8	-3.8	-3.8	-3.8	-3.8	-3.8	-3.8	-3.8
694	-1.9	-2.4	-2.4	-2.4	-2.4	-2.4	-2.4	-2.4		694	-3.9	-3.9	-3.9	-3.9	-3.9	-3.9	-3.9	-3.9
695	-1	-2.4	-2.4	-2.4	-2.4	-2.4	-2.4	-2.4		695	-1.2	-1.2	-1.2	-1.2	-1.2	-1.2	-1.2	-1.2
696	-0.9	-2.4	-2.4	-2.4	-2.4	-2.4	-2.4	-2.4		696	-0.4	-0.4	-0.4	-0.4	-0.4	-0.4	-0.4	-0.4
697	-0.3	-0.2	-0.2	-0.2	-0.2	-0.2	-0.8	-0.8		697	-5	-5	-5	-5	-5	-5	-5	-5
698	0	0.9	0.9	0.9	0.3	0.3	-1.4	-1.4		698	-3.3	-3.3	-3.3	-3.3	-3.3	-3.3	-3.3	-3.3
699	-0.4	-0.4	-0.4	-0.4	-1.4	-1.4	-1.6	-1.6		699	-0.8	-0.8	-0.8	-0.8	-0.8	-0.8	-0.8	-0.8
700	-1.2	-1.5	-1.5	-1.5	-2.5	-2.5	-2.2	-2.2		700	-1.3	-1.3	-1.3	-1.3	-1.3	-1.3	-1.3	-1.3
701	-0.8	-0.8	-0.8	-0.8	-1.8	-1.8	-1.5	-1.5		701	-4.2	-4.2	-4.2	-4.2	-4.2	-4.2	-4.2	-4.2
702	1.4	1.4	1.4	1.4	0.4	0.4	0.7	0.7		702	-4.4	-4.4	-4.4	-4.4	-4.4	-4.4	-4.4	-4.4
703	2.6	2.6	2.6	2.6	1.9	1.9	1.5	1.5		703	-4.4	-4.4	-4.4	-4.4	-4.4	-4.4	-4.4	-4.4
704	0.9	0.9	0.9	0.9	0.9	0.9	0.9	0.9		704	-3.3	-3.3	-3.3	-3.3	-3.3	-3.3	-3.3	-3.3
705	0.7	0.7	0.7	0.7	0.7	0.7	0.7	0.7		705	-3.1	-3.1	-3.1	-3.1	-2	-2	-2	-2
706	-0.2	0.4	0.4	0.4	0.4	0.4	0.4	0.4		706	-3.1	-3.1	-3.1	-3.1	-0.9	-0.9	-0.9	-0.9
707	-0.3	0.9	0.9	0.9	0.9	0.9	0.9	0.9		707	-3.1	-3.1	-3.1	-3.1	-2.8	-2.8	-2.8	-2.8
708	-2	-2	-2	-2	-2	-2	-2	-2		708	-3.1	-3.1	-3.1	-3.1	-2.6	-2.6	-2.6	-2.6
709	-1.8	-1.8	-1.8	-1.8	-2.5	-2.5	-2.5	-2.5		709	-1.2	-1.2	-1.2	-1.2	-1	-1	-1	-1
710	-1.8	-1.8	-1.8	-1.8	-2.3	-2.3	-2.3	-2.3		710	-0.7	-0.7	-0.7	-0.7	-0.7	-0.7	-0.7	-0.7
711	-1.8	-1.8	-1.8	-1.8	-2.3	-2.3	-2.3	-2.3		711	0.2	0.2	0.2	0.2	0.2	0.2	0.2	0.2
712	-0.5	-0.5	-0.5	-0.5	-1	-1	-1	-1		712	-3.6	-3.6	-3.6	-3.6	-3.6	-3.6	-3.6	-3.6
713	1.2	1.2	1.2	1.2	1.1	1.1	1.1	1.1		713	-3.4	-3.4	-3.4	-3.4	-3.4	-3.4	-3.4	-3.4
714	1.2	1.2	1.2	1.2	1.1	1.1	1.1	1.1		714	-3.4	-3.4	-3.4	-3.4	-3.4	-3.4	-3.4	-3.4
715	1.2	1.2	1.2	1.2	1.1	1.1	1.1	1.1		715	-3.4	-3.4	-3.4	-3.4	-3.4	-3.4	-3.4	-3.4
716	-0.3	-0.3	-0.3	-0.3	-0.3	-0.3	-0.3	-0.3		716	-5.8	-5.8	-5.8	-5.8	-5.8	-5.8	-5.8	-5.8
717	0	-0.1	-0.1	-0.1	-0.1	-0.1	-0.1	-0.1		717	-5.6	-5.6	-5.6	-5.6	-5.6	-5.6	-5.6	-5.6
718	0	0	0	0	0	0	0	0		718	-4.3	-4.3	-4.3	-4.3	-4.3	-4.3	-4.3	-4.3
719	0	0	0	0	0	0	0	0		719	-2.9	-2.9	-2.9	-2.9	-2.9	-2.9	-2.9	-2.9
720	-1.9	-1.9	-1.9	-1.9	-1.9	-1.9	-1.9	-1.9		720	-1.2	-1.2	-1.2	-1.2	-1.2	-1.2	-1.2	-1.2
721	-4.6	-1.7	-1.7	-1.7	-1.7	-1.7	-1.7	-1.7		721	-1.2	-1.2	-1.2	-1.2	-1.2	-1.2	-1.2	-1.2
722	-3.9	-1.7	-1.7	-1.7	-1.7	-1.7	-1.7	-1.7		722	-0.8	-0.8	-0.8	-0.8	-0.8	-0.8	-0.8	-0.8
723	-3.9	-1.7	-1.7	-1.7	-1.7	-1.7	-1.7	-1.7		723	-0.7	-0.7	-0.7	-0.7	-0.7	-0.7	-0.7	-0.7
724	-3.9	-0.5	-0.5	-0.5	-0.5	-0.5	-0.5	-0.5		724	-1.2	-1.2	-1.2	-1.2	-1.2	-1.2	-1.2	-1.2
725	-3.9	-0.5	-0.5	-0.5	-0.5	-0.5	-0.5	-0.5		725	-0.4	-0.4	-0.4	-0.4	-0.4	-0.4	-0.4	-0.4
726	-2.7	-0.5	-0.5	-0.5	-0.5	-0.5	-0.5	-0.5		726	0.6	0.6	0.6	0.6	0.6	0.6	0.6	0.6
727	-0.4	-0.4	-0.4	-0.4	-0.4	-0.4	-0.4	-0.4		727	0.8	0.8	0.8	0.8	0.8	0.8	0.8	0.8
728	-0.4	-0.4	-0.4	-0.4	-0.4	-0.4	-0.4	-0.4		728	1	1	1	1	1	1	1	1
729	-0.4	-0.4	-0.4	-0.4	-0.4	-0.4	-0.4	-0.4		729	1.1	1.1	1.1	1.1	1.1	1.1	1.1	1.1
730	-0.4	-0.4	-0.4	-0.4	-0.4	-0.4	-0.4	-0.4		730	1	1	1	1	1	1	1	1
731	-1	0.2	0.2	0.2	0.2	0.2	0.2	0.2		731	1.2	1.2	1.2	1.2	1.2	1.2	1.2	1.2
732	-1.9	1.3	1.3	1.3	1.3	1.3	1.3	1.3		732	-2.2	-2.3	-2.3	-2.3	-2.3	-2.3	-2.3	-2.3
733	-2.7	1.3	1.3	1.3	1.3	1.3	1.3	1.3		733	-6.4	-6.5	-6.5	-6.5	-6.5	-6.5	-6.5	-6.5
734	-1.5	1	1	1	1	1	1	1		734	-6.1	-6.2	-6.2	-6.2	-6.2	-6.2	-6.2	-6.2
735	-0.5	0.4	0.4	0.4	0.4	0.4	0.4	0.4		735	-6.1	-6.2	-6.2	-6.2	-6.2	-6.2	-6.2	-6.2
736	0.2	0.3	0.3	0.3	0.3	0.3	0.3	0.3		736	-6.1	-6.2	-6.2	-6.2	-6.2	-6.2	-6.2	-6.2
737	0	0.3	0.3	0.3	0.3	0.3	0.3	0.3		737	-4.9	-5	-5	-5	-5	-5	-5	-5
738	-0.3	0.3	0.3	0.3	0.3	0.3	0.3	0.3		738	-2	-1.9	-1.9	-1.9	-1.9	-1.9	-1.9	-1.9
739	0.2	0.3	0.3	0.3	0.3	0.3	0.3	0.3		739	-2.1	-1.9	-1.9	-1.9	-1.9	-1.9	-1.9	-1.9
740	0.2	0.3	0.3	0.3	0.3	0.3	0.3	0.3		740	-3.6	-2.2	-2.2	-2.2	-2.2	-2.2	-2.2	-2.2
741	1	1.1	1.1	1.1	1.1	1.1	1.1	1.1		741	-3	-2.1	-2.1	-2.1	-2.1	-2.1	-2.1	-2.1
742	-2.4	-2.4	-2.4	-2.4	-2.4	-2.4	-2.4	-2.4		742	-0.1	-0.1	-0.1	-0.1	-0.1	-0.1	-0.1	-0.1
743	-2.1	-2.1	-2.1	-2.1	-2.1	-2.1	-2.1	-2.1		743	0.8	0.8	0.8	0.8	0.8	0.8	0.8	0.8
744	-2.1	-2.1	-2.1	-2.1	-2.1	-2.1	-2.1	-2.1		744	0.6	0.6	0.6	0.6	0.6	0.6	0.6	0.6
745	-0.7	-0.7	-0.7	-0.7	-0.7	-0.7	-0.7	-0.7		745	1	1	1	1	1	1	1	1
746	-1.8	-1.1	-1.1	-1.1	-1.1	-1.1	-1.1	-1.1		746	0.4	0.4	0.4	0.4	0.4	0.4	0.4	0.4
747	-2.4	-2.4	-2.4	-2.4	-2.4	-2.4	-2.4	-2.4		747	0.6	0.6	0.6	0.6	0.6	0.6	0.6	0.6
748	-6.9	-6.9	-6.9	-6.9	-6.9	-6.9	-6.9	-6.9		748	1	1	1	1	1	1	1	1
749	-7.6	-7.6	-7.6	-7.6	-7.6	-7.6	-7.6	-7.6		749	0.5	0.5	0.5	0.5	0.5	0.5	0.5	0.5
750	-7.6	-7.6	-7.6	-7.6	-7.6	-7.6	-7.6	-7.6		750	-0.3	-0.3	-0.3	-0.3	-0.3	-0.3	-0.3	-0.3
751	-7.6	-7.6	-7.6	-7.6	-7.6	-7.6	-7.6	-7.6		751	-0.9	-0.9	-0.9	-0.9	-0.9	-0.9	-0.9	-0.9
752	-7.6	-7.6	-7.6	-7.6	-7.6	-7.6	-7.6	-7.6		752	-0.9	-0.9	-0.9	-0.9	-0.9	-0.9	-0.9	-0.9
753	-7.1	-7.1	-7.1	-7.1	-7.1	-7.1	-7.1	-7.1		753	-0.9	-0.9	-0.9	-0.9	-0.9	-0.9	-0.9	-0.9
754	-4.8	-4.8	-4.8	-4.8	-4.8	-4.8	-4.8	-4.8		754	-2.2	-2.2	-2.2	-2.2	-2.2	-2.2	-2.2	-2.2
755	-0.9	-0.9	-0.9	-0.9	-0.9	-0.9	-0.9	-0.9		755	-2.4	-2.4	-2.4	-2.4	-2.4	-2.4	-2.4	-2.4
756	-0.2	-0.2	-0.2	-0.2	-0.2	-0.2	-0.2	-0.2		756	-1.6	-1.6	-1.6	-1.6	-1.6	-1.6	-1.6	-1.6
757	0.4	0.4	-0.1	-0.1	-0.1	-0.1	-0.1	0.4		757	-1.2	-1.2	-1.2	-1.2	-1.2	-1.2	-1.2	-1.2
758	0.4	0.4	-0.9	-0.9	-0.9	-0.9	-0.9	0.4		758	-1.2	-1.2	-1.2	-1.2	-1.2	-1.2	-1.2	-1.2
759	-0.2	-0.2	-0.9	-0.9	-0.9	-0.9	-0.9	-0.2		759	-0.8	-0.8	-0.8	-0.8	-0.8	-0.8	-0.8	-0.8
760	-0.4	-0.4	-0.9	-0.9	-0.9	-0.9	-0.9	-0.4		760	-4.1	-4.1	-4.1	-4.1	-4.1	-4.1	-4.1	-4.1
761	-0.4	-0.4	-0.9	-0.9	-0.9	-0.9	-0.9	-0.4		761	-4.1	-4.1	-4.1	-4.1	-4.1	-4.1	-4.1	-4.1
762	-0.4	-0.4	-0.9	-0.9	-0.9	-0.9	-0.9	-0.4		762	-3.9	-3.9	-3.9	-3.9	-3.9	-3.9	-3.9	-3.9
763	-0.4	-0.4	-0.9	-0.9	-0.9	-0.9	-0.9	-0.4		763	-2.4	-2.4	-2.4	-2.4	-2.4	-2.4	-2.4	-2.4
764	-0.4	-0.4	-0.9	-0.9	-0.9	-0.9	-0.9	-0.4		764	-2	-2	-2	-2	-2	-2	-2	-2
765	-0.4	-0.2	-0.2	-0.2	-0.2	-0.2	-0.2	-0.2		765	-2	-2	-2	-2	-2	-2	-2	-2
766	-0.4	-2.6	-2.6	-2.6	-2.6	-2.6	-2.6	-2.6		766	-2	-2	-2	-2	-2	-2	-2	-2
767	-1.5	-3.3	-3.3	-3.3	-3.3	-3.3	-3.3	-3.3		767	-0.7	-0.7	-0.7	-0.7	-0.7	-0.7	-0.7	-0.7
768	-1	-2.8	-2.8	-2.8	-2.8	-2.8	-2.8	-2.8		768	-1.6	-1.6	-1.6	-1.6	-1.6	-1.6	-1.6	-1.6
769	-0.2	-0.9	-0.9	-0.9	-0.9	-0.9	-0.9	-0.9		769	0.4	0.4	0.4	0.4	0.4	0.4	0.4	0.4
770	-0.2	-0.2	-0.2	-0.2	-0.2	-0.2	-0.2	-0.2		770	0.4	1.4	1.4	1.4	1.4	1.4	1.4	1.4
771	-2.5	-2.5	-2.5	-2.5	-2.5	-2.5	-2.5	-2.5		771	0.9	1.4	1.4	1.4	1.4	1.4	1.4	1.4
772	-2.3	-2.3	-2.3	-2.3	-2.3	-2.3	-2.3	-2.3		772	1.8	1.8	1.8	1.8	1.8	1.8	1.8	1.8
773	-2.3	-2.3	-2.3	-2.3	-2.3	-2.3	-2.3	-2.3		773	1.5	1.5	1.5	1.5	1.5	1.5	1.5	1.5
774	-2.5	-2.5	-2.5	-2.5	-2.5	-2.5	-2.5	-2.5		774	-2.5	-2.5	-2.5	-2.5	-2.5	-2.5	-2.5	-2.5
775	-1	-1	-1	-1	-1	-1	-1	-1		775	-2.5	-2.5	-2.5	-5.8	-5.8	-5.8	-5.8	-5.8
776	-0.3	-0.3	-0.3	-0.3	-0.3	-0.3	-0.3	-0.3		776	-3.1	-3.1	-3.1	-6.4	-10.1	-10.1	-10.1	-10.1
777	-0.4	-0.4	-0.4	-0.4	-0.4	-0.4	-0.4	-0.4		777	-2.9	-2.9	-2.9	-6.2	-9.9	-9.9	-9.9	-9.9
778	-0.4	-0.4	-0.4	-0.4	-0.4	-0.4	-0.4	-0.4		778	-2.5	-2.5	-2.5	-5.8	-8.3	-8.3	-8.3	-8.3
779	-0.4	-0.4	-0.4	-0.4	-0.4	-0.4	-0.4	-0.4		779	-2.5	-2.5	-2.5	-5	-5	-5	-5	-5
780	-0.4	-0.4	-0.4	-0.4	-0.4	-0.4	-0.4	-0.4		780	-2	-2	-2	-2.9	-3.7	-3.7	-3.7	-3.7
781	-0.4	-0.4	-0.4	-0.4	-0.4	-0.4	-0.4	-0.4		781	-2	-2	-2	-2.9	-3.7	-3.7	-3.7	-3.7
782	0.2	0.2	0.2	0.2	0.2	0.2	0.2	0.2		782	-0.7	-3.1	-0.7	-1.6	-1.8	-1.8	-1.8	-1.8
783	1.4	1.4	1.4	1.4	1.4	1.4	1.4	1.4		783	-1	-3.2	-1	-1	-1	-1	-1	-1
784	1.2	1.2	1.2	1.2	1.2	1.2	1.2	1.2		784	-2.3	-2.6	-2.3	-2.3	-2.3	-2.3	-2.3	-2.3
785	1.8	1.8	1.8	1.8	1.8	1.8	1.8	1.8		785	-2.5	-2.5	-2.5	-2.5	-2.5	-2.5	-2.5	-2.5
786	1.3	1.3	1.3	1.3	1.3	1.3	1.3	1.3		786	-2.5	-2.5	-2.5	-2.5	-2.5	-2.5	-2.5	-2.5
787	1	1	1.2	1.2	1.2	1.2	1.2	1		787	-2.5	-2.5	-2.5	-2.5	-2.5	-2.5	-2.5	-2.5
788	1	1	1.2	1.2	1.2	1.2	1.2	1		788	-2.5	-2.5	-2.5	-2.5	-2.5	-2.5	-2.5	-2.5
789	1	1	1.2	1.2	1.2	1.2	1.2	1		789	-1.5	-1.5	-1.5	-1.5	-1.5	-1.5	-1.5	-1.5
790	1	1	1.2	1.2	1.2	1.2	1.2	1		790	-4	-4	-4	-4	-4	-4	-4	-4
791	1	1	1.2	1.2	1.2	1.2	1.2	1		791	-2.3	-2.3	-2.3	-2.3	-2.3	-2.3	-2.3	-2.3
792	0.4	0.4	-0.3	-0.3	-0.3	-0.3	-0.3	-0.3		792	-0.7	-0.7	-0.7	-0.7	-0.7	-0.7	-0.7	-0.7
793	0.7	0.7	-0.1	-0.1	-0.1	-0.1	-0.1	-0.1		793	-1.5	-1.5	0.6	-1.5	-1.5	0.6	-1.5	-1.5
794	0	0	-0.1	-0.1	-0.1	-0.1	-0.1	-0.1		794	-2.2	-2.2	-1.7	-2.2	-2.2	-1.7	-2.2	-2.2
795	0	0	-1.4	-1.4	-0.3	-0.3	-0.3	-0.3		795	-3.2	-3.2	-1.1	-3.2	-3.2	-1.1	-3.2	-3.2
796	-1.7	-1.7	-1.7	-1.7	-1.9	-1.9	-1.9	-1.9		796	-3.4	-3.4	-2.9	-3.4	-3.4	-2.9	-3.4	-3.4
797	-1.9	-1.9	-1.9	-1.9	-1.9	-1.9	-1.9	-1.9		797	-2.9	-3	-3.9	-3	-3	-3.9	-3	-3
798	-1.9	-1.9	-1.9	-1.9	-1.9	-1.9	-1.9	-1.9		798	-1.9	-1.9	-1.2	-1.9	-1.9	-1.2	-1.9	-1.9
799	-1.9	-1.9	-1.9	-1.9	-1.9	-1.9	-1.9	-1.9		799	-0.2	-0.2	-0.1	-0.2	-0.2	-0.1	-0.2	-0.2
800	-1.9	-1.9	-1.9	-1.9	-1.9	-1.9	-1.9	-1.9		800	0.6	0.6	0.6	0.6	0.6	0.6	0.6	0.6
801	-2.7	-2.7	-2.7	-2.7	-2.7	-4	-4	-4		801	0	0	0	0	0	0	0	0
802	-2.9	-2.9	-2.9	-2.9	-2.9	-4.2	-4.2	-4.2		802	0	0	0	0	0	0	0	0
803	-2.1	-2.1	-2.1	-2.1	-2.1	-3.4	-3.4	-3.4		803	-2.1	-2.1	-2.1	-2.1	-2.1	-2.1	-2.1	-2.1
804	-1.4	-1.4	-1.4	-1.4	-1.4	-1.4	-1.4	-1.4		804	-3.9	-3.9	-3.9	-3.9	-3.9	-3.9	-3.9	-3.9
805	-0.3	-0.3	-0.3	-0.3	-0.3	-0.3	-0.3	-0.3		805	-4.4	-4.4	-4.4	-5.9	-5.9	-5.9	-5.9	-5.9
806	-0.1	-0.1	-0.1	-0.1	-0.1	-1.3	-1.3	-1.3		806	-2.4	-2.4	-2.4	-3.2	-3.2	-3.2	-3.2	-3.2
807	-1.3	-1.3	-1.3	-1.3	-1.3	-1.3	-1.3	-1.3		807	-2.4	-2.4	-2.4	-3.2	-3.2	-3.2	-3.2	-3.2
808	-1.6	-1.6	-1.6	-1.6	-1.6	-1.6	-1.6	-1.6		808	-2.4	-2.4	-2.4	-2.6	-2.8	-2.8	-2.8	-2.8
809	-1.6	-1.6	-1.6	-1.6	-1.6	-1.6	-1.6	-1.6		809	-1.8	-1.8	-1.8	-2.8	-3.7	-3.7	-3.7	-3.7
810	-3.7	-3.7	-3.7	-3.7	-3.7	-3.7	-3.7	-3.7		810	-0.1	-0.1	-0.1	-2.5	-3.6	-3.6	-3.6	-3.6
811	-3.4	-3.4	-3.4	-3.4	-3.4	-3.4	-3.4	-3.4		811	0.2	0.2	0.2	-2.5	-3.4	-3.4	-3.4	-3.4
812	-3.6	-3.6	-3.6	-3.6	-3.6	-3.6	-3.6	-3.6		812	-0.5	-1.4	-0.5	-1.1	-2	-2	-2	-2
813	-4.7	-4.7	-4.7	-4.7	-4.7	-4.7	-4.7	-4.7		813	-1.2	-1.2	-1.2	-1.2	-1.2	-1.2	-1.2	-1.2
814	-4.5	-4.9	-4.9	-4.9	-4.9	-4.9	-4.9	-4.9		814	-2.1	-2.5	-2.5	-2.5	-2.5	-2.5	-2.5	-2.5
815	-4.8	-6.6	-6.6	-6.6	-6.6	-6.6	-6.6	-6.5		815	-2.5	-2.9	-2.9	-2.9	-2.9	-2.9	-2.9	-2.9
816	-4.4	-5.8	-5.8	-5.8	-5.8	-5.8	-5.8	-5.3		816	-2.5	-2.9	-2.9	-2.9	-2.9	-2.9	-2.9	-2.9
817	-2.4	-3	-3	-3	-3	-3	-3	-2.5		817	-2.2	-2.6	-2.6	-2.6	-2.6	-2.6	-2.6	-2.6
818	0.1	0.1	-1	-1	-1	-1	-1	-1		818	-1.3	-1.9	-1.9	-1.9	-1.9	-1.9	-1.9	-1.9
819	-0.1	-0.8	-2.4	-2.4	-2.4	-2.4	-2.4	-2.3		819	-0.1	-1.3	-1.3	-1.3	-1.3	-1.3	-1.3	-1.3
820	0.6	-0.9	-2.4	-2.4	-2.4	-2.4	-2.4	-1.2		820	-0.1	-0.4	-0.4	-0.4	-0.4	-0.4	-0.4	-0.4
821	1	-0.9	-1.2	-1.2	-1.2	-1.2	-1.2	-1.2		821	-0.9	-2	-2	-2	-2	-2	-2	-2
822	1	-0.9	-1.2	-1.2	-1.2	-1.2	-1.2	-1.2		822	-0.9	0.5	0.5	0.5	0.5	0.5	0.5	0.5
823	1	-0.4	-1.2	-1.2	-1.2	-1.2	-1.2	-1.2		823	-1	-0.2	1.3	-0.2	-0.2	1.3	-0.2	-0.2
824	1	0.6	-1.2	-1.2	-1.2	-1.2	-1.2	-1.2		824	-3	-0.6	-0.6	-0.8	-0.8	0	0	0
825	1.4	0.6	0.2	0.2	0.2	0.2	0.2	0.2		825	-5.9	-1.2	0.4	-2.6	-2.6	-0.9	-0.9	-0.9
826	1.8	0.6	0.6	-0.8	-0.8	0.6	0.6	-0.8		826	-6.8	-3.5	-1.6	-5	-5	-3.2	-3.3	-3.3
827	1.8	0.6	0.6	-1.2	-1.2	0.6	0.6	-1.2		827	-7	-3	-1.1	-4.5	-4.5	-2.7	-2.8	-2.8
828	1.4	0.6	0.6	-1.1	-1.1	0.6	0.6	-1.1		828	-6.2	-1.4	-0.8	-1.4	-1.4	-0.8	-2	-2
829	0.7	0.6	0.6	-2.2	-2.2	0.6	0.6	-1.2		829	-4.8	-0.2	-0.2	-0.2	-0.2	-0.2	-1.4	-1.4
830	-1.6	-1.6	-1.6	-2.3	-2.3	0.6	0.6	-1.2		830	-1.7	0.7	0.7	0.7	0.7	0.7	0.5	0.5
831	-2.3	-2.3	-2.3	-2.3	-2.3	0.7	0.7	-1.2		831	0.1	-1.9	-1.9	0.7	0.7	0.7	-0.4	-0.4
832	-2.3	-2.3	-2.3	-2.3	-2.3	0.3	0.7	-1.2		832	0.1	-2.4	-2.4	0.4	0.4	0.4	-1	-1
833	-2.3	-2.3	-2.3	-2	-2	0	0.7	-1.2		833	-1.4	-3.6	-3.6	-1.1	-1.1	-1.1	-3.5	-3.5
[truncated: 1,397 more rows]

## Sheet: NP
cRNA										vRNA
[truncated: 1,546 more rows]

[truncated: 4 more sheets: HA, NA, M, NS]
